# Supplementary material for: Metabolic framework of spontaneous and synthetic sourdough metacommunities to reveal microbial players responsible for resilience and performance
Source: Microbiome. 2022 Sep 14;10:148. doi: 10.1186/s40168-022-01301-3 (PMC9472446; doi:10.1186/s40168-022-01301-3)
Supplement: Supplementary file 4 — Additional file 3: Supplementary Table S3. Total number of genera and species of bacteria detected in the eight spontaneous sourdoughs by shotgun metagenomics. [file 40168_2022_1301_MOESM3_ESM.xlsx]

## Sheet: Sheet1
Supplementary Table S3. Total number of genera and species of bacteria detected in the eight spontaneous sourdoughs by shotgun metagenomics
Total number of genus: 202	Sourdough	SD1	SD43	SD44	SD69	SD88	SD93	SD102	SD104
Detected genera with species assignment: 126	275 species	98	92	110	103	132	101	93	154
Agrilactobacillus	Agrilactobacillus composti
	Apilactobacillus apinorum
	Apilactobacillus kunkeei
	Apilactobacillus ozensis
Companilactobacillus	Companilactobacillus crustorum
	Companilactobacillus farciminis
	Companilactobacillus furfuricola
	Companilactobacillus mindensis
	Companilactobacillus musae
	Companilactobacillus paralimentarius
	Companilactobacillus versmoldensis
Fructilactobacillus	Fructilactobacillus florum
	Fructilactobacillus fructivorans
	Fructilactobacillus lindneri
	Fructilactobacillus sanfranciscensis
	Fructobacillus fructosus
	Fructobacillus pseudoficulneus
	Furfurilactobacillus rossiae
	Furfurilactobacillus siliginis
Lacticaseibacillus	Lacticaseibacillus casei
	Lacticaseibacillus manihotivorans
	Lacticaseibacillus paracasei
	Lacticaseibacillus porcinae
	Lacticaseibacillus rhamnosus
	Lacticaseibacillus zeae
	Lactiplantibacillus fabifermentans
	Lactiplantibacillus herbarum
	Lactiplantibacillus mudanjiangensis
	Lactiplantibacillus paraplantarum
	Lactiplantibacillus pentosus
	Lactiplantibacillus plantarum
	Lactiplantibacillus xiangfangensis
Lactobacillus	Lactobacillus acidophilus
	Lactobacillus crispatus
	Lactobacillus delbrueckii
	Lactobacillus helveticus
	Lactobacillus iners
	Lactobacillus jensenii
	Lactobacillus johnsonii
	Lactobacillus sp.
Latilactobacillus	Latilactobacillus curvatus
	Latilactobacillus graminis
	Latilactobacillus sakei
Lentilactobacillus	Lentilactobacillus kisonensis
	Lentilactobacillus buchneri
	Lentilactobacillus curieae
	Lentilactobacillus farraginis
	Lentilactobacillus hilgardii
	Lentilactobacillus kefiri
	Lentilactobacillus parabuchneri
	Lentilactobacillus parafarraginis
	Lentilactobacillus parakefiri
	Lentilactobacillus rapi
Levilactobacillus	Levilactobacillus brevis
	Levilactobacillus senmaizukei
	Levilactobacillus zymae
Ligilactobacillus	Ligilactobacillus acidipiscis
	Ligilactobacillus agilis
	Ligilactobacillus aviarius
	Ligilactobacillus hayakitensis
	Ligilactobacillus murinus
	Ligilactobacillus ruminis
	Ligilactobacillus salivarius
Limosilactobacillus	Limosilactobacillus fermentum
	Limosilactobacillus gastricus
	Limosilactobacillus gorillae
	Limosilactobacillus oris
	Limosilactobacillus panis
	Limosilactobacillus pontis
	Limosilactobacillus reuteri
	Limosilactobacillus secaliphilus
	Limosilactobacillus vaginalis
Liquorilactobacillus	Liquorilactobacillus mali
	Liquorilactobacillus nagelii
Loigolactobacillus	Loigolactobacillus backii
	Loigolactobacillus coryniformis
	Loigolactobacillus iwatensis
Paucilactobacillus	Paucilactobacillus hokkaidonensis
Schleiferilactobacillus	Schleiferilactobacillus harbinensis
	Schleiferilactobacillus perolens
	Schleiferilactobacillus shenzhenensis
Secundilactobacillus	Secundilactobacillus malefermentans
	Secundilactobacillus oryzae
	Secundilactobacillus silagei
Pediococcus	Pediococcus damnosus
	Pediococcus ethanolidurans
	Pediococcus inopinatus
	Pediococcus parvulus
	Pediococcus pentosaceus
	Pediococcus acidilactici
Leuconostoc	Leuconostoc carnosum
	Leuconostoc citreum
	Leuconostoc fallax
	Leuconostoc garlicum
	Leuconostoc gelidum
	Leuconostoc kimchii
	Leuconostoc lactis
	Leuconostoc mesenteroides
	Leuconostoc pseudomesenteroides
	Leuconostoc sp.
	Leuconostoc suionicum
Oenococcus	Oenococcus kitaharae
	Oenococcus oeni
Weissella	Weissella cibaria
	Weissella confusa
	Weissella halotolerans
	Weissella hellenica
	Weissella jogaejeotgali
	Weissella paramesenteroides
	Weissella sp.
	Weissella thailandensis
	Weissella viridescens
Lactococcus	Lactococcus chungangensis
	Lactococcus lactis
Streptococcus	Streptococcus agalactiae
	Streptococcus equinus
	Streptococcus mutans
	Streptococcus pneumoniae
	Streptococcus pyogenes
	Streptococcus sobrinus
	Streptococcus thermophilus
	Streptococcus uberis
	Streptococcus equi
Enterococcus	Enterococcus casseliflavus
	Enterococcus durans
	Enterococcus faecalis
	Enterococcus faecium
	Enterococcus hermanniensis
	Enterococcus italicus
	Enterococcus sp.
Staphylococcus	Staphylococcus aureus
	Staphylococcus epidermidis
	Staphylococcus pseudintermedius
	Staphylococcus sciuri
	Staphylococcus succinus
	Staphylococcus warneri
Bacillus	Bacillus aciditolerans
	Bacillus azotoformans
	Bacillus kyonggiensis
	Bacillus simplex
	Bacillus anthracis
	Bacillus cereus
Spirosoma	Spirosoma linguale
Cytophagaceae	Cytophagaceae bacterium
Hymenobacter	Hymenobacter sp.
Chryseobacterium	Chryseobacterium indoltheticum
	Chryseobacterium sp.
Pedobacter	Pedobacter nutrimenti
	Pedobacter sp.
Sphingobacteriales	Sphingobacteriales bacterium
Candidatus Kryptonium	Candidatus Kryptonium thompsoni
Chlamydia	Chlamydia trachomatis
Bifidobacterium	Bifidobacterium pseudolongum
Corynebacterium	Corynebacterium callunae
	Corynebacterium diphtheriae
	Corynebacterium sp.
Mycobacterium	Mycobacterium gastri
	Mycobacterium tuberculosis
Mycobacterium	Mycobacteroides abscessus
Rhodococcus	Rhodococcus sp.
Serinibacter	Serinibacter sp.
Agreia	Agreia sp.
Curtobacterium	Curtobacterium sp.
Frigoribacterium	Frigoribacterium sp.
Frondihabitans	Frondihabitans sp.
Plantibacter	Plantibacter sp.
Kocuria	Kocuria palustris
Micrococcus	Micrococcus terreus
Sanguibacter	Sanguibacter sp.
Nocardioidaceae	Nocardioidaceae bacterium
Cutibacterium	Cutibacterium acnes
Actinomadura	Actinomadura sp.
Chloroflexi	Chloroflexi bacterium
Geobacillus	Geobacillus sp.
Lysinibacillus	Lysinibacillus composti
Virgibacillus	Virgibacillus profundi
Listeria	Listeria monocytogenes
Paenibacillus	Paenibacillus sp.
Macrococcus	Macrococcus caseolyticus
Exiguobacterium	Exiguobacterium sp.
Aerococcus	Aerococcus urinae
Eremococcus	Eremococcus coleocola
Carnobacterium	Carnobacterium divergens
Trichococcus	Trichococcus sp.
Vagococcus	Vagococcus entomophilus
Clostridium	Clostridium baratii
	Clostridium perfringens
Anaerostipes	Anaerostipes caccae
Clostridioides	Clostridioides difficile
Moorella	Moorella glycerini
Anaerosporomusa	Anaerosporomusa subterranea
Megasphaera	Megasphaera cerevisiae
Veillonella	Veillonella sp.
Fusobacterium	Fusobacterium nucleatum
Bradyrhizobium	Bradyrhizobium sp.
Hyphomicrobium	Hyphomicrobium sp.
Methylobacterium	Methylobacterium sp.
Phyllobacteriaceae	Phyllobacteriaceae bacterium
Rhizobium	Rhizobium leguminosarum
	Rhizobium sp.
Candidatus Hodgkinia	Candidatus Hodgkinia cicadicola
Rickettsiales	Rickettsiales bacterium
Sphingomonas	Sphingomonas aurantiaca
	Sphingomonas sp.
Bordetella	Bordetella bronchiseptica
Burkholderia	Burkholderia cenocepacia
Cupriavidus	Cupriavidus taiwanensis
Comamonas	Comamonas sp.
Comamonadaceae	Comamonadaceae bacterium
Duganella	Duganella phyllosphaerae
Janthinobacterium	Janthinobacterium sp.
Oxalobacteraceae	Oxalobacteraceae bacterium
Sutterella	Sutterella sp.
Aquabacterium	Aquabacterium sp.
Thiomonas	Thiomonas sp.
Xylophilus	Xylophilus sp.
Methyloversatilis	Methyloversatilis discipulorum
Thauera	Thauera sp.
Shewanella	Shewanella decolorationis
Motilimonas	Motilimonas sp.
Citrobacter	Citrobacter sp.
Cronobacter	Cronobacter sakazakii
Enterobacter	Enterobacter cloacae
Escherichia	Escherichia coli
Klebsiella	Klebsiella pneumoniae
	Klebsiella quasipneumoniae
Kosakonia	Kosakonia cowanii
	Kosakonia sp.
Salmonella	Salmonella enterica
Candidatus Erwinia	Candidatus Erwinia dacicola
Erwinia	Erwinia gerundensis
	Erwinia iniecta
	Erwinia persicina
	Erwinia rhapontici
	Erwinia sp.
Pantoea	Pantoea ananatis
	Pantoea sp.
	Pantoea vagans
	Pantoea agglomerans
Arsenophonus	Arsenophonus endosymbiont
Xenorhabdus	Xenorhabdus cabanillasii
Dickeya	Dickeya chrysanthemi
Pectobacterium	Pectobacterium peruviense
Candidatus Sodalis	Candidatus Sodalis pierantonius
Sodalis	Sodalis glossinidius
	Sodalis praecaptivus
Rahnella	Rahnella sp.
Serratia	Serratia marcescens
Oceanospirillum	Oceanospirillum multiglobuliferum
Avibacterium	Avibacterium paragallinarum
Pasteurella	Pasteurella multocida
Acinetobacter	Acinetobacter johnsonii
	Acinetobacter marinus
	Acinetobacter sp.
	Acinetobacter venetianus
	Acinetobacter baumannii
Moraxella	Moraxella osloensis
Pseudomonas	Pseudomonas floridensis
	Pseudomonas sp.
	Pseudomonas fluorescens
	Pseudomonas orientalis
	Pseudomonas putida
	Pseudomonas coronafaciens
	Pseudomonas syringae
	Pseudomonas viridiflava
Francisella	Francisella sp.
Vibrio	Vibrio anguillarum
	Vibrio vulnificus
	Vibrio parahaemolyticus
Luteibacter	Luteibacter sp.
Stenotrophomonas	Stenotrophomonas rhizophila
Xanthomonas	Xanthomonas translucens
Xanthomonadaceae	Xanthomonadaceae bacterium
Polyangiaceae	Polyangiaceae bacterium
Proteobacteria	Proteobacteria bacterium
Detected genera: 76		SD1	SD43	SD44	SD69	SD88	SD93	SD102	SD104
		18	17	34	17	20	16	18	9
Achromobacter
Acidovorax
Agrobacterium
Anoxybacillus
Arthrobacter
Bacteroides
Blastomonas
Blautia
Brachybacterium
Brevibacterium
Brevundimonas
Butyrivibrio
Campylobacter
Candidatus Kryptobacter
Candidatus Phytoplasma
Candidatus Soleaferrea
Caulobacter
Cellulosimicrobium
Clavibacter
Collinsella
Convivina
Coprobacillus
Cyanothece
Delftia
Elizabethkingia
Empedobacter
Erysipelothrix
Flavonifractor
Franconibacter
Gilliamella
Gluconobacter
Haemophilus
Hafnia
Herbaspirillum
Janibacter
Jeotgalibaca
Kineococcus
Kytococcus
Leptospira
Leucobacter
Marinilactibacillus
Massilia
Megamonas
Melghiribacillus
Mobilicoccus
Nosocomiicoccus
Novosphingobium
Paracoccus
Parascardovia
Phenylobacterium
Polynucleobacter
Prevotella
Pseudescherichia
Pseudonocardia
Pseudooceanicola
Qipengyuania
Ralstonia
Rathayibacter
Rhodothermus
Rhodovulum
Rickettsia
Roseinatronobacter
Saccharibacillus
Shigella
Sphingobacterium
Sphingopyxis
Sporolactobacillus
Sporosarcina
Streptomyces
Tetragenococcus
Thalassospira
Thermotalea
Variovorax
Xinfangfangia
Yersinia
Zymomonas
