# Supplementary material for: Metabolic framework of spontaneous and synthetic sourdough metacommunities to reveal microbial players responsible for resilience and performance
Source: Microbiome. 2022 Sep 14;10:148. doi: 10.1186/s40168-022-01301-3 (PMC9472446; doi:10.1186/s40168-022-01301-3)
Supplement: Supplementary file 5 — Additional file 4: Supplementary Table S4. Total number of genera and species of yeasts detected in the eight spontaneous sourdoughs by shotgun metagenome analysis. [file 40168_2022_1301_MOESM4_ESM.xlsx]

## Sheet: Sheet1
Supplementary Table S4. Total number of genera and species of yeasts detected in the eight spontaneous sourdoughs by shotgun metagenome analysis.
Total number of genera: 30	Sourdough	SD1	SD43	SD44	SD69	SD88	SD93	SD102	SD104
Detected genera with species assignment species: 18 genera	31 species	19	11	10	8	12	14	8	8
Aspergillus	Aspergillus carbonarius
	Aspergillus cristatus
	Aspergillus sclerotialis
Friedmanniomyces	Friedmanniomyces endolithicus
Epicoccum	Epicoccum nigrum
Alternaria	Alternaria tenuissima
Pyrenophora	Pyrenophora tritici-repentis
Claviceps	Claviceps purpurea
Fusarium	Fusarium oxysporum
	Fusarium graminearum
	Fusarium pseudograminearum
Microdochium	Microdochium bolleyi
Candida	Candida albicans
Clavispora	Clavispora lusitaniae
Metschnikowia	Metschnikowia bicuspidata
Pichia	Pichia kudriavzevii
Kluyveromyces	Kluyveromyces marxianus
Naumovozyma	Naumovozyma castellii
Saccharomyces	Saccharomyces arboricola
	Saccharomyces bayanus
	Saccharomyces cerevisiae
	Saccharomyces eubayanus
	Saccharomyces kudriavzevii
	Saccharomyces paradoxus
	Saccharomyces pastorianus
	Saccharomyces sp.
	Saccharomyces uvarum
Saccharomycodes	Saccharomycodes ludwigii
Puccinia	Puccinia striiformis
	Puccinia triticina
Wallemia	Wallemia mellicola
Detected genera: 12		SD1	SD43	SD44	SD69	SD88	SD93	SD102	SD104
		1	0	1	1	4	2	1	3
Penicillium
Periconia
Pyrenochaeta
Stemphylium
Beauveria
Cryptococcus
Saitozyma
Rhodotorula
Sporidiobolus
Ustilago
Wallemia
Rhizoclosmatium
