# Supplementary material for: Metabolic framework of spontaneous and synthetic sourdough metacommunities to reveal microbial players responsible for resilience and performance
Source: Microbiome. 2022 Sep 14;10:148. doi: 10.1186/s40168-022-01301-3 (PMC9472446; doi:10.1186/s40168-022-01301-3)
Supplement: Supplementary file 7 — Additional file 6: Supplementary Table S5. Total number of mapped reads in the eight spontaneous sourdoughs by metatranscriptomics analysis. [file 40168_2022_1301_MOESM6_ESM.xlsx]

## Sheet: Sheet1
Supplementary Table S5. Total number of mapped reads in the eight spontaneous sourdoughs by metatranscriptomics analysis
	Total reads	Total bases	Mapped reads	Mapping perc.
Assembly	104596508	33452391852	33452391852
SD1	15397954	4629792924	12364694	80.3
SD43	10346718	3110738238	8740806	84.47
SD69	9043918	2718966478	7619350	84.24
SD104	16464118	4951216885	12712830	77.21
SD44	12921206	3885373048	10036186	77.67
SD88	13991710	4207664819	10034502	71.71
SD93	13548738	4074372073	10816362	79.83
SD102	12882146	3874267387	9853684	76.49
