# Supplementary material for: Metabolic framework of spontaneous and synthetic sourdough metacommunities to reveal microbial players responsible for resilience and performance
Source: Microbiome. 2022 Sep 14;10:148. doi: 10.1186/s40168-022-01301-3 (PMC9472446; doi:10.1186/s40168-022-01301-3)
Supplement: Supplementary file 9 — Additional file 8: Supplementary Table S7. Shared and unique KEGG genes from metagenomes in the eight spontaneous sourdoughs. [file 40168_2022_1301_MOESM8_ESM.xlsx]

## Sheet: total_KEGG_groups_for_venn
Supplementary Table S7. Shared and unique KEGG genes from metagenomes in the eight spontaneous sourdoughs.
Group	KEGG number	KEGG
SD1 SD102 SD104 SD43 SD44 SD69 SD88 SD93	1163	K11616 K09952 K02600 K00656 K01530 K01744 K03584 K04066 K07171 K01286 K03346 K00763 K07757 K02245 K03216 K01092 K00849 K15580 K00058 K06286 K01183 K01759 K11068 K00054 K03657 K02103 K03548 K03402 K03800 K01191 K01963 K02809 K01738 K00633 K02946 K03703 K00015 K01938 K15728 K19002 K01784 K01358 K01869 K01595 K00145 K22305 K03785 K02970 K01952 K02982 K01478 K05342 K03589 K01867 K05814 K09748 K15849 …
SD1	684	K06134 K17798 K14854 K19898 K11561 K15082 K14831 K06647 K18183 K19808 K11376 K19177 K11484 K12770 K07897 K17417 K02234 K07432 K17866 K14524 K13996 K01663 K19717 K14264 K14688 K14394 K13013 K22242 K17553 K09906 K09466 K11759 K17788 K15732 K05546 K16230 K09568 K10573 K12733 K13115 K08075 K06874 K04082 K20311 K18172 K00830 K01483 K17411 K11676 K22264 K14846 K08496 K17805 K12948 K15154 K06660 K13719 …
SD1 SD93	299	K02588 K07874 K16945 K11881 K15289 K07232 K02918 K15040 K14655 K20047 K12190 K17204 K08339 K00685 K18664 K05821 K10877 K21864 K17560 K00999 K15455 K17434 K15115 K22255 K02991 K03027 K11884 K10684 K12488 K11268 K18736 K02327 K14522 K15026 K18718 K11675 K15079 K12771 K09448 K11839 K18752 K17262 K11560 K07756 K00414 K05954 K20120 K06661 K11099 K14764 K10872 K11402 K02677 K13348 K14169 K02912 K01268 …
SD1 SD102 SD104 SD44 SD69 SD88 SD93	244	K10610 K04771 K00765 K00788 K13677 K17318 K02315 K03636 K07166 K01805 K20276 K13730 K03688 K07658 K18940 K11150 K20074 K04068 K03606 K07001 K12990 K18673 K01512 K02076 K16209 K09684 K09705 K06977 K01710 K05989 K06188 K00980 K02538 K03856 K00065 K01208 K07707 K11752 K22457 K02025 K08169 K00674 K08680 K01091 K22133 K07570 K00100 K00891 K10834 K03817 K07407 K03386 K07451 K00860 K20345 K01989 K07118 …
SD104	223	K14986 K10202 K22003 K04102 K07156 K00112 K00634 K10763 K20807 K18650 K02402 K07653 K13315 K07186 K08083 K05568 K03474 K03745 K02411 K17462 K02674 K04065 K04748 K16842 K13928 K18821 K16703 K00406 K00989 K07660 K18331 K05936 K02624 K18164 K09159 K19118 K12945 K02778 K02099 K09970 K00929 K11736 K19236 K04045 K02481 K04067 K09136 K02017 K17218 K13877 K15261 K11192 K14273 K05788 K09897 K03597 K13896 …
SD1 SD43 SD93	220	K11681 K12853 K12779 K02737 K11401 K13303 K16569 K10245 K07556 K14824 K17676 K03099 K12882 K02136 K04713 K10848 K14430 K18044 K13939 K07575 K12662 K14864 K17660 K19807 K14649 K19846 K14823 K08681 K16944 K09503 K09539 K06679 K03163 K02321 K11771 K14429 K07561 K06067 K04797 K17450 K18045 K15176 K15428 K08851 K14327 K07953 K21642 K11599 K12614 K03783 K11786 K11375 K13239 K19842 K01899 K02728 K01293 …
SD1 SD43	208	K17665 K06634 K14013 K12765 K06268 K21157 K12783 K02265 K06174 K07208 K04706 K10873 K07562 K02646 K12613 K17774 K03236 K12272 K20824 K02307 K03351 K05955 K14827 K09424 K11377 K01196 K19815 K07555 K02207 K19029 K00237 K20042 K02537 K12772 K17772 K18724 K19787 K11996 K08293 K15151 K09549 K11239 K06657 K11555 K12670 K01653 K02932 K17661 K20793 K17944 K22140 K12773 K10750 K01070 K18738 K11805 K11339 …
SD104 SD44 SD88	148	K17744 K18923 K13574 K02475 K08155 K02798 K00209 K13676 K19270 K21030 K11535 K20114 K03326 K16957 K18336 K08217 K19242 K16960 K01654 K01571 K05337 K08256 K07048 K03288 K18567 K16051 K16422 K02024 K04027 K03412 K07775 K11614 K05898 K07130 K12984 K12294 K04883 K06873 K21703 K19505 K18131 K00752 K09811 K04727 K05970 K00322 K03972 K09695 K15974 K03279 K13920 K19506 K15599 K18888 K19168 K16959 K02526 …
SD88	141	K19230 K07577 K06164 K03154 K09971 K11194 K06900 K13245 K07109 K03387 K07717 K03598 K07282 K02403 K13283 K12056 K03222 K00252 K02387 K15987 K06080 K15627 K19333 K06916 K06929 K07168 K00647 K12339 K18300 K10038 K03788 K19694 K01584 K12994 K15723 K07054 K21395 K11103 K02380 K00335 K13693 K01796 K07165 K03760 K00007 K20147 K06151 K10531 K07402 K02827 K00334 K21470 K19088 K13014 K03417 K04754 K13010 …
SD1 SD43 SD69 SD93	126	K14509 K14557 K06961 K08287 K00521 K18932 K18723 K10396 K10251 K00063 K11131 K08332 K16075 K05857 K03066 K09313 K02332 K15414 K05289 K09486 K06883 K20523 K06636 K07300 K22382 K14571 K12471 K03128 K10746 K15443 K15377 K01228 K12855 K02154 K17893 K11108 K22066 K14407 K06943 K22285 K14497 K02937 K10258 K03025 K02868 K11426 K22377 K00819 K07375 K21991 K03144 K03304 K01880 K10863 K13051 K03355 K16912 …
SD104 SD88	101	K03670 K02747 K06608 K00982 K19119 K05844 K16087 K16150 K21619 K19231 K17722 K03578 K03793 K08304 K20373 K05809 K22452 K06206 K19587 K01220 K19507 K02224 K05835 K03119 K17277 K16958 K00435 K00590 K02422 K08306 K04030 K07334 K00662 K00239 K11903 K01582 K04023 K05895 K00156 K21886 K03771 K08677 K22223 K04775 K08990 K11896 K03830 K07121 K13652 K21711 K12234 K21959 K20331 K16693 K14260 K05593 K07115 …
SD102 SD104 SD44 SD88	99	K10004 K15269 K04758 K00754 K00166 K19311 K13252 K00782 K08167 K00798 K19417 K22041 K02800 K20487 K18234 K00073 K12978 K05881 K22103 K00757 K07774 K16963 K15553 K00342 K02410 K03780 K18929 K18335 K11041 K17073 K03824 K01207 K07097 K00049 K16210 K22322 K11201 K06351 K19227 K07107 K10679 K22106 K18530 K19138 K02557 K06605 K02799 K02405 K19422 K00266 K14267 K13714 K02476 K02381 K08172 K07322 K22293 …
SD44	91	K09020 K05541 K00151 K04127 K10548 K00146 K10111 K21887 K14057 K10037 K13542 K19048 K18345 K09823 K03413 K17361 K15635 K09800 K00064 K18553 K01216 K02527 K01993 K09945 K22252 K03272 K02560 K08973 K11941 K07320 K03656 K03411 K18197 K13929 K19810 K18303 K02905 K00389 K04765 K10232 K09915 K09815 K00314 K02486 K18398 K03230 K17763 K00230 K09914 K13893 K05805 K09808 K21420 K17738 K13932 K18369 K07259 …
SD1 SD69	77	K21752 K00311 K08850 K14304 K20302 K18158 K08994 K02214 K17292 K03564 K17260 K06651 K10599 K08497 K20827 K15322 K08596 K02685 K01278 K05290 K03145 K00586 K02872 K13354 K03869 K07889 K03104 K09807 K12191 K03627 K10739 K11338 K09140 K14565 K17497 K03243 K12160 K10685 K14849 K13800 K00235 K06695 K14004 K20290 K03232 K03011 K13288 K00729 K02133 K14566 K17794 K02973 K02997 K01501 K22068 K11088 K10772 …
SD93	70	K07645 K02510 K16704 K15833 K06866 K13777 K07824 K07342 K18902 K07450 K06861 K09612 K15070 K00076 K10218 K01146 K03808 K08261 K02818 K03563 K21087 K02326 K03804 K07773 K06179 K22129 K21021 K00024 K00343 K01113 K10014 K00455 K11900 K07274 K18716 K11133 K02856 K14274 K00906 K05790 K09909 K05988 K13816 K03717 K02565 K21416 K11929 K00946 K20327 K02468 K16708 K10108 K02805 K03981 K18600 K06937 K04477 …
SD102 SD104 SD44 SD88 SD93	64	K00839 K03646 K15773 K17248 K18928 K19971 K00529 K06903 K00374 K17810 K03214 K22298 K19592 K07002 K19278 K06895 K06075 K19047 K08255 K07719 K16962 K07341 K01125 K00010 K07705 K00038 K07016 K06865 K19171 K15555 K21755 K21481 K01250 K01252 K16052 K09002 K12996 K03407 K21701 K22210 K18905 K19745 K14193 K14634 K00824 K07455 K07559 K09017 K15531 K18924 K19244 K01811 K03748 K19055 K03893 K19973 K01473 …
SD1 SD69 SD93	63	K06689 K17795 K09499 K14538 K09291 K14026 K02981 K22072 K02917 K13339 K03357 K15901 K14018 K11271 K08334 K12412 K18726 K20295 K10751 K14408 K14012 K06316 K01527 K00559 K13095 K01082 K11274 K17278 K02941 K07151 K03349 K01942 K00228 K05605 K08517 K03123 K12826 K16302 K07297 K15340 K03061 K02218 K03036 K20032 K02993 K20177 K08741 K01855 K12486 K15128 K19951 K14564 K02901 K12873 K14455 K10846 K17785 …
SD1 SD43 SD69	61	K11273 K16365 K10591 K05609 K13613 K17508 K20003 K08054 K10703 K00236 K01850 K08507 K15356 K02998 K00801 K15053 K08081 K07199 K15678 K03861 K05925 K02230 K14960 K10878 K06127 K03108 K11578 K12827 K15676 K08736 K14663 K13874 K12817 K20352 K14411 K15177 K10754 K10885 K03626 K02957 K14961 K13615 K13612 K12998 K15541 K15436 K02202 K00411 K04460 K11407 K07146 K09496 K11097 K13346 K07200 K00354 K01052 …
SD1 SD104 SD43 SD44 SD69 SD88 SD93	60	K02623 K18346 K22205 K21594 K05786 K03515 K04564 K14572 K12856 K01077 K08288 K03032 K15095 K01206 K14007 K01593 K02261 K07374 K07486 K19525 K10875 K00079 K11262 K08286 K19789 K20708 K05894 K00128 K22419 K01999 K07393 K05681 K14972 K01737 K03231 K14310 K15196 K19476 K15382 K06630 K22134 K01507 K14376 K08770 K11826 K10706 K02236 K19986 K07248 K07313 K07192 K12269 K06670 K22381 K01051 K10357 K11778 …
SD1 SD104 SD44 SD69 SD88 SD93	58	K01669 K06211 K05995 K01548 K16789 K06384 K20374 K15256 K21744 K19223 K01817 K16326 K00219 K01210 K19078 K06998 K01704 K01055 K01090 K12962 K20542 K04715 K03476 K01626 K01627 K01703 K07271 K19081 K06219 K07718 K07228 K13058 K14189 K09167 K19286 K01304 K03826 K00356 K03923 K00329 K03867 K03078 K10804 K12972 K01338 K00164 K13643 K02488 K09004 K19802 K00005 K03298 K21600 K19157 K03462 K02783 K17076 …
SD104 SD44	58	K21739 K07637 K07678 K10677 K07723 K19068 K02556 K00816 K03736 K08302 K13796 K07323 K21681 K03582 K19421 K03832 K08195 K00894 K21993 K02420 K19510 K03273 K00771 K02417 K06956 K19956 K01727 K01819 K13583 K22397 K10545 K07454 K01212 K11938 K17680 K13633 K14727 K14733 K06204 K11196 K02390 K13892 K02745 K02190 K06042 K19542 K07169 K03399 K06446 K01425 K20435 K03782 K01708 K19123 K00338 K03087 K12955 …
SD1 SD104 SD93	56	K08193 K02930 K06018 K06681 K19799 K03843 K17069 K17782 K10436 K01656 K10982 K11361 K20792 K12821 K02325 K12609 K15371 K13289 K01598 K17550 K18725 K11365 K12816 K12762 K08331 K16649 K00658 K18588 K01452 K05767 K14815 K07679 K15119 K13509 K14806 K00459 K20369 K15450 K14288 K08192 K18477 K06684 K17970 K01655 K03065 K14782 K11772 K11232 K20121 K15084 K01127 K20477 K05288 K00697 K21996 K05545
SD1 SD104 SD43 SD69 SD93	54	K12608 K12581 K09500 K11092 K06125 K02542 K03364 K06269 K12883 K00264 K20475 K15283 K06993 K03580 K12598 K00021 K11367 K18624 K05499 K13024 K11292 K10956 K17471 K12828 K03125 K13694 K11364 K22394 K00838 K00844 K05285 K17255 K20279 K00486 K03114 K12604 K12391 K14553 K14289 K14309 K10405 K03352 K03262 K08486 K01611 K02985 K03846 K02328 K02603 K11654 K14575 K08490 K10590 K11968
SD69	54	K00303 K08218 K11106 K13482 K03919 K16231 K03939 K08676 K02474 K16696 K12254 K03786 K18903 K07494 K00124 K21159 K12979 K16700 K15677 K11624 K10013 K12963 K11066 K03414 K06203 K02217 K09250 K00749 K11473 K02652 K10559 K16120 K06136 K12518 K18927 K01569 K09016 K01089 K08319 K11911 K00758 K15679 K00048 K00127 K05801 K09882 K12063 K13541 K15548 K02490 K09919 K06077 K21976 K19837
SD1 SD102 SD104 SD44 SD88 SD93	52	K05916 K18908 K13021 K07397 K01619 K03709 K10530 K10716 K20444 K09861 K09790 K18231 K03750 K05882 K06726 K21613 K09022 K00567 K03719 K13727 K00370 K00086 K00078 K01610 K01073 K03079 K05884 K18476 K02501 K07669 K06183 K03593 K22211 K00105 K06999 K01753 K02027 K21757 K00563 K09121 K01496 K03297 K00991 K19449 K19139 K13636 K03430 K01536 K00527 K01551 K17870 K01914
SD102	51	K07516 K13637 K03473 K17217 K15660 K22185 K00813 K19775 K19548 K02393 K02425 K20117 K08723 K05555 K19137 K06879 K21616 K09967 K11063 K06908 K21089 K13281 K00795 K05559 K07787 K18766 K03666 K16091 K07814 K22268 K07806 K09771 K11358 K20118 K19080 K11895 K07783 K13588 K01912 K03090 K07075 K02498 K11743 K00956 K20116 K09895 K06145 K01965 K02106 K18904 K02850
SD1 SD44	50	K06691 K05534 K03434 K14784 K06639 K15331 K06656 K20472 K05283 K13989 K14774 K06875 K04712 K08343 K02883 K09998 K14791 K01405 K15222 K00062 K11493 K06683 K02511 K14328 K21972 K14766 K08303 K05759 K09495 K03022 K09954 K14851 K14781 K17496 K14800 K02605 K00631 K02363 K01608 K15364 K11397 K00511 K12860 K17919 K20872 K18637 K13619 K12590 K12814 K14847
SD1 SD104	50	K20488 K15440 K01061 K17768 K18778 K11215 K12804 K20724 K01719 K14549 K03131 K03004 K20409 K04345 K12161 K17796 K20318 K00748 K08744 K14551 K06668 K19221 K02900 K03372 K11483 K00293 K07776 K21974 K18532 K22485 K15550 K17714 K16466 K15430 K19843 K14017 K02858 K14002 K01264 K02726 K11366 K19984 K05755 K12414 K15532 K11272 K15542 K06887 K13938 K13280
SD1 SD104 SD43 SD93	49	K19845 K03264 K14303 K01768 K15457 K17974 K15163 K08294 K12571 K00706 K21456 K02830 K00143 K12479 K14812 K18720 K14567 K18561 K19833 K19844 K17669 K01637 K14780 K03012 K00877 K03010 K17605 K15458 K11380 K00962 K00667 K00621 K02541 K02350 K08197 K12041 K01192 K15453 K01720 K20298 K12591 K15628 K20182 K02021 K03507 K20293 K08787 K06100 K10597
SD1 SD104 SD43 SD69 SD88 SD93	48	K03006 K07178 K13525 K08138 K18443 K03809 K12823 K10210 K08956 K09419 K00889 K01087 K14792 K07670 K15192 K11838 K11254 K01179 K05039 K11267 K02257 K08065 K00485 K14297 K04630 K08164 K14802 K08955 K15923 K14536 K20306 K11294 K14684 K18980 K03124 K03260 K01469 K07319 K13126 K14484 K14709 K01254 K11253 K07195 K11446 K05544 K12830 K02925
SD1 SD43 SD69 SD88 SD93	46	K16675 K17275 K17973 K03164 K01369 K01054 K20221 K14794 K20131 K21398 K12617 K00423 K10666 K13431 K10401 K14807 K12811 K01513 K14552 K02898 K13103 K17301 K21767 K15449 K19589 K06210 K06675 K11251 K20102 K08675 K03037 K20291 K17943 K15777 K05841 K12867 K10661 K03257 K03255 K14191 K05236 K20823 K11737 K01792 K14857 K14416
SD1 SD102 SD104 SD44 SD88	46	K20480 K00568 K03779 K01639 K08884 K02055 K07487 K03071 K17743 K01232 K06185 K03638 K05338 K07813 K03491 K04041 K02851 K16164 K02053 K07003 K20344 K02051 K07343 K03534 K01574 K02773 K04085 K07106 K21713 K06988 K00984 K03828 K05878 K01788 K11203 K14731 K16869 K07763 K13653 K07104 K04069 K16961 K19517 K11202 K17473 K08194
SD1 SD43 SD44 SD93	39	K11541 K00327 K11121 K03679 K08257 K12599 K14859 K12346 K06062 K20180 K03849 K12815 K08267 K00493 K17267 K11304 K10849 K18722 K07905 K12858 K17413 K20285 K11874 K10808 K11230 K10771 K13342 K12585 K11374 K03028 K12584 K19801 K15113 K11849 K15014 K06654 K17917 K20195 K12580
SD1 SD88	34	K14642 K18466 K12389 K00988 K07179 K11126 K00856 K11206 K21845 K07766 K04799 K12597 K01247 K07734 K03127 K21804 K14950 K07893 K18187 K00138 K00833 K16794 K20346 K11137 K14676 K16947 K02188 K06888 K19838 K08489 K14998 K19245 K01971 K12399
SD43	33	K07387 K02399 K02280 K13936 K01716 K07675 K13378 K02610 K06139 K11249 K13934 K13529 K16236 K07804 K04774 K12256 K07157 K02849 K02299 K21990 K07458 K02446 K07708 K02198 K05838 K11962 K16348 K22260 K02427 K07676 K07400 K14978 K02562
SD1 SD102 SD104 SD44 SD69 SD88	31	K00371 K18967 K22213 K18220 K05296 K05879 K03810 K07778 K03628 K02100 K03307 K02502 K06041 K10820 K06864 K07492 K02444 K21680 K01813 K20742 K01695 K02437 K10829 K06973 K01118 K01696 K03784 K21472 K02050 K15772 K00121
SD1 SD43 SD44 SD69 SD93	31	K18730 K01173 K17989 K00083 K17906 K04705 K16732 K00914 K11665 K15271 K05590 K06110 K08874 K04464 K14554 K13100 K17065 K14863 K03030 K16578 K03242 K21842 K15172 K09553 K08832 K14293 K03021 K03178 K01180 K14558 K15198
SD1 SD104 SD44 SD88	31	K04028 K01750 K03693 K16135 K03712 K10440 K04767 K17319 K10213 K20325 K15640 K18676 K16698 K07784 K00039 K15212 K07442 K07727 K11165 K17363 K19575 K01023 K20962 K22107 K17195 K07006 K13635 K03928 K04516 K02401 K09962
SD1 SD44 SD93	27	K03678 K15427 K18719 K00866 K14793 K12844 K03165 K03248 K17666 K14840 K21543 K14574 K10858 K20366 K13025 K13524 K03015 K01431 K17979 K01950 K10576 K15218 K12812 K08856 K11984 K07943 K11233
SD1 SD88 SD93	27	K01613 K01301 K14810 K19788 K11434 K12180 K08794 K12261 K01456 K08272 K05542 K14568 K03005 K13101 K06141 K09272 K07941 K14803 K05824 K14545 K15292 K10632 K14819 K06693 K02209 K03063 K18573
SD1 SD43 SD44 SD69 SD88 SD93	26	K00921 K20359 K20222 K10696 K01620 K07466 K22262 K08869 K03252 K02155 K01057 K17302 K03094 K15156 K00888 K07441 K01438 K03234 K11584 K09490 K17822 K12385 K18442 K04646 K14856 K00281
SD1 SD104 SD44 SD69 SD88	26	K19423 K13774 K00825 K00098 K19271 K03182 K07748 K00483 K21478 K03493 K18907 K09704 K19082 K08239 K00767 K02006 K05306 K19156 K02007 K13770 K18815 K03426 K00573 K03651 K01658 K02466
SD1 SD104 SD43	25	K20457 K00413 K04565 K12472 K22074 K02736 K11427 K14841 K18278 K17081 K15361 K09885 K10625 K02964 K17804 K20989 K03787 K18083 K05286 K12737 K09523 K02730 K03860 K06072 K11679
SD104 SD93	22	K05368 K06159 K02419 K02494 K13979 K09760 K01745 K07340 K06076 K07250 K08484 K22450 K16088 K01058 K07771 K06968 K12942 K00992 K02391 K11605 K00241 K05810
SD1 SD104 SD43 SD44 SD69 SD93	21	K18757 K17600 K20456 K14401 K08737 K10807 K07277 K20367 K12603 K14213 K11498 K11982 K01568 K12818 K17637 K07119 K17086 K08711 K01895 K00030 K03018
SD1 SD43 SD88 SD93	21	K03844 K12732 K10841 K11227 K00122 K08492 K13886 K19564 K10589 K22399 K05535 K14967 K00111 K11423 K15280 K18655 K06009 K14521 K02543 K17879 K14347
SD104 SD44 SD88 SD93	21	K10974 K07862 K18979 K10984 K02416 K07318 K06606 K10439 K01712 K19504 K00068 K03980 K21743 K01525 K00154 K01467 K12941 K10780 K12436 K02409 K02478
SD104 SD69	20	K09892 K19181 K06970 K03802 K11940 K12686 K00912 K08348 K03642 K10110 K20541 K02043 K10542 K00570 K13409 K13931 K02669 K09912 K02058 K08300
SD102 SD104	20	K00556 K04772 K04087 K02231 K16566 K13641 K01561 K10697 K01241 K01782 K06142 K13745 K06049 K00970 K06926 K01457 K18139 K13498 K08160 K03337
SD102 SD104 SD44 SD69 SD88	19	K03752 K03481 K01451 K01482 K05339 K07172 K19338 K06898 K00812 K15976 K20469 K05311 K03300 K03517 K01629 K21903 K00537 K00756 K07662
SD1 SD43 SD44	19	K06126 K20059 K10862 K18852 K01634 K16314 K03267 K14713 K15110 K12351 K14787 K14650 K13507 K11234 K01001 K10643 K14561 K12345 K00275
SD102 SD104 SD88	19	K12953 K05799 K01808 K06218 K05851 K01479 K18691 K02854 K19611 K01686 K05785 K06443 K00880 K00148 K11074 K08225 K14468 K07665 K15551
SD1 SD102 SD104 SD43 SD44 SD88 SD93	18	K00031 K03522 K00721 K03489 K01466 K02015 K18097 K01628 K01657 K14951 K07667 K05346 K15975 K04718 K17623 K01693 K01523 K05351
SD1 SD104 SD43 SD69	16	K00326 K14832 K17732 K01941 K14834 K03848 K13614 K14837 K12618 K15072 K15202 K19998 K00705 K18753 K11322 K11252
SD44 SD88	16	K22110 K03324 K01903 K03615 K17716 K10539 K14187 K07262 K09765 K05991 K07659 K07026 K11075 K00130 K03568 K19003
SD102 SD104 SD44 SD69 SD88 SD93	15	K02752 K01436 K02753 K20375 K15973 K07696 K01539 K10907 K21929 K19976 K03303 K01042 K07150 K06194 K01195
SD1 SD43 SD88	15	K03130 K01477 K15109 K00953 K15329 K14813 K00090 K12587 K20061 K10838 K14771 K10839 K09142 K07390 K00390
SD1 SD102 SD93	15	K00900 K05533 K12596 K21768 K08963 K06650 K03801 K14570 K11775 K14686 K15710 K03644 K13985 K12600 K01694
SD1 SD104 SD69	14	K00832 K03147 K20181 K14692 K03146 K06176 K18171 K19307 K17215 K13688 K13205 K17279 K10884 K06027
SD88 SD93	14	K00528 K00899 K05367 K04780 K09470 K00971 K02200 K21090 K02853 K07712 K04568 K04091 K07182 K05517
SD1 SD44 SD69 SD93	13	K06972 K06674 K05292 K00480 K14537 K14404 K18468 K08330 K15204 K03363 K19840 K06911 K02738
SD1 SD69 SD88 SD93	13	K01930 K17800 K03237 K01836 K09511 K03348 K04482 K18327 K04523 K08735 K17422 K14573 K14403
SD104 SD44 SD69 SD88	13	K06978 K19304 K02791 K03335 K07112 K02790 K14052 K08221 K06177 K10986 K05520 K09988 K12542
SD69 SD88	13	K15468 K01147 K07315 K07017 K11735 K07687 K03675 K02485 K05365 K15726 K01920 K01407 K04744
SD1 SD102 SD104 SD43 SD44 SD69 SD88	12	K02777 K02749 K00011 K02750 K10851 K00848 K18704 K00055 K03954 K19354 K14779 K01681
SD1 SD102 SD104 SD43 SD44 SD88	12	K02014 K00009 K15524 K00616 K03152 K03186 K02821 K01251 K03667 K06222 K17463 K00375
SD1 SD104 SD69 SD93	12	K14765 K01166 K11547 K12843 K06944 K13093 K03347 K13181 K18469 K08178 K15027 K13201
SD102 SD104 SD44	12	K01484 K14977 K01684 K09973 K06160 K02431 K07791 K00575 K11356 K02397 K02530 K21560
SD104 SD69 SD88	12	K16345 K01026 K05836 K07154 K14051 K07024 K07180 K00116 K07005 K12368 K10026 K11073
SD104 SD43	12	K08086 K11890 K11959 K03616 K15396 K18800 K00957 K21973 K06015 K18297 K09471 K08219
SD102 SD88	12	K07711 K07289 K18324 K03562 K12500 K06920 K02613 K06165 K03560 K02426 K06020 K02742
SD1 SD102 SD104 SD43 SD69 SD88 SD93	11	K08712 K14833 K02439 K02324 K01599 K15125 K00679 K03290 K01381 K01885 K00666
SD1 SD104 SD43 SD44 SD93	11	K02145 K06111 K01230 K03233 K01238 K19323 K07034 K11872 K03235 K18748 K18670
SD1 SD102 SD43 SD69 SD93	11	K14326 K20474 K15100 K14861 K08333 K00972 K14209 K02147 K05663 K15334 K14311
SD1 SD104 SD44 SD88 SD93	11	K03711 K09817 K00381 K02781 K20431 K01069 K01698 K00104 K00129 K17320 K14262
SD1 SD104 SD88 SD93	11	K13357 K08280 K00380 K07126 K06044 K06184 K10681 K08066 K07504 K02227 K14555
SD1 SD69 SD88	11	K14400 K03537 K12493 K17867 K14809 K00979 K08157 K19030 K12195 K14753 K03526
SD1 SD104 SD43 SD44 SD88 SD93	10	K00958 K18900 K14439 K09955 K02183 K00624 K02532 K02521 K17887 K06699
SD102 SD104 SD43 SD44 SD88 SD93	10	K08368 K08223 K18009 K03306 K03535 K10778 K04561 K03637 K03566 K07347
SD1 SD102 SD43 SD93	10	K17491 K03350 K21618 K16073 K21797 K11756 K11768 K15075 K08964 K14152
SD1 SD102 SD43	10	K14548 K10209 K19565 K21641 K03133 K14799 K04728 K12669 K09506 K14729
SD1 SD44 SD69	10	K00555 K11279 K11086 K02938 K01526 K06048 K14674 K20183 K10389 K01012
SD43 SD88	10	K21084 K03219 K12059 K09969 K06200 K11928 K00117 K15034 K14665 K12251
SD1 SD104 SD43 SD88 SD93	9	K18693 K17746 K19806 K00698 K01414 K20404 K11891 K20465 K10967
SD1 SD44 SD88	9	K00101 K01705 K09001 K01673 K06152 K17679 K15435 K14679 K08168
SD1 SD104 SD88	9	K00167 K11200 K03435 K11134 K11198 K00325 K00605 K11199 K01522
SD43 SD44	9	K00341 K03583 K20485 K20347 K20973 K00041 K07639 K17213 K01825
SD44 SD69	9	K09699 K14162 K00998 K10546 K07004 K07290 K18649 K21834 K09958
SD69 SD93	9	K19619 K07287 K07148 K04650 K02282 K00131 K03764 K03453 K13611
SD102 SD104 SD43 SD44 SD69 SD88 SD93	8	K01006 K10441 K02013 K12308 K03406 K02083 K20811 K22373
SD1 SD104 SD43 SD44 SD69 SD88	8	K11422 K19159 K00218 K02008 K19985 K19545 K02492 K00019
SD104 SD44 SD69 SD88 SD93	8	K08094 K02396 K00278 K20379 K02782 K11904 K04844 K00265
SD1 SD104 SD43 SD88	8	K13511 K00588 K06168 K04518 K00606 K14805 K21147 K07152
SD104 SD44 SD69	8	K15554 K07326 K01002 K13481 K06891 K02415 K02189 K13894
SD1 SD104 SD43 SD44 SD88	7	K00457 K03521 K03445 K07693 K08282 K16066 K04095
SD1 SD102 SD104 SD43 SD93	7	K01918 K00797 K01078 K09043 K00045 K03841 K00507
SD102 SD104 SD43 SD44 SD88	7	K02048 K03092 K07704 K06350 K06385 K01419 K03762
SD1 SD43 SD69 SD88	7	K13217 K01267 K22193 K12396 K06672 K11971 K14454
SD1 SD104 SD44	7	K19710 K01433 K11204 K13573 K01935 K14816 K16570
SD1 SD102 SD104 SD43 SD69 SD93	6	K00336 K22374 K14777 K13449 K11594 K17871
SD1 SD104 SD43 SD69 SD88	6	K00012 K01455 K03265 K00671 K16328 K12837
SD1 SD104 SD69 SD88 SD93	6	K19180 K16833 K20184 K03924 K09522 K14963
SD1 SD102 SD43 SD69	6	K08269 K10008 K20223 K17971 K12398 K02987
SD104 SD43 SD44 SD88	6	K06415 K03317 K13408 K10917 K15460 K02846
SD1 SD102	6	K14836 K08738 K10206 K18587 K05536 K02260
SD43 SD93	6	K04352 K12524 K12992 K16124 K02064 K03669
SD44 SD93	6	K00254 K11534 K06156 K03592 K01284 K12541
SD1 SD102 SD43 SD44 SD69 SD93	5	K11788 K13179 K14569 K01102 K13333
SD1 SD43 SD44 SD88 SD93	5	K06678 K02882 K13721 K00548 K06276
SD1 SD102 SD43 SD88 SD93	5	K17907 K03676 K12394 K00006 K00232
SD1 SD43 SD44 SD69	5	K09494 K19001 K06653 K10755 K11893
SD1 SD104 SD44 SD93	5	K09191 K17868 K02831 K06685 K03136
SD1 SD104 SD69 SD88	5	K19349 K01129 K01687 K17865 K08307
SD104 SD44 SD93	5	K02364 K03410 K00639 K03749 K03746
SD104 SD88 SD93	5	K02438 K02558 K07799 K12340 K02361
SD1 SD102 SD43 SD69 SD88 SD93	4	K10752 K14843 K02283 K05302
SD1 SD102 SD104 SD43 SD88 SD93	4	K08141 K00108 K06867 K00681
SD1 SD43 SD44 SD69 SD88	4	K07870 K19126 K03254 K11751
SD1 SD104 SD44 SD69 SD93	4	K20826 K14546 K07204 K13754
SD104 SD43 SD44 SD69 SD88	4	K21023 K03576 K10117 K02495
SD1 SD104 SD43 SD44	4	K11548 K00227 K14154 K20168
SD1 SD102 SD69 SD93	4	K14550 K12761 K15305 K02999
SD1 SD102 SD104 SD93	4	K00231 K05389 K05530 K01749
SD43 SD44 SD93	4	K20543 K12297 K09018 K09999
SD104 SD43 SD88	4	K03072 K07788 K03694 K09824
SD102 SD44 SD93	4	K07043 K05800 K03415 K05875
SD69 SD88 SD93	4	K14287 K01761 K00099 K18475
SD102 SD43	4	K13061 K00881 K02196 K01902
SD102 SD44	4	K06132 K14591 K01665 K00274
SD102 SD93	4	K03296 K20757 K12975 K21975
SD1 SD102 SD104 SD43 SD44 SD69 SD93	3	K14772 K00632 K12854
SD1 SD102 SD104 SD43 SD44 SD93	3	K11886 K14682 K16261
SD1 SD102 SD104 SD69 SD88 SD93	3	K01322 K03756 K07513
SD104 SD43 SD44 SD69 SD88 SD93	3	K09812 K00046 K07263
SD1 SD102 SD43 SD44 SD93	3	K07975 K07203 K06215
SD1 SD44 SD69 SD88 SD93	3	K14006 K18696 K02540
SD1 SD102 SD104 SD69 SD93	3	K06676 K00901 K01255
SD102 SD104 SD44 SD93	3	K06192 K14393 K01682
SD102 SD104 SD88 SD93	3	K03338 K07337 K19158
SD43 SD44 SD88	3	K19235 K02398 K01236
SD43 SD69 SD93	3	K12262 K18347 K17742
SD104 SD43 SD69	3	K00677 K21430 K01845
SD102 SD44 SD69	3	K07098 K05874 K00249
SD44 SD88 SD93	3	K12995 K07677 K12369
SD1 SD102 SD43 SD44 SD69 SD88 SD93	2	K01354 K08176
SD1 SD102 SD104 SD43 SD88	2	K02320 K00040
SD1 SD102 SD104 SD88 SD93	2	K00053 K00123
SD102 SD43 SD44 SD88 SD93	2	K07666 K08191
SD102 SD104 SD43 SD44 SD93	2	K15268 K03796
SD102 SD104 SD43 SD88 SD93	2	K08351 K08322
SD1 SD102 SD43 SD88	2	K05591 K02065
SD1 SD44 SD88 SD93	2	K17908 K05396
SD1 SD102 SD104 SD69	2	K01585 K07648
SD1 SD102 SD104 SD88	2	K19955 K05685
SD104 SD43 SD44 SD93	2	K10231 K13788
SD104 SD43 SD88 SD93	2	K00596 K01968
SD102 SD104 SD69 SD93	2	K03934 K06409
SD1 SD102 SD44	2	K02179 K02934
SD1 SD102 SD69	2	K19162 K22139
SD1 SD102 SD104	2	K06682 K09781
SD104 SD43 SD44	2	K15545 K07278
SD104 SD43 SD93	2	K00284 K00990
SD44 SD69 SD88	2	K09691 K07007
SD102 SD44 SD88	2	K07188 K22131
SD104 SD69 SD93	2	K11183 K03614
SD102 SD104 SD93	2	K19428 K10133
SD102 SD69	2	K07649 K02843
SD1 SD102 SD104 SD43 SD44 SD69	1	K06287
SD1 SD102 SD104 SD44 SD69 SD93	1	K01214
SD102 SD43 SD44 SD69 SD88 SD93	1	K18138
SD102 SD104 SD43 SD44 SD69 SD88	1	K06169
SD102 SD104 SD43 SD44 SD69 SD93	1	K03573
SD102 SD104 SD43 SD69 SD88 SD93	1	K01464
SD1 SD102 SD43 SD44 SD69	1	K09493
SD1 SD104 SD43 SD44 SD69	1	K02331
SD1 SD102 SD104 SD43 SD69	1	K00809
SD1 SD102 SD44 SD69 SD93	1	K19881
SD43 SD44 SD69 SD88 SD93	1	K06445
SD104 SD43 SD44 SD88 SD93	1	K06894
SD102 SD104 SD43 SD69 SD88	1	K07214
SD1 SD102 SD104 SD43	1	K17967
SD1 SD104 SD44 SD69	1	K04532
SD1 SD102 SD88 SD93	1	K14801
SD43 SD44 SD69 SD88	1	K15461
SD104 SD43 SD44 SD69	1	K02336
SD43 SD69 SD88 SD93	1	K05515
SD102 SD104 SD43 SD93	1	K16077
SD104 SD44 SD69 SD93	1	K03724
SD102 SD44 SD88 SD93	1	K13918
SD102 SD69 SD88 SD93	1	K08173
SD104 SD69 SD88 SD93	1	K03658
SD1 SD102 SD88	1	K04044
SD102 SD43 SD44	1	K02535
SD43 SD69 SD88	1	K07018
SD102 SD43 SD69	1	K20715
SD102 SD43 SD93	1	K10001
SD102 SD88 SD93	1	K18765
SD43 SD69	1	K00333
