# Supplementary material for: Metabolic framework of spontaneous and synthetic sourdough metacommunities to reveal microbial players responsible for resilience and performance
Source: Microbiome. 2022 Sep 14;10:148. doi: 10.1186/s40168-022-01301-3 (PMC9472446; doi:10.1186/s40168-022-01301-3)
Supplement: Supplementary file 10 — Additional file 9: Supplementary Table S8. List of KEGG ID, gene name, function, transcript level (transcripts per million = TPM), copy number, total bases and coverage of each gene found in sourdough metagenomes. [file 40168_2022_1301_MOESM9_ESM.xlsx]

## Sheet: 12.8_extract_kegg_bacteria
Supplementary Table S8. List of KEGG ID, gene name, function, transcription level (transcript per million = TPM), copy number, total bases and coverage of each gene found in sourdough metagenomes.
KEGG			SD1					SD43					SD44					SD69					SD88					SD93					SD102					SD104
KEGG	name	description	Copy number	Total length	Total bases	Coverage	TPM	Copy number	Total length	Total bases	Coverage	TPM	Copy number	Total length	Total bases	Coverage	TPM	Copy number	Total length	Total bases	Coverage	TPM	Copy number	Total length	Total bases	Coverage	TPM	Copy number	Total length	Total bases	Coverage	TPM	Copy number	Total length	Total bases	Coverage	TPM	Copy number	Total length	Total bases	Coverage	TPM
K00001	adh	alcohol dehydrogenase [EC:1.1.1.1]	27	13404	345911	25.807	699.046	28	9180	439358	47.860	1148.333	163	54822	1959210	35.738	3049.017	19	11055	355416	32.150	681.562	151	58053	896466	15.442	1273.094	78	28878	1434417	49.672	2245.802	53	19266	558224	28.975	767.711	217	75264	1402179	18.630	1858.272
K00002	AKR1A1, adh	alcohol dehydrogenase (NADP+) [EC:1.1.1.2]	16	5190	14572	2.808	45.958	9	1971	4979	2.526	21.772	54	15186	118276	7.788	229.495	5	1233	1700	1.379	9.023	109	28134	286121	10.170	670.733	5	1098	1819	1.657	6.132	151	37455	423930	11.318	972.458	88	23130	165143	7.140	314.219
K00003	hom	homoserine dehydrogenase [EC:1.1.1.3]	12	6450	101544	15.743	179.053	-	-	-	-	-	62	20829	932956	44.791	1369.114	6	3495	22835	6.534	40.746	70	22251	934219	41.985	1535.598	6	3621	30202	8.341	29.005	50	14688	831146	56.587	1398.668	73	25800	847096	32.833	1046.595
K00004	BDH, butB	(R,R)-butanediol dehydrogenase / meso-butanediol dehydrogenase / diacetyl reductase [EC:1.1.1.4 1.1.1.- 1.1.1.303]	7	5367	84238	15.696	107.224	2	492	320	0.650	1.551	18	6243	66156	10.597	102.345	5	2910	19677	6.762	33.984	31	9243	324680	35.127	588.323	6	3114	23755	7.628	27.501	59	13095	343787	26.253	802.361	27	8961	242962	27.113	330.988
K00005	gldA	glycerol dehydrogenase [EC:1.1.1.6]	6	2340	99703	42.608	254.079	-	-	-	-	-	3	1638	5483	3.347	5.277	3	1644	22739	13.832	47.822	10	4479	103544	23.118	127.673	3	1695	27447	16.193	28.360	-	-	-	-	-	9	4671	103469	22.151	92.456
K00007	dalD	D-arabinitol 4-dehydrogenase [EC:1.1.1.11]	-	-	-	-	-	-	-	-	-	-	-	-	-	-	-	-	-	-	-	-	1	276	482	1.746	0.874	-	-	-	-	-	-	-	-	-	-	-	-	-	-	-
K00008	SORD, gutB	L-iditol 2-dehydrogenase [EC:1.1.1.14]	19	9342	300710	32.189	571.606	14	4590	310889	67.732	728.325	44	16950	409374	24.152	536.411	7	4821	299474	62.119	446.209	46	19926	378523	18.996	460.098	10	4077	513465	125.942	627.509	33	11058	254497	23.015	358.547	53	21375	445519	20.843	490.383
K00009	mtlD	mannitol-1-phosphate 5-dehydrogenase [EC:1.1.1.17]	2	1302	672	0.516	1.010	1	357	596	1.669	1.068	16	4206	374606	89.065	743.114	-	-	-	-	-	12	3645	106775	29.294	184.688	-	-	-	-	-	4	969	989	1.021	2.382	21	6411	218438	34.072	333.469
K00010	iolG	myo-inositol 2-dehydrogenase / D-chiro-inositol 1-dehydrogenase [EC:1.1.1.18 1.1.1.369]	-	-	-	-	-	-	-	-	-	-	5	4464	1864	0.418	1.936	-	-	-	-	-	10	7323	8194	1.119	5.766	1	315	582	1.848	0.855	1	1053	602	0.572	0.219	15	8910	16858	1.892	13.210
K00011	AKR1B	aldehyde reductase [EC:1.1.1.21]	4	978	1179	1.206	5.380	1	267	250	0.936	0.714	9	2613	2628	1.006	5.557	1	267	238	0.891	0.926	6	2505	2775	1.108	4.334	-	-	-	-	-	1	711	49	0.069	0.325	16	5976	12310	2.060	15.083
K00012	UGDH, ugd	UDPglucose 6-dehydrogenase [EC:1.1.1.22]	5	1641	2367	1.442	6.012	4	1263	1798	1.424	4.832	-	-	-	-	-	1	294	503	1.711	1.682	1	345	341	0.988	0.699	-	-	-	-	-	-	-	-	-	-	2	630	1240	1.968	1.597
K00013	hisD	histidinol dehydrogenase [EC:1.1.1.23]	2	1458	4666	3.200	6.014	1	264	184	0.697	0.722	19	7440	460995	61.962	587.163	3	1995	1737	0.871	2.231	19	8862	459757	51.880	497.915	2	1542	999	0.648	0.699	18	7269	447083	61.505	540.153	27	10896	385639	35.393	411.802
K00014	aroE	shikimate dehydrogenase [EC:1.1.1.25]	7	3714	70942	19.101	136.766	1	225	87	0.387	0.848	41	15921	684553	42.997	931.918	4	2886	13065	4.527	19.532	38	15387	410260	26.663	572.646	4	2727	20129	7.381	17.776	3	1872	19639	10.491	17.756	49	18999	606544	31.925	746.167
K00015	gyaR, GOR1	glyoxylate reductase [EC:1.1.1.26]	13	5580	15045	2.696	35.241	11	2418	4872	2.015	20.823	32	10404	347092	33.361	569.994	3	627	971	1.549	5.915	33	12303	254050	20.649	381.522	5	2172	6160	2.836	8.679	40	11781	310242	26.334	592.498	46	16059	291316	18.140	392.751
K00016	LDH, ldh	L-lactate dehydrogenase [EC:1.1.1.27]	126	32802	716423	21.841	2709.047	146	32409	963120	29.718	3658.460	120	45714	1778151	38.897	2426.886	72	19233	824212	42.854	3342.095	162	55113	1606251	29.145	2559.297	88	26808	1461472	54.516	2782.410	179	50694	1726480	34.057	3195.808	213	69696	1707996	24.506	2348.191
K00018	hprA	glycerate dehydrogenase [EC:1.1.1.29]	3	1293	1327	1.026	4.069	1	159	157	0.987	1.200	21	6567	123713	18.839	211.912	2	1128	1618	1.434	3.068	33	9711	183794	18.926	337.816	2	1290	1046	0.811	0.835	1	960	626	0.652	0.361	51	12444	281099	22.589	523.596
K00019	bdh	3-hydroxybutyrate dehydrogenase [EC:1.1.1.30]	3	1743	1881	1.079	2.641	1	159	274	1.723	2.399	6	4134	258840	62.612	199.719	1	861	602	0.699	0.574	4	3198	106980	33.452	76.656	-	-	-	-	-	-	-	-	-	-	11	4686	186383	39.774	206.624
K00020	mmsB, HIBADH	3-hydroxyisobutyrate dehydrogenase [EC:1.1.1.31]	7	3744	88558	23.653	166.821	2	717	457	0.637	1.064	54	17358	331536	19.100	546.762	6	3126	20285	6.489	45.081	59	18720	430285	22.985	745.636	5	3339	39594	11.858	36.294	63	14826	352517	23.777	803.809	72	23067	410357	17.790	604.755
K00024	mdh	malate dehydrogenase [EC:1.1.1.37]	-	-	-	-	-	-	-	-	-	-	-	-	-	-	-	-	-	-	-	-	-	-	-	-	-	1	264	500	1.894	1.020	-	-	-	-	-	-	-	-	-	-
K00027	ME2, sfcA, maeA	malate dehydrogenase (oxaloacetate-decarboxylating) [EC:1.1.1.38]	65	18309	388172	21.201	1376.025	69	15783	335872	21.281	1299.070	48	15219	318923	20.956	515.062	41	11961	365596	30.566	1379.675	39	14763	260607	17.653	372.570	55	16584	460845	27.789	922.594	3	2478	45036	18.174	27.666	65	20502	324912	15.848	482.545
K00031	IDH1, IDH2, icd	isocitrate dehydrogenase [EC:1.1.1.42]	6	3900	17327	4.443	26.307	3	2265	1521	0.672	1.516	4	1068	60762	56.893	157.981	-	-	-	-	-	13	2892	183985	63.619	629.623	6	2055	2883	1.403	4.718	21	4776	281056	58.848	868.793	16	3711	102960	27.745	271.510
K00033	PGD, gnd, gntZ	6-phosphogluconate dehydrogenase [EC:1.1.1.44 1.1.1.343]	121	36072	533783	14.798	1776.672	103	26262	474039	18.050	1514.746	106	40392	784316	19.418	1029.218	82	24477	496743	20.294	1790.677	134	48855	796182	16.297	1136.978	94	29973	920092	30.697	1596.656	126	32652	588785	18.032	1077.788	208	66975	937325	13.995	1281.529
K00034	gdh	glucose 1-dehydrogenase [EC:1.1.1.47]	2	1704	57622	33.816	69.216	1	867	670	0.773	0.880	17	8547	19915	2.330	23.381	1	876	19214	21.934	23.143	16	8415	139863	16.621	149.560	4	3339	37393	11.199	31.616	4	1992	113186	56.820	119.817	25	11784	152523	12.943	150.672
K00036	G6PD, zwf	glucose-6-phosphate 1-dehydrogenase [EC:1.1.1.49 1.1.1.363]	687	202806	745033	3.674	2412.797	316	95424	534865	5.605	1468.446	104	38943	557400	14.313	732.821	493	152637	631802	4.139	2082.575	192	63288	678685	10.724	1066.528	378	121857	908855	7.458	1535.826	102	29163	494952	16.972	846.090	183	59484	757676	12.737	1012.929
K00038	-	3alpha(or 20beta)-hydroxysteroid dehydrogenase [EC:1.1.1.53]	-	-	-	-	-	-	-	-	-	-	13	5925	181049	30.557	206.085	-	-	-	-	-	20	7878	170922	21.696	241.960	2	1524	6305	4.137	4.948	16	5178	175554	33.904	303.134	19	8325	121512	14.596	127.881
K00039	rbtD	ribitol 2-dehydrogenase [EC:1.1.1.56]	1	747	1192	1.596	1.174	-	-	-	-	-	5	2292	230423	100.534	279.321	-	-	-	-	-	5	2805	57657	20.555	56.343	-	-	-	-	-	-	-	-	-	-	8	3546	131944	37.209	136.398
K00040	uxuB	fructuronate reductase [EC:1.1.1.57]	1	273	440	1.612	1.606	1	381	539	1.415	1.001	-	-	-	-	-	-	-	-	-	-	6	3489	3870	1.109	3.112	-	-	-	-	-	1	492	541	1.100	0.469	4	3099	8052	2.598	4.285
K00041	uxaB	tagaturonate reductase [EC:1.1.1.58]	-	-	-	-	-	1	180	320	1.778	2.119	1	510	515	1.010	0.452	-	-	-	-	-	-	-	-	-	-	-	-	-	-	-	-	-	-	-	-	-	-	-	-	-
K00046	idnO	gluconate 5-dehydrogenase [EC:1.1.1.69]	-	-	-	-	-	1	210	184	0.876	0.908	2	357	1751	4.905	8.393	1	162	161	0.994	1.526	2	594	1172	1.973	2.843	3	606	1770	2.921	6.666	-	-	-	-	-	4	1209	1969	1.629	3.328
K00048	fucO	lactaldehyde reductase [EC:1.1.1.77]	-	-	-	-	-	-	-	-	-	-	-	-	-	-	-	1	321	547	1.704	1.540	-	-	-	-	-	-	-	-	-	-	-	-	-	-	-	-	-	-	-	-
K00049	GRHPR	glyoxylate/hydroxypyruvate reductase [EC:1.1.1.79 1.1.1.81]	-	-	-	-	-	-	-	-	-	-	2	498	1294	2.598	2.777	-	-	-	-	-	4	1131	3190	2.821	5.973	-	-	-	-	-	1	273	2129	7.799	4.228	2	498	2012	4.040	4.040
K00052	leuB, IMDH	3-isopropylmalate dehydrogenase [EC:1.1.1.85]	12	5544	120993	21.824	256.715	1	303	548	1.809	1.259	3	2553	11504	4.506	6.500	4	2103	24863	11.823	55.959	10	4152	150429	36.230	196.714	6	3435	37121	10.807	36.220	2	1341	1001	0.746	0.689	9	4350	158135	36.353	144.026
K00053	ilvC	ketol-acid reductoisomerase [EC:1.1.1.86]	2	1314	6356	4.837	9.009	-	-	-	-	-	-	-	-	-	-	-	-	-	-	-	1	249	415	1.667	0.969	4	1125	1741	1.548	3.830	1	324	550	1.698	0.712	3	1092	1503	1.376	1.658
K00054	mvaA	hydroxymethylglutaryl-CoA reductase [EC:1.1.1.88]	49	13341	309223	23.178	1109.563	69	14910	324531	21.766	1310.700	39	17229	586692	34.053	663.676	41	12840	338404	26.355	1134.440	35	18753	707201	37.711	702.964	49	15111	639552	42.324	1199.413	27	8691	679406	78.174	1061.671	63	23985	776689	32.382	888.607
K00055	-	aryl-alcohol dehydrogenase [EC:1.1.1.90]	2	1284	1215	0.946	1.707	2	309	543	1.757	4.938	36	12741	427325	33.539	609.918	1	1122	420	0.374	0.441	38	13590	382623	28.155	552.562	-	-	-	-	-	14	4056	416848	102.773	727.823	46	15618	374516	23.980	482.061
K00057	gpsA	glycerol-3-phosphate dehydrogenase (NAD(P)+) [EC:1.1.1.94]	76	18606	199163	10.704	882.943	76	17883	201228	11.252	814.601	39	15894	446501	28.092	560.775	59	15750	217173	13.789	932.624	53	18690	467647	25.021	724.938	64	17844	277340	15.542	574.218	74	18741	448245	23.918	923.285	97	30417	518970	17.062	736.241
K00058	serA, PHGDH	D-3-phosphoglycerate dehydrogenase / 2-oxoglutarate reductase [EC:1.1.1.95 1.1.1.399]	43	17265	289990	16.796	721.819	11	3027	7684	2.538	32.575	60	22818	683259	29.944	914.896	19	9927	62239	6.270	140.539	105	33576	1234420	36.765	2099.184	22	10632	80061	7.530	99.189	90	23628	1285508	54.406	2539.219	114	35358	1069274	30.241	1589.910
K00059	fabG	3-oxoacyl-[acyl-carrier protein] reductase [EC:1.1.1.100]	68	23427	453226	19.346	1429.850	39	9492	231109	24.348	873.750	131	46359	1759640	37.957	2757.411	40	13494	252978	18.747	904.358	125	47961	1312510	27.366	2083.732	45	14982	384574	25.669	791.077	55	15753	920002	58.402	2014.373	176	57273	1553597	27.126	2388.049
K00060	tdh	threonine 3-dehydrogenase [EC:1.1.1.103]	-	-	-	-	-	-	-	-	-	-	-	-	-	-	-	-	-	-	-	-	1	366	548	1.497	0.659	-	-	-	-	-	-	-	-	-	-	-	-	-	-	-
K00063	ARA1	D-arabinose 1-dehydrogenase [EC:1.1.1.117]	1	1035	2678	2.587	2.965	2	456	365	0.800	1.673	-	-	-	-	-	1	144	143	0.993	1.717	-	-	-	-	-	3	543	599	1.103	2.976	-	-	-	-	-	-	-	-	-	-
K00064	-	D-threo-aldose 1-dehydrogenase [EC:1.1.1.122]	-	-	-	-	-	-	-	-	-	-	1	279	217	0.778	0.413	-	-	-	-	-	-	-	-	-	-	-	-	-	-	-	-	-	-	-	-	-	-	-	-	-
K00065	kduD	2-dehydro-3-deoxy-D-gluconate 5-dehydrogenase [EC:1.1.1.127]	6	2469	47568	19.266	132.123	-	-	-	-	-	9	4977	115516	23.210	144.217	1	771	12453	16.152	18.919	13	6246	284227	45.505	427.370	5	2325	17330	7.454	28.378	3	1344	231535	172.273	439.500	14	6837	297290	43.483	356.567
K00066	algD	GDP-mannose 6-dehydrogenase [EC:1.1.1.132]	-	-	-	-	-	-	-	-	-	-	1	195	355	1.821	1.182	-	-	-	-	-	-	-	-	-	-	-	-	-	-	-	-	-	-	-	-	-	-	-	-	-
K00067	rfbD, rmlD	dTDP-4-dehydrorhamnose reductase [EC:1.1.1.133]	5	2244	62724	27.952	155.824	1	366	598	1.634	1.042	14	6765	58525	8.651	62.488	3	2040	12192	5.976	22.905	19	7863	154233	19.615	220.389	3	1935	15855	8.194	17.536	2	1158	1435	1.239	1.196	20	7938	172444	21.724	212.142
K00068	srlD	sorbitol-6-phosphate 2-dehydrogenase [EC:1.1.1.140]	-	-	-	-	-	-	-	-	-	-	8	3363	203822	60.607	266.754	-	-	-	-	-	8	3927	21976	5.596	24.331	1	165	139	0.842	0.816	-	-	-	-	-	9	4059	78279	19.285	82.529
K00073	allD	ureidoglycolate dehydrogenase (NAD+) [EC:1.1.1.350]	-	-	-	-	-	-	-	-	-	-	12	3825	106407	27.819	172.104	-	-	-	-	-	21	6321	260600	41.228	486.180	-	-	-	-	-	30	7077	467072	65.999	1048.459	23	6585	205093	31.145	333.442
K00074	paaH, hbd, fadB, mmgB	3-hydroxybutyryl-CoA dehydrogenase [EC:1.1.1.157]	18	4320	120751	27.952	542.588	19	4890	298031	60.947	1056.003	19	7311	102127	13.969	144.963	14	3729	256029	68.659	1093.419	47	12603	303923	24.115	668.568	12	3732	636330	170.506	1298.011	57	13962	513247	36.760	1175.588	42	12084	229592	19.000	394.044
K00075	murB	UDP-N-acetylmuramate dehydrogenase [EC:1.3.1.98]	25	7494	232975	31.088	764.986	32	7995	287355	35.942	983.988	24	10677	388104	36.350	447.393	17	6603	262864	39.810	724.362	28	12915	460777	35.678	562.348	27	9765	512946	52.529	788.914	29	9324	432565	46.393	725.470	47	17661	472628	26.761	577.986
K00076	hdhA	7-alpha-hydroxysteroid dehydrogenase [EC:1.1.1.159]	-	-	-	-	-	-	-	-	-	-	-	-	-	-	-	-	-	-	-	-	-	-	-	-	-	1	312	4384	14.051	7.337	-	-	-	-	-	-	-	-	-	-
K00077	panE, apbA	2-dehydropantoate 2-reductase [EC:1.1.1.169]	24	11280	196162	17.390	411.402	3	1341	39752	29.644	73.388	44	18849	753412	39.971	939.718	14	9864	56820	5.760	87.023	64	23958	928696	38.764	1397.403	16	7782	53689	6.899	70.042	40	11457	853171	74.467	1625.080	86	28539	848878	29.744	1196.489
K00078	DHDH	dihydrodiol dehydrogenase / D-xylose 1-dehydrogenase (NADP) [EC:1.3.1.20 1.1.1.179]	2	2022	3040	1.503	2.819	-	-	-	-	-	4	3210	270800	84.361	176.786	-	-	-	-	-	4	3210	98283	30.618	67.650	2	1212	1528	1.261	1.333	3	2250	18229	8.102	14.004	4	3123	161236	51.629	92.382
K00079	CBR1	carbonyl reductase 1 [EC:1.1.1.184 1.1.1.189 1.1.1.197]	2	570	1017	1.784	3.846	1	291	515	1.770	1.311	1	270	208	0.770	0.427	1	270	455	1.685	1.831	2	489	423	0.865	2.467	1	213	363	1.704	1.264	-	-	-	-	-	2	606	787	1.299	0.996
K00083	-	cinnamyl-alcohol dehydrogenase [EC:1.1.1.195]	3	723	1227	1.697	5.458	2	612	1022	1.670	2.493	1	483	825	1.708	0.716	2	378	424	1.122	3.924	-	-	-	-	-	3	1110	1381	1.244	2.184	-	-	-	-	-	-	-	-	-	-
K00086	dhaT	1,3-propanediol dehydrogenase [EC:1.1.1.202]	1	1173	580	0.494	0.374	-	-	-	-	-	50	15078	432198	28.664	707.022	-	-	-	-	-	48	16041	344877	21.500	536.453	1	186	44	0.237	0.724	49	10902	427850	39.245	985.600	53	16107	362162	22.485	509.758
K00088	IMPDH, guaB	IMP dehydrogenase [EC:1.1.1.205]	89	28263	475684	16.831	1422.113	74	16938	375131	22.147	1343.198	67	24432	536257	21.949	738.600	40	13635	372586	27.326	1100.262	76	28494	618790	21.717	882.007	48	16143	609097	37.731	1041.769	72	20565	558275	27.147	1003.720	106	37806	736721	19.487	921.460
K00090	ghrB	glyoxylate/hydroxypyruvate/2-ketogluconate reductase [EC:1.1.1.79 1.1.1.81 1.1.1.215]	1	1059	2858	2.699	2.277	1	201	179	0.891	0.949	-	-	-	-	-	-	-	-	-	-	2	1380	1081	0.783	0.699	-	-	-	-	-	-	-	-	-	-	-	-	-	-	-
K00091	-	dihydroflavonol-4-reductase [EC:1.1.1.219]	4	3594	1871	0.521	2.196	1	1038	570	0.549	0.367	36	12603	976169	77.455	1494.909	2	1662	769	0.463	1.190	33	12798	299219	23.380	430.849	4	3027	3811	1.259	3.559	2	1683	18909	11.235	13.990	33	14487	516632	35.662	550.415
K00097	pdxA	4-hydroxythreonine-4-phosphate dehydrogenase [EC:1.1.1.262]	-	-	-	-	-	-	-	-	-	-	-	-	-	-	-	-	-	-	-	-	-	-	-	-	-	-	-	-	-	-	-	-	-	-	-	1	246	436	1.772	0.818
K00098	idnD	L-idonate 5-dehydrogenase [EC:1.1.1.264]	1	1014	2626	2.590	2.594	-	-	-	-	-	1	1014	1117	1.102	0.568	1	1014	1182	1.166	0.975	1	1014	8863	8.741	4.759	-	-	-	-	-	-	-	-	-	-	1	1014	18721	18.463	8.333
K00099	dxr	1-deoxy-D-xylulose-5-phosphate reductoisomerase [EC:1.1.1.267]	-	-	-	-	-	-	-	-	-	-	-	-	-	-	-	1	165	286	1.733	2.997	1	315	554	1.759	0.766	1	162	283	1.747	1.662	-	-	-	-	-	-	-	-	-	-
K00100	bdhAB	butanol dehydrogenase [EC:1.1.1.-]	1	1176	2758	2.345	2.237	-	-	-	-	-	4	4752	7221	1.520	3.201	1	1176	17	0.014	0.420	5	4989	80108	16.057	41.956	3	3555	8036	2.260	4.886	4	3813	71071	18.639	38.623	6	5319	46032	8.654	21.787
K00101	lldD	L-lactate dehydrogenase (cytochrome) [EC:1.1.2.3]	4	1995	6812	3.415	13.187	-	-	-	-	-	1	318	567	1.783	0.725	-	-	-	-	-	1	228	213	0.934	0.529	-	-	-	-	-	-	-	-	-	-	-	-	-	-	-
K00102	LDHD, dld	D-lactate dehydrogenase (cytochrome) [EC:1.1.2.4]	1024	321645	561651	1.746	1634.577	477	154719	208319	1.346	506.859	70	25071	27741	1.106	37.327	755	246861	418762	1.696	1278.627	182	58908	70681	1.200	110.702	663	213306	369698	1.733	623.178	29	10956	11680	1.066	14.053	126	42630	54745	1.284	66.602
K00104	glcD	glycolate oxidase [EC:1.1.3.15]	1	1395	410	0.294	0.314	-	-	-	-	-	67	17610	378700	21.505	762.517	-	-	-	-	-	42	12756	126519	9.918	223.638	1	1395	212	0.152	0.193	-	-	-	-	-	58	17112	203937	11.918	322.552
K00105	-	alpha-glycerophosphate oxidase [EC:1.1.3.21]	1	282	419	1.486	1.555	-	-	-	-	-	64	20982	643582	30.673	955.119	-	-	-	-	-	43	16062	175294	10.914	230.283	1	312	97	0.311	0.432	1	1830	98	0.054	0.126	67	22998	371094	16.136	454.547
K00108	betA, CHDH	choline dehydrogenase [EC:1.1.99.1]	2	684	690	1.009	1.923	1	276	166	0.601	0.691	-	-	-	-	-	-	-	-	-	-	2	750	657	0.876	0.965	1	195	366	1.877	1.381	1	366	582	1.590	0.631	1	522	298	0.571	0.193
K00111	glpA, glpD	glycerol-3-phosphate dehydrogenase [EC:1.1.5.3]	1	1743	6944	3.984	3.522	2	354	609	1.720	4.310	-	-	-	-	-	-	-	-	-	-	1	324	581	1.793	0.745	2	504	942	1.869	2.137	-	-	-	-	-	-	-	-	-	-
K00112	glpB	glycerol-3-phosphate dehydrogenase subunit B [EC:1.1.5.3]	-	-	-	-	-	-	-	-	-	-	-	-	-	-	-	-	-	-	-	-	-	-	-	-	-	-	-	-	-	-	-	-	-	-	-	1	339	599	1.767	0.593
K00116	mqo	malate dehydrogenase (quinone) [EC:1.1.5.4]	-	-	-	-	-	-	-	-	-	-	-	-	-	-	-	1	258	431	1.671	1.917	1	162	161	0.994	0.745	-	-	-	-	-	-	-	-	-	-	1	204	405	1.985	0.986
K00117	gcd	quinoprotein glucose dehydrogenase [EC:1.1.5.2]	-	-	-	-	-	1	378	584	1.545	1.009	-	-	-	-	-	-	-	-	-	-	1	324	528	1.630	0.745	-	-	-	-	-	-	-	-	-	-	-	-	-	-	-
K00121	frmA, ADH5, adhC	S-(hydroxymethyl)glutathione dehydrogenase / alcohol dehydrogenase [EC:1.1.1.284 1.1.1.1]	3	1536	4796	3.122	9.420	-	-	-	-	-	4	1608	6312	3.925	9.747	1	267	214	0.801	0.926	7	3036	16370	5.392	20.028	-	-	-	-	-	3	993	3866	3.893	5.579	7	2832	49988	17.651	53.460
K00123	fdoG, fdhF, fdwA	formate dehydrogenase major subunit [EC:1.17.1.9]	1	237	236	0.996	0.925	-	-	-	-	-	-	-	-	-	-	-	-	-	-	-	2	756	765	1.012	0.957	1	312	567	1.817	0.863	1	333	532	1.598	0.693	3	957	1485	1.552	1.892
K00124	fdoH, fdsB	formate dehydrogenase iron-sulfur subunit	-	-	-	-	-	-	-	-	-	-	-	-	-	-	-	1	186	314	1.688	2.658	-	-	-	-	-	-	-	-	-	-	-	-	-	-	-	-	-	-	-	-
K00127	fdoI, fdsG	formate dehydrogenase subunit gamma	-	-	-	-	-	-	-	-	-	-	-	-	-	-	-	1	171	285	1.667	2.892	-	-	-	-	-	-	-	-	-	-	-	-	-	-	-	-	-	-	-	-
K00128	ALDH	aldehyde dehydrogenase (NAD+) [EC:1.2.1.3]	11	9129	23259	2.548	26.944	5	1305	2124	1.628	7.307	1	207	393	1.899	1.114	3	504	803	1.593	7.358	1	213	402	1.887	1.133	5	1371	2250	1.641	4.911	-	-	-	-	-	1	372	588	1.581	0.541
K00129	-	aldehyde dehydrogenase (NAD(P)+) [EC:1.2.1.5]	9	4083	11834	2.898	25.128	-	-	-	-	-	1	303	558	1.842	0.761	-	-	-	-	-	1	585	4283	7.321	5.156	1	342	596	1.743	0.787	-	-	-	-	-	1	585	11959	20.443	12.209
K00130	betB, gbsA	betaine-aldehyde dehydrogenase [EC:1.2.1.8]	-	-	-	-	-	-	-	-	-	-	2	849	898	1.058	0.814	-	-	-	-	-	1	477	573	1.201	0.506	-	-	-	-	-	-	-	-	-	-	-	-	-	-	-
K00131	gapN	glyceraldehyde-3-phosphate dehydrogenase (NADP+) [EC:1.2.1.9]	-	-	-	-	-	-	-	-	-	-	-	-	-	-	-	2	645	1066	1.653	3.833	-	-	-	-	-	1	240	462	1.925	1.122	-	-	-	-	-	-	-	-	-	-
K00133	asd	aspartate-semialdehyde dehydrogenase [EC:1.2.1.11]	81	21297	306214	14.378	1138.137	77	18324	266637	14.551	983.378	39	16710	408834	24.466	477.174	48	14652	268534	18.327	919.276	39	16128	568093	35.224	730.794	64	16329	446190	27.325	1056.026	31	11658	450001	38.600	623.004	65	23472	558000	23.773	700.343
K00134	GAPDH, gapA	glyceraldehyde 3-phosphate dehydrogenase [EC:1.2.1.12]	69	21510	244658	11.374	814.353	79	17925	252096	14.064	1005.320	49	19242	454012	23.595	603.398	49	13551	255829	18.879	1040.599	79	27039	544762	20.147	885.440	63	19920	324560	16.293	751.628	64	16497	517127	31.347	1060.264	114	36132	601078	16.636	874.730
K00135	gabD	succinate-semialdehyde dehydrogenase / glutarate-semialdehyde dehydrogenase [EC:1.2.1.16 1.2.1.79 1.2.1.20]	8	7419	119626	16.124	120.798	2	471	464	0.985	2.430	51	17421	586801	33.684	865.742	2	1590	23230	14.610	30.165	57	20211	654847	32.401	953.703	7	5439	40735	7.489	30.673	50	11955	626145	52.375	1283.018	79	28122	725372	25.794	887.063
K00137	prr	aminobutyraldehyde dehydrogenase [EC:1.2.1.19]	-	-	-	-	-	-	-	-	-	-	-	-	-	-	-	-	-	-	-	-	-	-	-	-	-	-	-	-	-	-	-	-	-	-	-	1	357	581	1.627	0.564
K00138	aldB	aldehyde dehydrogenase [EC:1.2.1.-]	1	387	598	1.545	1.133	-	-	-	-	-	-	-	-	-	-	-	-	-	-	-	1	306	493	1.611	0.789	-	-	-	-	-	-	-	-	-	-	-	-	-	-	-
K00140	mmsA, iolA, ALDH6A1	malonate-semialdehyde dehydrogenase (acetylating) / methylmalonate-semialdehyde dehydrogenase [EC:1.2.1.18 1.2.1.27]	-	-	-	-	-	-	-	-	-	-	1	1197	1152	0.962	0.385	-	-	-	-	-	1	1197	52	0.043	0.202	-	-	-	-	-	-	-	-	-	-	4	1890	4607	2.438	4.258
K00145	argC	N-acetyl-gamma-glutamyl-phosphate reductase [EC:1.2.1.38]	242	76707	227040	2.960	690.941	111	35310	47591	1.348	118.712	38	12699	387895	30.545	602.824	181	57432	111468	1.941	370.104	69	21459	482357	22.478	850.322	171	54189	110705	2.043	201.830	35	9792	351422	35.889	679.022	84	25803	443272	17.179	664.467
K00146	feaB	phenylacetaldehyde dehydrogenase [EC:1.2.1.39]	-	-	-	-	-	-	-	-	-	-	1	318	558	1.755	0.725	-	-	-	-	-	-	-	-	-	-	-	-	-	-	-	-	-	-	-	-	-	-	-	-	-
K00147	proA	glutamate-5-semialdehyde dehydrogenase [EC:1.2.1.41]	15	7200	121466	16.870	243.434	2	1605	793	0.494	0.713	39	12714	573945	45.143	864.009	5	3459	21276	6.151	32.879	47	15624	563022	36.036	862.293	7	4554	29893	6.564	28.976	16	5241	448181	85.514	645.489	57	18303	596506	32.591	788.529
K00148	fdhA	glutathione-independent formaldehyde dehydrogenase [EC:1.2.1.46]	-	-	-	-	-	-	-	-	-	-	-	-	-	-	-	-	-	-	-	-	1	222	221	0.995	0.543	-	-	-	-	-	2	264	521	1.973	3.497	1	117	116	0.991	0.860
K00151	hpaE, hpcC	5-carboxymethyl-2-hydroxymuconic-semialdehyde dehydrogenase [EC:1.2.1.60]	-	-	-	-	-	-	-	-	-	-	1	237	436	1.840	0.973	-	-	-	-	-	-	-	-	-	-	-	-	-	-	-	-	-	-	-	-	-	-	-	-	-
K00154	-	coniferyl-aldehyde dehydrogenase [EC:1.2.1.68]	-	-	-	-	-	-	-	-	-	-	3	1785	105279	58.980	83.095	-	-	-	-	-	5	2190	109289	49.904	125.050	1	1431	542	0.379	0.188	-	-	-	-	-	6	2571	179715	69.901	173.021
K00156	poxB	pyruvate dehydrogenase (quinone) [EC:1.2.5.1]	-	-	-	-	-	-	-	-	-	-	-	-	-	-	-	-	-	-	-	-	2	783	1149	1.467	1.233	-	-	-	-	-	-	-	-	-	-	3	885	1529	1.728	2.046
K00158	poxL	pyruvate oxidase [EC:1.2.3.3]	75	25611	414773	16.195	1097.165	83	19353	519883	26.863	1761.081	257	83343	2795959	33.548	4125.306	55	18624	501656	26.936	1486.529	196	71817	1125997	15.679	1505.681	61	25164	1143845	45.456	1494.610	118	38910	605658	15.566	837.220	297	99768	1829590	18.338	2281.929
K00161	PDHA, pdhA	pyruvate dehydrogenase E1 component alpha subunit [EC:1.2.4.1]	17	6534	105024	16.073	274.353	4	2532	1234	0.487	1.808	19	10449	387526	37.087	364.220	3	2514	28302	11.258	33.633	30	12819	488270	38.090	614.086	7	4278	31736	7.418	29.524	16	4317	437237	101.283	810.596	45	17244	426817	24.752	507.444
K00162	PDHB, pdhB	pyruvate dehydrogenase E1 component beta subunit [EC:1.2.4.1]	11	4512	86350	19.138	226.613	1	246	54	0.220	2.326	22	10344	346849	33.531	394.634	5	2475	15107	6.104	35.961	36	12753	415856	32.608	658.983	5	2646	26370	9.966	29.515	24	6192	384394	62.079	807.001	36	15477	426386	27.550	458.855
K00163	aceE	pyruvate dehydrogenase E1 component [EC:1.2.4.1]	1	342	546	1.596	1.282	-	-	-	-	-	-	-	-	-	-	-	-	-	-	-	-	-	-	-	-	-	-	-	-	-	-	-	-	-	-	-	-	-	-	-
K00164	OGDH, sucA	2-oxoglutarate dehydrogenase E1 component [EC:1.2.4.2]	3	3243	12882	3.972	9.532	-	-	-	-	-	1	126	210	1.667	1.829	1	336	598	1.780	1.472	2	552	567	1.027	1.311	4	1626	3101	1.907	3.975	-	-	-	-	-	2	570	616	1.081	1.059
K00166	BCKDHA, bkdA1	2-oxoisovalerate dehydrogenase E1 component alpha subunit [EC:1.2.4.4]	-	-	-	-	-	-	-	-	-	-	1	453	301	0.664	0.254	-	-	-	-	-	1	372	570	1.532	0.649	-	-	-	-	-	2	705	1124	1.594	1.310	2	945	1388	1.469	1.277
K00167	BCKDHB, bkdA2	2-oxoisovalerate dehydrogenase E1 component beta subunit [EC:1.2.4.4]	2	1389	7494	5.395	8.839	-	-	-	-	-	-	-	-	-	-	-	-	-	-	-	1	354	561	1.585	0.682	-	-	-	-	-	-	-	-	-	-	1	159	316	1.987	1.265
K00184	K00184	prokaryotic molybdopterin-containing oxidoreductase family, iron-sulfur binding subunit	-	-	-	-	-	-	-	-	-	-	1	255	470	1.843	0.904	-	-	-	-	-	-	-	-	-	-	-	-	-	-	-	-	-	-	-	-	-	-	-	-	-
K00208	fabI	enoyl-[acyl-carrier protein] reductase I [EC:1.3.1.9 1.3.1.10]	51	12417	268263	21.604	1241.689	38	8469	302558	35.725	1283.655	31	10680	262248	24.555	426.182	26	8559	256988	30.025	960.565	42	12720	339027	26.653	625.410	25	7308	474892	64.982	1043.318	42	9795	369701	37.744	834.372	54	15360	365203	23.776	606.879
K00209	fabV, ter	enoyl-[acyl-carrier protein] reductase / trans-2-enoyl-CoA reductase (NAD+) [EC:1.3.1.9 1.3.1.44]	-	-	-	-	-	-	-	-	-	-	2	1542	8085	5.243	4.933	-	-	-	-	-	6	3303	10306	3.120	10.738	-	-	-	-	-	-	-	-	-	-	5	3108	29836	9.600	21.524
K00210	-	prephenate dehydrogenase [EC:1.3.1.12]	-	-	-	-	-	-	-	-	-	-	-	-	-	-	-	-	-	-	-	-	1	321	554	1.726	0.752	-	-	-	-	-	-	-	-	-	-	-	-	-	-	-
K00215	dapB	4-hydroxy-tetrahydrodipicolinate reductase [EC:1.17.1.8]	69	16155	166283	10.293	802.450	81	17853	144268	8.081	666.300	21	9843	298026	30.278	356.283	52	14232	166883	11.726	739.822	30	10668	341800	32.040	562.504	73	18321	265800	14.508	727.513	30	7824	344426	44.022	736.382	57	17796	330220	18.556	532.285
K00216	entA	2,3-dihydro-2,3-dihydroxybenzoate dehydrogenase [EC:1.3.1.28]	-	-	-	-	-	-	-	-	-	-	-	-	-	-	-	-	-	-	-	-	-	-	-	-	-	-	-	-	-	-	-	-	-	-	-	1	324	559	1.725	0.621
K00218	por	protochlorophyllide reductase [EC:1.3.1.33]	1	315	541	1.717	1.392	2	678	1106	1.631	2.250	1	936	1198	1.280	0.493	1	216	381	1.764	2.289	1	936	284	0.303	0.129	-	-	-	-	-	-	-	-	-	-	1	936	2038	2.177	0.860
K00219	fadH	2,4-dienoyl-CoA reductase (NADPH2) [EC:1.3.1.34]	2	1566	6950	4.438	9.519	-	-	-	-	-	1	1236	1340	1.084	0.839	1	1236	883	0.714	0.800	2	1503	23452	15.603	15.251	1	1236	975	0.789	0.436	-	-	-	-	-	4	2064	35527	17.213	30.608
K00226	pyrD	dihydroorotate dehydrogenase (fumarate) [EC:1.3.98.1]	33	8658	135314	15.629	504.694	28	6210	250110	40.275	927.883	29	10509	85768	8.161	117.036	22	6087	251451	41.310	968.622	39	11544	211904	18.356	366.413	23	7773	507759	65.323	904.026	59	13902	288577	20.758	627.453	46	14853	154142	10.378	215.280
K00227	SC5DL, ERG3	Delta7-sterol 5-desaturase [EC:1.14.19.20]	1	1098	4481	4.081	3.993	1	408	300	0.735	0.467	1	408	264	0.647	0.282	-	-	-	-	-	-	-	-	-	-	-	-	-	-	-	-	-	-	-	-	1	336	599	1.783	0.599
K00230	hemG	menaquinone-dependent protoporphyrinogen oxidase [EC:1.3.5.3]	-	-	-	-	-	-	-	-	-	-	1	183	322	1.760	1.260	-	-	-	-	-	-	-	-	-	-	-	-	-	-	-	-	-	-	-	-	-	-	-	-	-
K00231	PPOX, hemY	protoporphyrinogen/coproporphyrinogen III oxidase [EC:1.3.3.4 1.3.3.15]	3	2037	4009	1.968	5.166	-	-	-	-	-	-	-	-	-	-	-	-	-	-	-	-	-	-	-	-	1	384	598	1.557	0.701	1	207	361	1.744	1.115	1	213	369	1.732	0.945
K00234	SDHA, SDH1	succinate dehydrogenase (ubiquinone) flavoprotein subunit [EC:1.3.5.1]	472	146883	269742	1.836	788.308	184	57312	79730	1.391	206.964	27	8652	11266	1.302	16.904	296	94707	153648	1.622	478.306	82	25170	30649	1.218	52.274	279	88647	148640	1.677	255.120	8	2379	3163	1.330	5.045	56	18006	20444	1.135	27.219
K00239	sdhA, frdA	succinate dehydrogenase / fumarate reductase, flavoprotein subunit [EC:1.3.5.1 1.3.5.4]	-	-	-	-	-	-	-	-	-	-	-	-	-	-	-	-	-	-	-	-	1	294	493	1.677	0.821	-	-	-	-	-	-	-	-	-	-	1	414	565	1.365	0.486
K00241	sdhC, frdC	succinate dehydrogenase / fumarate reductase, cytochrome b subunit	-	-	-	-	-	-	-	-	-	-	-	-	-	-	-	-	-	-	-	-	-	-	-	-	-	1	357	122	0.342	0.377	-	-	-	-	-	1	357	579	1.622	0.564
K00242	sdhD, frdD	succinate dehydrogenase / fumarate reductase, membrane anchor subunit	-	-	-	-	-	-	-	-	-	-	1	249	394	1.582	0.926	-	-	-	-	-	1	309	202	0.654	0.390	-	-	-	-	-	-	-	-	-	-	1	309	468	1.515	0.651
K00243	K00243	uncharacterized protein	37	10722	126817	11.828	464.504	47	10185	166589	16.356	703.216	35	13008	276988	21.294	412.424	30	8346	150032	17.977	577.646	40	15741	343152	21.800	499.404	39	11415	316866	27.759	665.218	31	9957	309189	31.052	540.069	52	19086	362119	18.973	477.166
K00244	frdA	fumarate reductase flavoprotein subunit [EC:1.3.5.4]	39	24429	440565	18.035	722.727	4	2976	625	0.210	1.282	218	88335	5158658	58.399	6242.426	12	12270	101269	8.253	110.257	204	89472	3480643	38.902	4134.054	21	16533	158377	9.579	118.524	135	47934	2436387	50.828	3504.018	240	98850	4054022	41.012	4282.258
K00248	ACADS, bcd	butyryl-CoA dehydrogenase [EC:1.3.8.1]	-	-	-	-	-	-	-	-	-	-	2	594	773	1.301	1.164	-	-	-	-	-	1	927	1341	1.447	0.651	-	-	-	-	-	-	-	-	-	-	2	1125	1286	1.143	1.073
K00249	ACADM, acd	acyl-CoA dehydrogenase [EC:1.3.8.7]	-	-	-	-	-	-	-	-	-	-	1	357	596	1.669	0.646	1	129	256	1.984	3.833	-	-	-	-	-	-	-	-	-	-	1	315	569	1.806	0.733	-	-	-	-	-
K00252	GCDH, gcdH	glutaryl-CoA dehydrogenase [EC:1.3.8.6]	-	-	-	-	-	-	-	-	-	-	-	-	-	-	-	-	-	-	-	-	1	318	600	1.887	0.759	-	-	-	-	-	-	-	-	-	-	-	-	-	-	-
K00254	DHODH, pyrD	dihydroorotate dehydrogenase [EC:1.3.5.2]	-	-	-	-	-	-	-	-	-	-	1	297	465	1.566	0.776	-	-	-	-	-	-	-	-	-	-	1	162	255	1.574	1.662	-	-	-	-	-	-	-	-	-	-
K00259	ald	alanine dehydrogenase [EC:1.4.1.1]	-	-	-	-	-	-	-	-	-	-	2	1485	7908	5.325	5.122	-	-	-	-	-	3	1776	11496	6.473	11.005	-	-	-	-	-	-	-	-	-	-	6	2829	34892	12.334	30.936
K00262	gdhA	glutamate dehydrogenase (NADP+) [EC:1.4.1.4]	10	4215	10766	2.554	26.006	1	300	157	0.523	0.636	60	16014	321983	20.106	629.570	3	435	300	0.690	0.568	35	10788	122539	11.359	201.575	2	366	599	1.637	0.736	2	135	134	0.993	0.855	46	13716	194939	14.213	290.480
K00263	-	leucine dehydrogenase [EC:1.4.1.9]	-	-	-	-	-	-	-	-	-	-	-	-	-	-	-	-	-	-	-	-	-	-	-	-	-	-	-	-	-	-	-	-	-	-	-	1	333	557	1.673	0.604
K00265	gltB	glutamate synthase (NADPH) large chain [EC:1.4.1.13]	-	-	-	-	-	-	-	-	-	-	6	5229	2921	0.559	1.455	2	675	148	0.219	1.465	4	4656	1432	0.308	0.726	1	321	582	1.813	0.839	-	-	-	-	-	17	8982	18868	2.101	14.470
K00266	gltD	glutamate synthase (NADPH) small chain [EC:1.4.1.13]	-	-	-	-	-	-	-	-	-	-	2	1404	790	0.563	0.657	-	-	-	-	-	2	1587	1234	0.778	0.760	-	-	-	-	-	1	153	237	1.549	1.509	5	2481	5306	2.139	5.271
K00274	MAO, aofH	monoamine oxidase [EC:1.4.3.4]	-	-	-	-	-	-	-	-	-	-	1	240	412	1.717	0.960	-	-	-	-	-	-	-	-	-	-	-	-	-	-	-	1	120	222	1.850	1.924	-	-	-	-	-
K00275	pdxH, PNPO	pyridoxamine 5'-phosphate oxidase [EC:1.4.3.5]	2	630	1010	1.603	4.176	1	480	561	1.169	0.795	1	300	556	1.853	0.768	-	-	-	-	-	-	-	-	-	-	-	-	-	-	-	-	-	-	-	-	-	-	-	-	-
K00278	nadB	L-aspartate oxidase [EC:1.4.3.16]	-	-	-	-	-	-	-	-	-	-	1	1476	22208	15.046	6.871	1	555	810	1.459	1.336	1	1476	18604	12.604	6.130	2	600	1055	1.758	1.795	-	-	-	-	-	1	1476	26057	17.654	7.701
K00281	GLDC, gcvP	glycine dehydrogenase [EC:1.4.4.2]	4	3951	9321	2.359	7.768	2	597	655	1.097	1.917	1	192	360	1.875	1.201	2	504	949	1.883	3.924	3	912	1518	1.664	2.381	1	162	266	1.642	1.662	-	-	-	-	-	-	-	-	-	-
K00284	GLU, gltS	glutamate synthase (ferredoxin) [EC:1.4.7.1]	-	-	-	-	-	1	126	110	0.873	1.514	-	-	-	-	-	-	-	-	-	-	-	-	-	-	-	1	138	274	1.986	1.951	-	-	-	-	-	2	657	1153	1.755	1.225
K00285	dadA	D-amino-acid dehydrogenase [EC:1.4.5.1]	4	2661	150403	56.521	215.191	6	2163	336313	155.485	759.722	6	4272	269468	63.078	190.192	5	3027	308609	101.952	544.778	8	4755	99896	21.009	88.903	4	1650	605744	367.118	850.010	2	2217	22541	10.167	10.308	10	5442	194385	35.719	161.560
K00286	proC	pyrroline-5-carboxylate reductase [EC:1.5.1.2]	36	11745	234256	19.945	754.613	26	6984	217523	31.146	739.138	27	11031	364391	33.033	476.163	19	6525	242273	37.130	820.699	25	12036	425986	35.393	505.687	18	7029	159745	22.727	273.783	16	5469	366116	66.944	589.203	49	18324	461774	25.201	591.539
K00287	DHFR, folA	dihydrofolate reductase [EC:1.5.1.3]	30	8511	72022	8.462	286.688	23	4779	110011	23.020	538.808	18	7002	329847	47.108	509.581	20	4200	67944	16.177	437.955	20	7494	271578	36.239	453.982	19	5373	196662	36.602	535.669	19	5559	209209	37.634	465.475	43	13500	302049	22.374	521.320
K00288	MTHFD	methylenetetrahydrofolate dehydrogenase (NADP+) / methenyltetrahydrofolate cyclohydrolase / formyltetrahydrofolate synthetase [EC:1.5.1.5 3.5.4.9 6.3.4.3]	7	6840	21752	3.180	18.846	3	969	1282	1.323	2.952	-	-	-	-	-	-	-	-	-	-	-	-	-	-	-	6	2223	3080	1.386	3.998	-	-	-	-	-	-	-	-	-	-
K00297	metF, MTHFR	methylenetetrahydrofolate reductase (NADPH) [EC:1.5.1.20]	48	17031	156503	9.189	482.556	49	12318	207363	16.834	773.858	28	11259	497224	44.162	586.693	30	10083	192028	19.045	706.905	22	9870	156631	15.869	182.859	41	10080	230902	22.907	609.025	12	5292	22489	4.250	28.003	41	14727	301877	20.498	362.958
K00299	ssuE	FMN reductase [EC:1.5.1.38]	-	-	-	-	-	-	-	-	-	-	-	-	-	-	-	-	-	-	-	-	-	-	-	-	-	-	-	-	-	-	-	-	-	-	-	1	297	467	1.572	0.677
K00303	soxB	sarcosine oxidase, subunit beta [EC:1.5.3.1]	-	-	-	-	-	-	-	-	-	-	-	-	-	-	-	1	417	1193	2.861	2.372	-	-	-	-	-	-	-	-	-	-	-	-	-	-	-	-	-	-	-	-
K00314	SARDH	sarcosine dehydrogenase [EC:1.5.8.3]	-	-	-	-	-	-	-	-	-	-	1	210	294	1.400	1.098	-	-	-	-	-	-	-	-	-	-	-	-	-	-	-	-	-	-	-	-	-	-	-	-	-
K00316	spdH	spermidine dehydrogenase [EC:1.5.99.6]	-	-	-	-	-	-	-	-	-	-	-	-	-	-	-	-	-	-	-	-	1	297	497	1.673	0.812	-	-	-	-	-	-	-	-	-	-	-	-	-	-	-
K00322	sthA, udhA	NAD(P) transhydrogenase [EC:1.6.1.1]	-	-	-	-	-	-	-	-	-	-	1	144	265	1.840	1.601	-	-	-	-	-	1	375	243	0.648	0.322	-	-	-	-	-	-	-	-	-	-	1	375	171	0.456	0.268
K00324	pntA	H+-translocating NAD(P) transhydrogenase subunit alpha [EC:1.6.1.2 7.1.1.1]	-	-	-	-	-	-	-	-	-	-	-	-	-	-	-	-	-	-	-	-	-	-	-	-	-	-	-	-	-	-	-	-	-	-	-	5	2265	6904	3.048	6.662
K00325	pntB	H+-translocating NAD(P) transhydrogenase subunit beta [EC:1.6.1.2 7.1.1.1]	1	1023	507	0.496	0.429	-	-	-	-	-	-	-	-	-	-	-	-	-	-	-	1	366	583	1.593	0.659	-	-	-	-	-	-	-	-	-	-	3	1398	833	0.596	1.511
K00329	-	NADH dehydrogenase [EC:7.1.1.2]	1	627	58309	92.997	103.845	-	-	-	-	-	1	627	1755	2.799	2.573	1	627	9844	15.700	21.687	1	627	67563	107.756	64.651	2	936	14455	15.443	21.866	-	-	-	-	-	1	627	52943	84.439	42.677
K00330	nuoA	NADH-quinone oxidoreductase subunit A [EC:7.1.1.2]	-	-	-	-	-	-	-	-	-	-	1	246	476	1.935	0.937	-	-	-	-	-	-	-	-	-	-	-	-	-	-	-	-	-	-	-	-	-	-	-	-	-
K00333	nuoD	NADH-quinone oxidoreductase subunit D [EC:7.1.1.2]	-	-	-	-	-	2	621	653	1.052	1.843	-	-	-	-	-	1	294	290	0.986	0.841	-	-	-	-	-	-	-	-	-	-	-	-	-	-	-	-	-	-	-	-
K00334	nuoE	NADH-quinone oxidoreductase subunit E [EC:7.1.1.2]	-	-	-	-	-	-	-	-	-	-	-	-	-	-	-	-	-	-	-	-	1	201	355	1.766	1.200	-	-	-	-	-	-	-	-	-	-	-	-	-	-	-
K00335	nuoF	NADH-quinone oxidoreductase subunit F [EC:7.1.1.2]	-	-	-	-	-	-	-	-	-	-	-	-	-	-	-	-	-	-	-	-	1	201	185	0.920	0.600	-	-	-	-	-	-	-	-	-	-	-	-	-	-	-
K00336	nuoG	NADH-quinone oxidoreductase subunit G [EC:7.1.1.2]	1	210	371	1.767	2.088	1	249	198	0.795	0.766	-	-	-	-	-	2	669	1105	1.652	2.956	-	-	-	-	-	1	273	466	1.707	0.986	1	249	197	0.791	0.464	1	312	601	1.926	0.645
K00338	nuoI	NADH-quinone oxidoreductase subunit I [EC:7.1.1.2]	-	-	-	-	-	-	-	-	-	-	2	546	640	1.172	1.266	-	-	-	-	-	-	-	-	-	-	-	-	-	-	-	-	-	-	-	-	1	276	275	0.996	0.364
K00341	nuoL	NADH-quinone oxidoreductase subunit L [EC:7.1.1.2]	-	-	-	-	-	1	345	601	1.742	1.106	1	174	323	1.856	1.325	-	-	-	-	-	-	-	-	-	-	-	-	-	-	-	-	-	-	-	-	-	-	-	-	-
K00342	nuoM	NADH-quinone oxidoreductase subunit M [EC:7.1.1.2]	-	-	-	-	-	-	-	-	-	-	1	513	511	0.996	0.449	-	-	-	-	-	1	147	269	1.830	1.641	-	-	-	-	-	1	366	500	1.366	0.631	1	513	275	0.536	0.196
K00343	nuoN	NADH-quinone oxidoreductase subunit N [EC:7.1.1.2]	-	-	-	-	-	-	-	-	-	-	-	-	-	-	-	-	-	-	-	-	-	-	-	-	-	1	285	508	1.782	0.945	-	-	-	-	-	-	-	-	-	-
K00344	qor, CRYZ	NADPH2:quinone reductase [EC:1.6.5.5]	72	29271	416778	14.239	1029.967	59	16005	170244	10.637	563.163	89	40950	1638104	40.003	1868.070	46	17466	218409	12.505	632.251	90	45609	1049365	23.008	1121.047	45	20277	388614	19.165	583.903	26	14835	333368	22.472	315.145	141	60054	1409968	23.478	1509.246
K00355	NQO1	NAD(P)H dehydrogenase (quinone) [EC:1.6.5.2]	1	600	36336	60.560	66.864	-	-	-	-	-	3	1791	7170	4.003	6.757	1	600	7965	13.275	18.955	4	2388	42234	17.686	45.469	3	1530	20482	13.387	26.138	1	591	175	0.296	0.391	8	4758	164912	34.660	140.894
K00356	-	NADH dehydrogenase [EC:1.6.99.3]	1	627	58309	92.997	103.845	-	-	-	-	-	1	627	1755	2.799	2.573	1	627	9844	15.700	21.687	1	627	67563	107.756	64.651	2	936	14455	15.443	21.866	-	-	-	-	-	1	627	52943	84.439	42.677
K00362	nirB	nitrite reductase (NADH) large subunit [EC:1.7.1.15]	2	654	792	1.211	2.011	3	651	4848	7.447	20.215	2	528	10840	20.530	20.954	2	564	926	1.642	3.507	5	1404	3870	2.756	7.304	2	540	1398	2.589	2.992	1	270	465	1.722	0.855	9	2595	5945	2.291	8.722
K00364	guaC	GMP reductase [EC:1.7.1.7]	50	12126	283626	23.390	1137.178	50	11190	360875	32.250	1369.497	49	15771	415048	26.317	678.548	23	6750	324381	48.056	1221.513	47	17382	401542	23.101	602.841	24	7590	645515	85.048	1200.676	39	11832	473056	39.981	877.630	73	24075	486871	20.223	668.925
K00370	narG, narZ, nxrA	nitrate reductase / nitrite oxidoreductase, alpha subunit [EC:1.7.5.1 1.7.99.-]	3	4305	1826	0.424	1.222	-	-	-	-	-	48	18459	1035874	56.118	1178.069	-	-	-	-	-	62	21801	814988	37.383	1045.420	2	3990	1148	0.288	0.270	90	21855	1117046	51.112	2009.007	74	23766	630912	26.547	749.236
K00371	narH, narY, nxrB	nitrate reductase / nitrite oxidoreductase, beta subunit [EC:1.7.5.1 1.7.99.-]	1	1560	531	0.340	0.422	-	-	-	-	-	22	7758	449164	57.897	613.440	2	1890	1684	0.891	1.831	27	8430	359438	42.638	578.444	-	-	-	-	-	43	11487	458197	39.888	854.998	35	10257	254128	24.776	369.697
K00372	nasA	assimilatory nitrate reductase catalytic subunit [EC:1.7.99.-]	-	-	-	-	-	-	-	-	-	-	-	-	-	-	-	-	-	-	-	-	1	300	468	1.560	0.804	-	-	-	-	-	-	-	-	-	-	-	-	-	-	-
K00373	narJ, narW	nitrate reductase molybdenum cofactor assembly chaperone NarJ/NarW	2	744	307	0.413	1.768	-	-	-	-	-	9	2820	155908	55.287	293.148	1	573	657	1.147	1.726	5	1875	168258	89.738	272.815	3	1086	719	0.662	1.860	7	2142	206538	96.423	408.474	9	2616	109681	41.927	202.808
K00374	narI, narV	nitrate reductase gamma subunit [EC:1.7.5.1 1.7.99.-]	-	-	-	-	-	-	-	-	-	-	6	2442	182576	74.765	245.504	-	-	-	-	-	3	1626	165645	101.873	185.862	1	690	146	0.212	0.195	1	690	237364	344.006	195.032	3	1662	128611	77.383	110.946
K00375	K00375	GntR family transcriptional regulator / MocR family aminotransferase	1	1365	1035	0.758	0.964	1	468	205	0.438	0.408	27	7446	354174	47.566	623.093	-	-	-	-	-	9	3180	110482	34.743	159.795	-	-	-	-	-	2	1641	1400	0.853	0.703	16	5055	206445	40.840	271.600
K00380	cysJ	sulfite reductase (NADPH) flavoprotein alpha-component [EC:1.8.1.2]	5	3603	13747	3.815	16.733	-	-	-	-	-	-	-	-	-	-	-	-	-	-	-	3	807	1288	1.596	2.242	1	300	537	1.790	0.898	-	-	-	-	-	2	423	385	0.910	1.903
K00381	cysI	sulfite reductase (NADPH) hemoprotein beta-component [EC:1.8.1.2]	5	4620	13497	2.921	13.761	-	-	-	-	-	1	468	580	1.239	0.493	-	-	-	-	-	3	813	931	1.145	2.226	1	300	598	1.993	0.898	-	-	-	-	-	2	759	776	1.022	0.795
K00382	DLD, lpd, pdhD	dihydrolipoamide dehydrogenase [EC:1.8.1.4]	20	9678	141028	14.572	278.622	3	444	717	1.615	7.732	36	16536	530733	32.096	561.773	12	6648	35420	5.328	65.601	43	18810	642063	34.134	763.118	6	4116	37805	9.185	32.387	17	4476	537257	120.031	996.797	59	23229	571523	24.604	629.059
K00383	GSR, gor	glutathione reductase (NADPH) [EC:1.8.1.7]	101	39408	867175	22.005	2113.737	61	18636	172444	9.253	488.190	230	80820	1822650	22.552	2556.255	61	26004	477361	18.357	1137.875	212	81681	1928220	23.607	2571.070	145	48666	2576028	52.933	4550.290	162	50166	1372588	27.361	2203.048	288	101838	2011588	19.753	2487.283
K00384	trxB, TRR	thioredoxin reductase (NADPH) [EC:1.8.1.9]	46	15363	339156	22.076	968.865	38	9474	253142	26.720	860.614	50	19281	562867	29.193	742.680	32	9957	230113	23.111	780.259	84	29235	1042030	35.643	1542.897	30	10197	568190	55.721	1029.189	92	24657	1190048	48.264	2189.327	122	38106	912780	23.954	1282.477
K00389	yidH	putative membrane protein	-	-	-	-	-	-	-	-	-	-	1	321	294	0.916	0.359	-	-	-	-	-	-	-	-	-	-	-	-	-	-	-	-	-	-	-	-	-	-	-	-	-
K00390	cysH	phosphoadenosine phosphosulfate reductase [EC:1.8.4.8 1.8.4.10]	1	579	2235	3.860	4.544	1	351	498	1.419	1.087	-	-	-	-	-	-	-	-	-	-	1	345	598	1.733	0.699	-	-	-	-	-	-	-	-	-	-	-	-	-	-	-
K00406	ccoP	cytochrome c oxidase cbb3-type subunit III	-	-	-	-	-	-	-	-	-	-	-	-	-	-	-	-	-	-	-	-	-	-	-	-	-	-	-	-	-	-	-	-	-	-	-	1	324	508	1.568	0.621
K00412	CYTB, petB	ubiquinol-cytochrome c reductase cytochrome b subunit	14	5967	125264	20.993	325.076	4	1893	3099	1.637	5.642	8	3141	12713	4.047	17.612	2	1338	2555	1.910	3.696	5	2109	15408	7.306	21.738	6	2565	3029	1.181	5.040	3	1719	2946	1.714	3.021	8	3015	13806	4.579	18.685
K00413	CYC1, CYT1, petC	ubiquinol-cytochrome c reductase cytochrome c1 subunit	1	990	6906	6.976	5.536	1	264	445	1.686	1.445	-	-	-	-	-	-	-	-	-	-	-	-	-	-	-	-	-	-	-	-	-	-	-	-	-	1	216	215	0.995	0.466
K00425	cydA	cytochrome bd ubiquinol oxidase subunit I [EC:7.1.1.7]	67	17811	257601	14.463	952.497	90	20274	282120	13.915	1143.836	40	18111	548606	30.291	619.800	52	15564	287568	18.476	1063.907	52	21879	749088	34.238	926.150	61	19155	509138	26.580	1011.539	55	15486	795442	51.365	1415.804	80	29076	704884	24.243	855.809
K00426	cydB	cytochrome bd ubiquinol oxidase subunit II [EC:7.1.1.7]	26	8598	163033	18.962	485.932	33	7632	201479	26.399	719.938	16	8718	401600	46.066	374.379	25	7527	199898	26.557	713.582	27	13056	508367	38.937	554.122	32	9081	379922	41.837	813.269	23	9171	506488	55.227	641.414	35	16563	540588	32.638	507.415
K00427	lldP, lctP	L-lactate permease	-	-	-	-	-	-	-	-	-	-	-	-	-	-	-	-	-	-	-	-	1	255	453	1.776	0.946	-	-	-	-	-	-	-	-	-	-	-	-	-	-	-
K00432	gpx	glutathione peroxidase [EC:1.11.1.9]	28	7182	93333	12.995	447.857	27	5961	97962	16.434	502.774	11	3963	191879	48.418	319.892	18	4866	109142	22.430	541.412	15	5730	94736	16.533	171.490	20	4617	219341	47.507	680.105	5	1488	8416	5.656	19.003	24	7257	132938	18.319	248.850
K00433	cpo	non-heme chloroperoxidase [EC:1.11.1.10]	7	4797	130924	27.293	208.899	-	-	-	-	-	10	7494	13606	1.816	10.765	4	3075	25543	8.307	38.592	10	7731	216649	28.023	169.472	5	3786	37819	9.989	35.210	3	1683	43161	25.645	43.820	13	8892	204504	22.999	148.100
K00435	hemQ	Fe-coproporphyrin III decarboxylase [EC:1.11.1.-]	-	-	-	-	-	-	-	-	-	-	-	-	-	-	-	-	-	-	-	-	1	258	938	3.636	2.806	-	-	-	-	-	-	-	-	-	-	1	258	630	2.442	1.950
K00455	hpaD, hpcB	3,4-dihydroxyphenylacetate 2,3-dioxygenase [EC:1.13.11.15]	-	-	-	-	-	-	-	-	-	-	-	-	-	-	-	-	-	-	-	-	-	-	-	-	-	1	300	597	1.990	0.898	-	-	-	-	-	-	-	-	-	-
K00457	HPD, hppD	4-hydroxyphenylpyruvate dioxygenase [EC:1.13.11.27]	2	450	469	1.042	2.923	2	687	969	1.410	2.221	1	294	507	1.724	0.784	-	-	-	-	-	2	717	669	0.933	1.010	-	-	-	-	-	-	-	-	-	-	1	252	423	1.679	0.798
K00459	ncd2, npd	nitronate monooxygenase [EC:1.13.12.16]	1	1215	6542	5.384	4.872	-	-	-	-	-	-	-	-	-	-	-	-	-	-	-	-	-	-	-	-	1	297	556	1.872	0.907	-	-	-	-	-	1	339	584	1.723	0.593
K00469	MIOX	inositol oxygenase [EC:1.13.99.1]	116	38409	58264	1.517	157.579	38	12864	17246	1.341	39.438	3	1002	1644	1.641	2.070	79	26109	38509	1.475	112.211	10	3432	4176	1.217	5.976	68	22194	32032	1.443	54.045	2	720	796	1.106	0.962	5	1434	1948	1.358	2.806
K00480	-	salicylate hydroxylase [EC:1.14.13.1]	2	795	2361	2.970	5.515	-	-	-	-	-	1	213	378	1.775	1.082	2	852	1108	1.300	2.321	-	-	-	-	-	1	375	743	1.981	1.077	-	-	-	-	-	-	-	-	-	-
K00483	hpaB	4-hydroxyphenylacetate 3-monooxygenase [EC:1.14.14.9]	3	2265	2789	1.231	2.904	-	-	-	-	-	13	4011	494055	123.175	785.160	1	1437	1095	0.762	0.688	8	3021	153666	50.866	206.064	-	-	-	-	-	-	-	-	-	-	20	6267	293005	46.754	411.246
K00486	KMO	kynurenine 3-monooxygenase [EC:1.14.13.9]	2	1893	5400	2.853	4.864	1	396	599	1.513	0.963	-	-	-	-	-	1	1233	554	0.449	0.401	-	-	-	-	-	1	273	650	2.381	1.480	-	-	-	-	-	1	660	713	1.080	0.610
K00493	-	unspecific monooxygenase [EC:1.14.14.1]	1	1425	4213	2.956	2.923	1	324	537	1.657	1.177	1	228	400	1.754	1.011	-	-	-	-	-	-	-	-	-	-	1	219	398	1.817	1.230	-	-	-	-	-	-	-	-	-	-
K00499	CMO	choline monooxygenase [EC:1.14.15.7]	-	-	-	-	-	-	-	-	-	-	-	-	-	-	-	-	-	-	-	-	-	-	-	-	-	-	-	-	-	-	-	-	-	-	-	1	336	556	1.655	0.599
K00507	SCD, desC	stearoyl-CoA desaturase (Delta-9 desaturase) [EC:1.14.19.1]	2	1710	7261	4.246	7.179	3	1113	1437	1.291	3.084	-	-	-	-	-	-	-	-	-	-	-	-	-	-	-	1	303	599	1.977	0.889	2	750	686	0.915	0.923	1	549	230	0.419	0.183
K00525	A, nrdA, nrdE	ribonucleoside-diphosphate reductase alpha chain [EC:1.17.4.1]	86	27345	553343	20.236	1609.224	93	21972	622082	28.312	2129.578	101	44313	1135664	25.628	1226.184	56	17652	634678	35.955	2037.695	152	56643	1615968	28.529	2159.690	63	26829	1160117	43.241	1481.333	208	56442	1856546	32.893	3353.668	187	67287	1570725	23.344	1822.525
K00526	B, nrdB, nrdF	ribonucleoside-diphosphate reductase beta chain [EC:1.17.4.1]	45	13581	244838	18.028	847.709	47	11805	266395	22.566	940.065	60	23160	570396	24.628	758.071	39	11037	271180	24.570	1116.478	99	32388	945905	29.205	1594.925	43	15330	475229	31.000	815.051	78	20064	1156277	57.629	2412.091	122	39390	834629	21.189	1196.118
K00527	rtpR	ribonucleoside-triphosphate reductase (thioredoxin) [EC:1.17.4.2]	1	267	71	0.266	0.821	-	-	-	-	-	4	3150	7309	2.320	4.098	-	-	-	-	-	7	4455	45755	10.270	36.775	1	2205	5817	2.638	1.282	1	2205	70479	31.963	14.603	10	6474	10655	1.646	7.458
K00528	fpr	ferredoxin/flavodoxin---NADP+ reductase [EC:1.18.1.2 1.19.1.1]	-	-	-	-	-	-	-	-	-	-	-	-	-	-	-	-	-	-	-	-	1	285	500	1.754	0.847	1	252	466	1.849	1.069	-	-	-	-	-	-	-	-	-	-
K00529	hcaD	3-phenylpropionate/trans-cinnamate dioxygenase ferredoxin reductase component [EC:1.18.1.3]	-	-	-	-	-	-	-	-	-	-	1	1356	1382	1.019	0.425	-	-	-	-	-	1	1356	27403	20.209	9.698	1	1356	5030	3.709	2.880	1	1356	31964	23.572	11.575	1	1356	3554	2.621	1.039
K00537	arsC1, arsC	arsenate reductase (glutaredoxin) [EC:1.20.4.1]	-	-	-	-	-	-	-	-	-	-	12	3453	28727	8.319	74.095	1	171	338	1.977	2.892	21	5013	61893	12.346	190.531	-	-	-	-	-	30	6441	87626	13.604	306.408	24	5652	47936	8.481	139.254
K00547	mmuM, BHMT2	homocysteine S-methyltransferase [EC:2.1.1.10]	44	15213	255491	16.794	720.297	43	9900	314928	31.811	1129.934	55	18804	792021	42.120	1133.300	29	10095	286338	28.364	860.796	52	17811	488555	27.430	759.041	35	9678	392498	40.556	844.868	26	9801	325697	33.231	451.905	65	21255	579048	27.243	780.467
K00548	metH, MTR	5-methyltetrahydrofolate--homocysteine methyltransferase [EC:2.1.1.13]	1	324	566	1.747	1.353	1	162	289	1.784	2.355	1	276	469	1.699	0.835	-	-	-	-	-	2	567	821	1.448	1.702	1	186	294	1.581	1.448	-	-	-	-	-	-	-	-	-	-
K00549	metE	5-methyltetrahydropteroyltriglutamate--homocysteine methyltransferase [EC:2.1.1.14]	30	17076	246402	14.430	426.747	2	507	688	1.357	2.257	74	34134	1477351	43.281	1569.807	11	8082	43454	5.377	64.607	80	39363	1251996	31.806	1340.705	12	6960	61083	8.776	64.075	55	22233	894011	40.211	1114.918	118	49959	1374186	27.506	1425.375
K00554	trmD	tRNA (guanine37-N1)-methyltransferase [EC:2.1.1.228]	20	6921	171175	24.733	535.320	27	6414	262918	40.991	1019.633	43	14337	267430	18.653	466.291	20	5631	220530	39.164	949.240	44	14385	319169	22.188	584.522	22	8148	499826	61.343	849.645	30	8376	297518	35.520	616.752	62	20658	345045	16.703	526.541
K00555	TRMT1, trm1	tRNA (guanine26-N2/guanine27-N2)-dimethyltransferase [EC:2.1.1.215 2.1.1.216]	4	2361	9314	3.945	14.485	-	-	-	-	-	1	138	13	0.094	0.835	1	246	467	1.898	2.010	-	-	-	-	-	-	-	-	-	-	-	-	-	-	-	-	-	-	-	-
K00556	trmH	tRNA (guanosine-2'-O-)-methyltransferase [EC:2.1.1.34]	-	-	-	-	-	-	-	-	-	-	-	-	-	-	-	-	-	-	-	-	-	-	-	-	-	-	-	-	-	-	1	162	322	1.988	1.425	1	177	351	1.983	1.137
K00557	trmA	tRNA (uracil-5-)-methyltransferase [EC:2.1.1.35]	36	14184	402227	28.358	938.672	24	8739	430588	49.272	933.913	25	15555	565143	36.332	433.246	20	8076	401232	49.682	999.829	35	20598	629291	30.551	543.855	28	12390	786165	63.452	1009.953	20	11145	513861	46.107	442.808	59	28305	761243	26.894	667.223
K00558	DNMT1, dcm	DNA (cytosine-5)-methyltransferase 1 [EC:2.1.1.37]	53	17907	931119	51.997	2525.347	11	6969	71980	10.329	91.517	19	11583	265526	22.924	227.800	20	9213	355104	38.544	784.661	26	13644	296407	21.724	310.362	18	9849	227600	23.109	245.102	7	4590	83488	18.189	88.358	41	20601	421138	20.443	370.382
K00560	thyA, TYMS	thymidylate synthase [EC:2.1.1.45]	41	14307	322070	22.511	993.887	38	8514	400662	47.059	1647.162	36	18825	616593	32.754	650.607	31	11391	342748	30.089	1095.368	45	19968	764640	38.293	983.670	37	12933	869688	67.246	1589.420	21	7791	684564	87.866	1006.681	71	28812	787445	27.330	927.373
K00563	rlmA1	23S rRNA (guanine745-N1)-methyltransferase [EC:2.1.1.187]	1	378	766	2.026	1.740	-	-	-	-	-	25	10038	324849	32.362	430.545	-	-	-	-	-	26	11577	325651	28.129	412.378	3	1854	4444	2.397	4.140	17	5592	389405	69.636	648.748	37	13716	290038	21.146	370.144
K00564	rsmC	16S rRNA (guanine1207-N2)-methyltransferase [EC:2.1.1.172]	39	9615	150831	15.687	706.043	29	5964	152428	25.558	771.594	18	6765	189749	28.049	301.128	17	4971	140019	28.167	634.967	25	8013	172205	21.491	324.079	29	7809	245923	31.492	633.558	5	2334	22781	9.760	31.895	46	14370	212836	14.811	351.968
K00566	mnmA, trmU	tRNA-uridine 2-sulfurtransferase [EC:2.8.1.13]	44	11760	186238	15.837	670.956	63	15312	339099	22.146	1131.565	27	10710	406565	37.961	535.179	37	10104	282124	27.922	1075.550	34	12936	439068	33.942	613.251	42	11298	573528	50.764	1348.004	55	16140	575123	35.633	995.425	57	19635	425909	21.691	551.351
K00567	ogt, MGMT	methylated-DNA-[protein]-cysteine S-methyltransferase [EC:2.1.1.63]	3	1299	2354	1.812	8.607	-	-	-	-	-	40	10893	170401	15.643	393.577	-	-	-	-	-	29	8322	157390	18.913	358.190	2	1017	2288	2.250	3.178	17	3753	185145	49.333	491.946	37	10641	150219	14.117	283.326
K00568	ubiG	2-polyprenyl-6-hydroxyphenyl methylase / 3-demethylubiquinone-9 3-methyltransferase [EC:2.1.1.222 2.1.1.64]	2	1476	1115	0.755	1.188	-	-	-	-	-	5	2505	238602	95.250	267.533	-	-	-	-	-	6	3591	195715	54.502	182.829	-	-	-	-	-	2	1353	205838	152.135	160.709	7	3786	197098	52.060	181.716
K00570	pmtA	phosphatidylethanolamine/phosphatidyl-N-methylethanolamine N-methyltransferase [EC:2.1.1.17 2.1.1.71]	-	-	-	-	-	-	-	-	-	-	-	-	-	-	-	1	591	868	1.469	1.255	-	-	-	-	-	-	-	-	-	-	-	-	-	-	-	1	348	237	0.681	0.289
K00571	-	site-specific DNA-methyltransferase (adenine-specific) [EC:2.1.1.72]	59	17670	370410	20.963	1236.347	67	15903	313402	19.707	1153.063	45	21006	474041	22.567	528.839	35	10881	315991	29.041	1114.149	55	22452	802081	35.724	1089.051	43	13893	619731	44.607	1167.744	47	16155	592404	36.670	955.280	96	33570	890168	26.517	1180.330
K00573	pcm	protein-L-isoaspartate(D-aspartate) O-methyltransferase [EC:2.1.1.77]	2	732	2702	3.691	8.985	-	-	-	-	-	1	621	102	0.164	0.186	1	213	233	1.094	2.321	1	621	557	0.897	0.389	-	-	-	-	-	-	-	-	-	-	1	621	986	1.588	0.810
K00574	cfa	cyclopropane-fatty-acyl-phospholipid synthase [EC:2.1.1.79]	242	70557	195237	2.767	640.634	85	25245	37902	1.501	101.463	48	20571	769119	37.389	918.625	167	49449	90118	1.822	318.119	77	29004	579288	19.973	818.007	143	44031	83981	1.907	162.240	63	19044	412237	21.647	721.227	83	29478	668341	22.673	842.087
K00575	cheR	chemotaxis protein methyltransferase CheR [EC:2.1.1.80]	-	-	-	-	-	-	-	-	-	-	2	756	1379	1.824	1.829	-	-	-	-	-	-	-	-	-	-	-	-	-	-	-	1	351	560	1.595	0.658	2	867	1450	1.672	1.392
K00588	-	caffeoyl-CoA O-methyltransferase [EC:2.1.1.104]	2	330	561	1.700	5.315	1	261	210	0.805	0.731	-	-	-	-	-	-	-	-	-	-	1	285	487	1.709	0.847	-	-	-	-	-	-	-	-	-	-	1	309	747	2.417	1.302
K00590	-	site-specific DNA-methyltransferase (cytosine-N4-specific) [EC:2.1.1.113]	-	-	-	-	-	-	-	-	-	-	-	-	-	-	-	-	-	-	-	-	1	255	254	0.996	0.473	-	-	-	-	-	-	-	-	-	-	1	207	194	0.937	0.486
K00596	-	2,2-dialkylglycine decarboxylase (pyruvate) [EC:4.1.1.64]	-	-	-	-	-	1	300	537	1.790	1.271	-	-	-	-	-	-	-	-	-	-	1	300	559	1.863	0.804	1	330	583	1.767	0.816	-	-	-	-	-	1	330	439	1.330	0.610
K00600	glyA, SHMT	glycine hydroxymethyltransferase [EC:2.1.2.1]	152	39237	517352	13.185	2011.059	164	37818	692492	18.311	2587.125	45	19014	513780	27.021	609.336	79	21303	615719	28.903	2542.389	53	21456	561604	26.175	734.295	111	29838	1123096	37.640	2648.816	58	20460	635757	31.073	902.675	109	36390	665032	18.275	881.961
K00602	purH	phosphoribosylaminoimidazolecarboxamide formyltransferase / IMP cyclohydrolase [EC:2.1.2.3 3.5.4.10]	73	23589	349788	14.828	1090.924	58	13872	401731	28.960	1491.200	77	30030	637979	21.245	784.871	37	14517	402883	27.752	1130.455	74	30729	714846	23.263	885.816	61	17640	819758	46.472	1751.224	52	15462	711853	46.039	1211.792	95	34557	729623	21.114	864.487
K00604	MTFMT, fmt	methionyl-tRNA formyltransferase [EC:2.1.2.9]	30	10857	221332	20.386	629.393	44	10101	295289	29.234	1155.635	38	15078	344195	22.828	457.172	31	8574	271394	31.653	1101.272	39	16179	427185	26.404	558.364	38	11601	572189	49.322	1159.099	27	9105	406271	44.621	633.159	68	22713	442912	19.500	613.189
K00605	gcvT, AMT	aminomethyltransferase [EC:2.1.2.10]	2	1263	4136	3.275	7.985	-	-	-	-	-	-	-	-	-	-	-	-	-	-	-	1	351	488	1.390	0.687	-	-	-	-	-	-	-	-	-	-	1	348	598	1.718	0.578
K00606	panB	3-methyl-2-oxobutanoate hydroxymethyltransferase [EC:2.1.2.11]	1	771	2584	3.351	3.128	1	321	557	1.735	1.188	-	-	-	-	-	-	-	-	-	-	1	300	502	1.673	0.804	-	-	-	-	-	-	-	-	-	-	2	582	1021	1.754	1.383
K00609	pyrB, PYR2	aspartate carbamoyltransferase catalytic subunit [EC:2.1.3.2]	103	30195	247284	8.190	847.281	59	16041	328734	20.493	1017.873	29	12276	393855	32.083	504.216	66	19149	302865	15.816	1122.250	36	15138	437870	28.925	580.120	67	20373	650188	31.914	1275.763	39	12282	397188	32.339	697.782	71	23403	479661	20.496	689.117
K00611	OTC, argF, argI	ornithine carbamoyltransferase [EC:2.1.3.3]	25	11031	192265	17.430	439.707	2	1179	623	0.528	0.971	48	17988	458385	25.483	622.756	12	7053	43356	6.147	79.081	63	22335	586949	26.279	931.392	8	5352	46293	8.650	43.676	28	8316	408916	49.172	804.010	77	25221	665484	26.386	951.156
K00615	tktA, tktB	transketolase [EC:2.2.1.1]	22	13614	158316	11.629	231.337	5	1464	2265	1.547	6.514	159	53685	1590388	29.624	2382.166	9	7563	35128	4.645	40.895	172	58575	1617836	27.620	2404.701	5	4626	36966	7.991	21.976	133	35622	1584315	44.476	2850.928	197	63948	1644679	25.719	2191.611
K00616	talA, talB	transaldolase [EC:2.2.1.2]	6	3489	9292	2.663	16.965	3	1335	733	0.549	2.143	43	11445	398841	34.848	881.587	-	-	-	-	-	37	11118	246092	22.135	487.814	-	-	-	-	-	17	4902	334678	68.274	633.598	54	14616	279161	19.100	533.334
K00620	argJ	glutamate N-acetyltransferase / amino-acid N-acetyltransferase [EC:2.3.1.35 2.3.1.1]	8	5655	121150	21.424	163.752	2	486	753	1.549	3.139	24	10125	502469	49.627	593.350	2	2430	23738	9.769	20.959	29	10758	593311	55.151	840.679	4	2772	40211	14.506	34.197	25	7290	478011	65.571	829.981	33	11577	562789	48.613	701.672
K00625	pta	phosphate acetyltransferase [EC:2.3.1.8]	42	12081	267918	22.177	935.161	35	8067	322999	40.040	1225.509	46	17154	377016	21.978	547.635	25	7653	281402	36.770	1037.809	69	21432	381248	17.789	697.194	40	11466	627039	54.687	1341.570	77	17994	305912	17.001	758.598	95	28275	458608	16.220	724.987
K00626	atoB	acetyl-CoA C-acetyltransferase [EC:2.3.1.9]	54	16251	357833	22.019	1148.790	43	10857	277519	25.561	959.329	12	7770	110581	14.232	83.121	32	9825	311656	31.721	1112.836	38	13824	448502	32.444	655.300	46	14499	491007	33.865	971.870	33	9681	434670	44.899	761.258	48	17358	382101	22.013	473.738
K00627	DLAT, aceF, pdhC	pyruvate dehydrogenase E2 component (dihydrolipoamide acetyltransferase) [EC:2.3.1.12]	27	10476	128568	12.273	327.146	4	2340	1651	0.706	2.282	32	13050	456445	34.977	571.703	10	4557	25727	5.646	60.764	36	16059	579161	36.065	681.534	10	3759	40642	10.812	68.418	4	2097	540010	257.515	518.454	50	20889	558067	26.716	594.746
K00631	plsB	glycerol-3-phosphate O-acyltransferase [EC:2.3.1.15]	1	306	598	1.954	1.433	-	-	-	-	-	1	327	600	1.835	0.705	-	-	-	-	-	-	-	-	-	-	-	-	-	-	-	-	-	-	-	-	-	-	-	-	-
K00632	fadA, fadI	acetyl-CoA acyltransferase [EC:2.3.1.16]	2	618	595	0.963	2.128	1	492	526	1.069	0.775	1	261	498	1.908	0.883	3	984	837	0.851	3.015	-	-	-	-	-	2	387	344	0.889	1.392	1	93	92	0.989	1.241	1	300	259	0.863	0.335
K00633	lacA	galactoside O-acetyltransferase [EC:2.3.1.18]	4	1005	975	0.970	5.235	1	216	215	0.995	0.883	21	6021	275558	45.766	544.659	2	834	644	0.772	2.372	21	5826	242971	41.705	517.051	1	642	1	0.002	0.210	9	3006	265065	88.179	461.309	23	7335	216607	29.531	342.247
K00634	ptb	phosphate butyryltransferase [EC:2.3.1.19]	-	-	-	-	-	-	-	-	-	-	-	-	-	-	-	-	-	-	-	-	-	-	-	-	-	-	-	-	-	-	-	-	-	-	-	1	294	722	2.456	1.026
K00639	kbl, GCAT	glycine C-acetyltransferase [EC:2.3.1.29]	-	-	-	-	-	-	-	-	-	-	1	1218	1390	1.141	1.041	-	-	-	-	-	-	-	-	-	-	1	1218	14994	12.310	6.854	-	-	-	-	-	1	1218	4618	3.791	1.652
K00640	cysE	serine O-acetyltransferase [EC:2.3.1.30]	8	2520	30214	11.990	151.023	3	951	1381	1.452	3.610	42	11949	492644	41.229	1246.060	1	306	5767	18.846	30.702	36	10074	360214	35.757	998.486	3	1107	60067	54.261	116.405	21	5355	302947	56.573	968.570	50	13797	376855	27.314	876.034
K00645	fabD	[acyl-carrier-protein] S-malonyltransferase [EC:2.3.1.39]	51	14376	293066	20.386	1076.375	60	12702	290803	22.894	1235.157	49	20319	355000	17.471	457.743	32	9120	289975	31.796	1125.126	53	22404	453958	20.262	623.313	35	14784	533162	36.063	778.128	37	10425	438319	42.045	857.748	77	27411	505546	18.443	664.073
K00647	fabB	3-oxoacyl-[acyl-carrier-protein] synthase I [EC:2.3.1.41]	-	-	-	-	-	-	-	-	-	-	-	-	-	-	-	-	-	-	-	-	1	159	314	1.975	1.518	-	-	-	-	-	-	-	-	-	-	-	-	-	-	-
K00648	fabH	3-oxoacyl-[acyl-carrier-protein] synthase III [EC:2.3.1.180]	52	16164	393914	24.370	1257.480	52	12150	321046	26.424	1200.729	44	19602	668944	34.126	792.122	37	12054	311032	25.803	1049.539	51	21663	687426	31.733	895.811	42	15282	659659	43.166	1132.764	49	14358	504710	35.152	926.396	85	29412	803954	27.334	1062.585
K00651	metA	homoserine O-succinyltransferase/O-acetyltransferase [EC:2.3.1.46 2.3.1.31]	8	3675	71230	19.382	168.462	-	-	-	-	-	60	18186	315846	17.368	582.516	2	1641	13549	8.257	20.188	62	18477	528796	28.619	999.908	3	2580	25597	9.921	19.571	79	20487	573589	27.998	1219.875	75	22089	412028	18.653	681.754
K00652	bioF	8-amino-7-oxononanoate synthase [EC:2.3.1.47]	-	-	-	-	-	-	-	-	-	-	-	-	-	-	-	-	-	-	-	-	-	-	-	-	-	-	-	-	-	-	-	-	-	-	-	1	378	595	1.574	0.532
K00655	plsC	1-acyl-sn-glycerol-3-phosphate acyltransferase [EC:2.3.1.51]	16	4965	116342	23.432	485.347	18	4713	185961	39.457	757.554	28	9795	202294	20.653	334.391	16	5184	145136	27.997	599.005	31	11250	296309	26.339	494.337	22	6813	384705	56.466	923.519	15	5031	311585	61.933	555.046	38	12885	274214	21.282	420.092
K00656	pflD	formate C-acetyltransferase [EC:2.3.1.54]	3	5037	2795	0.555	1.567	1	2439	1201	0.492	0.313	50	18819	1281271	68.084	1562.243	1	153	13	0.085	1.616	24	12441	236986	19.049	232.501	1	264	490	1.856	1.020	5	5337	3204	0.600	1.622	45	17973	556432	30.959	571.238
K00657	speG, SAT	diamine N-acetyltransferase [EC:2.3.1.57]	35	8334	200508	24.059	956.589	33	6957	257707	37.043	1183.328	9	3573	7784	2.179	13.063	29	6423	203384	31.665	1147.517	10	4089	72005	17.609	119.198	28	6579	397583	60.432	1079.658	9	2355	37771	16.039	82.480	22	6057	105399	17.401	207.172
K00658	DLST, sucB	2-oxoglutarate dehydrogenase E2 component (dihydrolipoamide succinyltransferase) [EC:2.3.1.61]	2	1467	5321	3.627	7.173	-	-	-	-	-	-	-	-	-	-	-	-	-	-	-	-	-	-	-	-	1	459	550	1.198	0.587	-	-	-	-	-	1	270	481	1.781	0.745
K00661	maa	maltose O-acetyltransferase [EC:2.3.1.79]	34	11190	163750	14.634	637.464	32	7428	163792	22.051	784.670	134	38118	1260178	33.060	2771.995	20	5655	159028	28.122	762.465	126	39030	838152	21.475	1811.819	35	9732	288646	29.659	799.503	78	20556	767943	37.359	1865.181	180	50811	944910	18.597	1853.462
K00662	aacC	aminoglycoside 3-N-acetyltransferase [EC:2.3.1.81]	-	-	-	-	-	-	-	-	-	-	-	-	-	-	-	-	-	-	-	-	1	636	985	1.549	0.759	-	-	-	-	-	-	-	-	-	-	2	870	891	1.024	0.925
K00666	ACSF2	fatty-acyl-CoA synthase [EC:6.2.1.-]	5	1446	2381	1.647	8.339	5	2085	2347	1.126	4.116	-	-	-	-	-	8	2925	3789	1.295	10.819	1	216	416	1.926	1.117	3	1074	985	0.917	2.257	1	366	193	0.527	0.315	2	678	1370	2.021	1.484
K00673	astA	arginine N-succinyltransferase [EC:2.3.1.109]	-	-	-	-	-	-	-	-	-	-	-	-	-	-	-	-	-	-	-	-	1	171	340	1.988	1.411	-	-	-	-	-	-	-	-	-	-	-	-	-	-	-
K00674	dapD	2,3,4,5-tetrahydropyridine-2,6-dicarboxylate N-succinyltransferase [EC:2.3.1.117]	7	2730	59479	21.787	168.637	-	-	-	-	-	3	2121	5400	2.546	4.890	2	1407	11156	7.929	20.383	8	3294	88545	26.881	127.163	6	3042	15054	4.949	20.450	1	714	14123	19.780	13.093	9	3978	71616	18.003	75.561
K00677	lpxA	UDP-N-acetylglucosamine acyltransferase [EC:2.3.1.129]	-	-	-	-	-	1	483	301	0.623	0.395	-	-	-	-	-	1	483	537	1.112	1.024	-	-	-	-	-	-	-	-	-	-	-	-	-	-	-	1	279	477	1.710	0.721
K00681	ggt	gamma-glutamyltranspeptidase / glutathione hydrolase [EC:2.3.2.2 3.4.19.13]	2	2253	7513	3.335	5.644	2	2259	1056	0.467	0.675	-	-	-	-	-	-	-	-	-	-	5	1500	2487	1.658	4.021	1	303	516	1.703	0.889	1	354	571	1.613	0.652	1	207	184	0.889	0.486
K00687	pbp2B, penA	penicillin-binding protein 2B	12	2850	5672	1.990	23.077	15	3096	5454	1.762	27.722	17	8034	82359	10.251	95.352	10	2298	3137	1.365	17.214	19	7599	85486	11.250	119.453	11	4410	17328	3.929	25.526	12	4575	67593	14.774	85.974	30	13344	63917	4.790	67.170
K00688	PYG, glgP	glycogen phosphorylase [EC:2.4.1.1]	4	7806	19432	2.489	8.650	4	999	1304	1.305	4.582	59	19800	722797	36.505	1011.706	5	3192	1817	0.569	3.485	29	15507	269482	17.378	248.631	6	3720	13500	3.629	12.379	9	6714	87832	13.082	57.243	57	22233	468685	21.081	502.656
K00689	-	dextransucrase [EC:2.4.1.5]	69	50706	1415044	27.907	1630.329	21	14364	107001	7.449	122.130	21	42000	408921	9.736	89.029	38	43563	345519	7.931	282.300	82	58698	2588467	44.098	1674.914	76	60645	2899802	47.816	1819.555	40	30159	1651297	54.753	961.915	123	72405	2200730	30.395	1456.502
K00690	-	sucrose phosphorylase [EC:2.4.1.7]	40	13002	276960	21.301	807.308	1	309	126	0.408	0.617	13	8184	170442	20.826	128.331	12	5421	58520	10.795	134.630	50	17673	719003	40.684	1024.645	14	8979	79858	8.894	69.492	23	7422	630959	85.012	970.676	46	16983	554103	32.627	639.497
K00691	mapA	maltose phosphorylase [EC:2.4.1.8]	427	112290	1046699	9.321	3791.425	385	97932	1419113	14.491	4462.770	303	100740	2813443	27.928	3888.578	264	73338	1112136	15.165	4083.233	406	129930	1623623	12.496	2513.710	344	97443	2547385	26.142	4914.184	187	57663	923657	16.018	1370.630	588	171555	2340405	13.642	3344.128
K00694	bcsA	cellulose synthase (UDP-forming) [EC:2.4.1.12]	4	2652	163436	61.627	249.648	-	-	-	-	-	19	13311	554125	41.629	372.932	3	2364	32679	13.824	47.062	16	13065	438165	33.537	284.557	2	1956	43499	22.239	27.398	1	2145	424	0.198	0.161	22	15291	584483	38.224	368.347
K00697	otsA	trehalose 6-phosphate synthase [EC:2.4.1.15 2.4.1.347]	2	1092	2426	2.222	4.015	-	-	-	-	-	-	-	-	-	-	-	-	-	-	-	-	-	-	-	-	1	306	555	1.814	0.880	-	-	-	-	-	2	543	986	1.816	1.482
K00700	GBE1, glgB	1,4-alpha-glucan branching enzyme [EC:2.4.1.18]	7	7008	12606	1.799	11.168	-	-	-	-	-	44	15045	637214	42.354	869.254	8	3882	3709	0.955	8.152	29	13389	239356	17.877	253.208	5	3168	12293	3.880	10.413	2	3801	63470	16.698	16.093	44	17196	403940	23.490	424.194
K00703	glgA	starch synthase [EC:2.4.1.21]	11	4101	4388	1.070	11.173	5	1653	2460	1.488	5.192	20	8649	522455	60.406	595.363	3	2145	1567	0.731	2.075	22	9651	174920	18.125	206.810	6	3999	7158	1.790	6.869	4	3570	52063	14.583	28.449	23	10710	326173	30.455	303.527
K00705	malQ	4-alpha-glucanotransferase [EC:2.4.1.25]	1	231	418	1.810	1.898	1	540	299	0.554	0.353	-	-	-	-	-	3	1170	1629	1.392	3.804	-	-	-	-	-	-	-	-	-	-	-	-	-	-	-	3	1053	1727	1.640	1.720
K00712	tagE	poly(glycerol-phosphate) alpha-glucosyltransferase [EC:2.4.1.52]	30	19377	172780	8.917	251.845	1	1545	301	0.195	0.123	194	81756	2856881	34.944	3258.449	13	13209	37487	2.838	39.661	183	82143	1894836	23.068	2151.518	14	16029	80769	5.039	39.516	98	37380	1339049	35.823	1723.511	229	95136	2273819	23.901	2337.652
K00721	DPM1	dolichol-phosphate mannosyltransferase [EC:2.4.1.83]	2	1011	1982	1.960	4.337	1	324	534	1.648	1.177	2	1353	3318	2.452	2.044	-	-	-	-	-	1	1077	18922	17.569	9.746	2	1437	3803	2.646	2.436	1	1077	30929	28.718	14.788	2	1845	3363	1.823	1.527
K00748	lpxB	lipid-A-disaccharide synthase [EC:2.4.1.182]	1	201	232	1.154	2.181	-	-	-	-	-	-	-	-	-	-	-	-	-	-	-	-	-	-	-	-	-	-	-	-	-	-	-	-	-	-	1	273	488	1.788	0.737
K00752	hasA	hyaluronan synthase [EC:2.4.1.212]	-	-	-	-	-	-	-	-	-	-	1	1104	7081	6.414	3.445	-	-	-	-	-	1	1104	7030	6.368	3.715	-	-	-	-	-	-	-	-	-	-	2	1380	24674	17.880	16.620
K00754	bshA	L-malate glycosyltransferase [EC:2.4.1.-]	-	-	-	-	-	-	-	-	-	-	3	1761	57896	32.877	51.636	-	-	-	-	-	4	2127	56790	26.700	62.165	-	-	-	-	-	3	1842	1044	0.567	0.752	2	1476	92752	62.840	56.841
K00756	pdp	pyrimidine-nucleoside phosphorylase [EC:2.4.2.2]	-	-	-	-	-	-	-	-	-	-	6	4266	108395	25.409	76.508	1	723	231	0.320	0.342	8	5571	307390	55.177	231.628	-	-	-	-	-	2	1581	477428	301.978	304.996	12	7539	189408	25.124	127.937
K00757	udp, UPP	uridine phosphorylase [EC:2.4.2.3]	-	-	-	-	-	-	-	-	-	-	1	759	54717	72.091	41.908	-	-	-	-	-	2	1218	49833	40.914	44.771	-	-	-	-	-	2	1119	1133	1.013	0.825	4	1686	83622	49.598	94.510
K00758	deoA, TYMP	thymidine phosphorylase [EC:2.4.2.4]	-	-	-	-	-	-	-	-	-	-	-	-	-	-	-	1	279	481	1.724	1.772	-	-	-	-	-	-	-	-	-	-	-	-	-	-	-	-	-	-	-	-
K00759	APRT, apt	adenine phosphoribosyltransferase [EC:2.4.2.7]	38	9600	119273	12.424	550.170	33	7083	117953	16.653	542.929	51	14958	367010	24.536	810.645	28	6867	118211	17.214	599.810	64	17949	427359	23.810	966.598	29	8070	258512	32.034	596.132	62	14415	446155	30.951	1153.144	82	22839	391371	17.136	762.804
K00760	hprT, hpt, HPRT1	hypoxanthine phosphoribosyltransferase [EC:2.4.2.8]	25	6798	141901	20.874	670.776	26	5745	125677	21.876	615.429	29	9699	261176	26.928	497.592	16	5250	122175	23.271	540.239	39	12237	375371	30.675	768.994	19	6132	276767	45.135	673.800	27	7392	308796	41.774	723.397	54	16356	387855	23.713	711.739
K00761	upp, UPRT	uracil phosphoribosyltransferase [EC:2.4.2.9]	32	7953	139068	17.486	600.705	46	9945	165632	16.655	670.459	24	9714	244436	25.163	349.091	32	8217	147955	18.006	670.119	24	8217	304252	37.027	521.158	43	10635	232702	21.881	559.124	31	8853	311015	35.131	606.206	61	17802	327109	18.375	558.416
K00762	pyrE	orotate phosphoribosyltransferase [EC:2.4.2.10]	43	10905	214310	19.652	896.431	38	8142	239100	29.366	1004.967	28	9309	284944	30.610	498.828	24	5976	211574	35.404	1009.782	34	10212	333070	32.616	667.980	24	6405	365685	57.094	864.284	29	7224	334179	46.260	744.086	53	15375	356414	23.181	625.228
K00763	pncB, NAPRT1	nicotinate phosphoribosyltransferase [EC:6.3.4.21]	71	22257	313904	14.104	983.968	75	17850	295934	16.579	1097.064	107	41772	1179833	28.245	1465.430	47	15873	306603	19.316	967.779	121	47481	1139015	23.989	1470.821	79	24420	1673369	68.525	3211.248	115	33987	1261343	37.113	2046.321	154	54264	1238141	22.817	1490.829
K00764	purF, PPAT	amidophosphoribosyltransferase [EC:2.4.2.14]	69	20112	301447	14.988	991.299	82	18447	354198	19.201	1317.482	65	25797	610856	23.679	758.494	46	13386	330748	24.709	1180.940	108	36606	658345	17.985	1010.152	70	22854	707504	30.958	1213.761	134	37830	625219	16.527	1089.490	128	41505	744729	17.943	988.721
K00765	hisG	ATP phosphoribosyltransferase [EC:2.4.2.17]	5	2700	9637	3.569	17.457	-	-	-	-	-	11	4635	219329	47.320	311.531	3	2139	1771	0.828	2.427	13	5001	191470	38.286	309.219	2	789	333	0.422	0.683	22	4905	186443	38.011	513.515	20	6522	199533	30.594	304.781
K00766	trpD	anthranilate phosphoribosyltransferase [EC:2.4.2.18]	7	3810	10478	2.750	20.945	1	327	261	0.798	0.583	29	8253	236367	28.640	435.746	2	1317	2149	1.632	3.379	19	6453	84650	13.118	138.890	2	675	720	1.067	1.197	1	1020	495	0.485	0.226	29	9270	158849	17.136	224.698
K00767	nadC, QPRT	nicotinate-nucleotide pyrophosphorylase (carboxylating) [EC:2.4.2.19]	1	888	3226	3.633	3.703	-	-	-	-	-	1	840	9397	11.187	5.762	1	345	325	0.942	1.433	1	840	7520	8.952	5.027	-	-	-	-	-	-	-	-	-	-	2	1164	17704	15.210	14.001
K00769	gpt	xanthine phosphoribosyltransferase [EC:2.4.2.22]	-	-	-	-	-	-	-	-	-	-	-	-	-	-	-	-	-	-	-	-	1	231	364	1.576	1.045	-	-	-	-	-	-	-	-	-	-	-	-	-	-	-
K00771	XYLT	protein xylosyltransferase [EC:2.4.2.26]	-	-	-	-	-	-	-	-	-	-	1	366	209	0.571	0.315	-	-	-	-	-	-	-	-	-	-	-	-	-	-	-	-	-	-	-	-	1	366	208	0.568	0.275
K00772	mtaP, MTAP	5'-methylthioadenosine phosphorylase [EC:2.4.2.28]	2	1224	4099	3.349	7.164	-	-	-	-	-	-	-	-	-	-	-	-	-	-	-	-	-	-	-	-	1	303	495	1.634	0.889	-	-	-	-	-	-	-	-	-	-
K00773	tgt, QTRT1	queuine tRNA-ribosyltransferase [EC:2.4.2.29]	10	4971	121124	24.366	238.588	-	-	-	-	-	13	9300	418138	44.961	298.357	4	2817	22961	8.151	34.755	31	13878	570822	41.131	683.419	5	4617	28828	6.244	19.540	10	4173	459721	110.166	587.440	32	15072	524629	34.808	505.758
K00782	lldG	L-lactate dehydrogenase complex protein LldG	-	-	-	-	-	-	-	-	-	-	6	2043	51994	25.450	75.817	-	-	-	-	-	13	3738	165041	44.152	291.603	-	-	-	-	-	33	7113	262841	36.952	605.593	18	5757	95544	16.596	132.416
K00783	rlmH	23S rRNA (pseudouridine1915-N3)-methyltransferase [EC:2.1.1.177]	32	8232	151755	18.435	708.175	28	6510	129729	19.928	594.731	31	9447	183180	19.390	402.009	16	4485	127325	28.389	631.504	32	9216	253053	27.458	581.015	22	5610	286056	50.990	821.630	24	6447	277707	43.075	621.268	43	12159	259501	21.342	536.836
K00784	rnz	ribonuclease Z [EC:3.1.26.11]	90	29571	398652	13.481	1243.706	73	18981	482365	25.413	1629.138	44	20751	934733	45.045	1058.123	49	15408	442522	28.720	1614.939	57	23859	887373	37.192	1179.112	53	16542	903005	54.589	1858.535	40	14724	936761	63.621	1361.386	82	31749	963421	30.345	1170.731
K00788	thiE	thiamine-phosphate pyrophosphorylase [EC:2.5.1.3]	8	3708	71469	19.274	170.747	-	-	-	-	-	60	16596	231943	13.976	488.743	4	2259	12574	5.566	26.266	47	15222	284087	18.663	553.539	4	2346	20735	8.838	24.565	17	4866	263848	54.223	526.596	55	16563	296253	17.886	520.443
K00789	metK	S-adenosylmethionine synthetase [EC:2.5.1.6]	52	16863	308935	18.320	916.016	59	14262	333119	23.357	1143.261	49	20460	452780	22.130	547.052	38	11751	328096	27.921	1115.293	45	20064	614853	30.645	727.864	39	14637	665872	45.492	1012.457	51	16737	599684	35.830	926.330	77	27762	559284	20.146	696.134
K00790	murA	UDP-N-acetylglucosamine 1-carboxyvinyltransferase [EC:2.5.1.7]	95	25905	559781	21.609	1938.351	98	23220	842904	36.301	2901.042	86	31248	1049155	33.575	1454.922	71	21657	700868	32.362	2369.972	109	40446	1064820	26.327	1519.322	89	25644	1512629	58.986	2960.919	87	27045	1161723	42.955	1897.189	134	47724	1149983	24.097	1430.919
K00791	miaA, TRIT1	tRNA dimethylallyltransferase [EC:2.5.1.75]	54	17136	211582	12.347	658.374	44	10476	252922	24.143	926.020	29	12294	311679	25.352	395.279	30	8565	229611	26.808	894.541	50	17850	382271	21.416	601.189	40	11892	545453	45.867	1057.998	45	12210	321139	26.301	628.253	69	23079	403969	17.504	569.030
K00793	ribE, RIB5	riboflavin synthase [EC:2.5.1.9]	2	1317	49691	37.730	92.219	3	870	1210	1.391	3.288	15	5832	206496	35.407	319.838	1	600	7433	12.388	16.482	17	5412	241020	44.534	486.965	4	2127	15383	7.232	20.004	11	2946	223429	75.841	513.681	15	5547	239134	43.111	349.557
K00794	ribH, RIB4	6,7-dimethyl-8-ribityllumazine synthase [EC:2.5.1.78]	6	1944	30079	15.473	117.733	1	366	548	1.497	1.042	23	6345	161253	25.414	363.037	4	1248	8025	6.430	37.243	30	8256	175532	21.261	402.875	2	939	15592	16.605	23.804	20	4683	143673	30.680	365.243	24	6645	162977	24.526	324.815
K00795	ispA	farnesyl diphosphate synthase [EC:2.5.1.1 2.5.1.10]	-	-	-	-	-	-	-	-	-	-	-	-	-	-	-	-	-	-	-	-	-	-	-	-	-	-	-	-	-	-	1	384	598	1.557	0.601	-	-	-	-	-
K00796	folP	dihydropteroate synthase [EC:2.5.1.15]	8	4143	59704	14.411	113.873	1	186	69	0.371	1.025	42	12294	471466	38.349	859.104	4	2535	20521	8.095	34.330	39	12576	489238	38.903	829.825	3	2577	24657	9.568	18.340	27	8058	483474	59.999	842.658	50	15996	464126	29.015	668.818
K00797	speE, SRM	spermidine synthase [EC:2.5.1.16]	2	1077	4282	3.976	8.956	1	423	505	1.194	0.902	-	-	-	-	-	-	-	-	-	-	-	-	-	-	-	2	642	967	1.506	1.678	1	303	558	1.842	0.762	1	207	370	1.787	0.972
K00798	MMAB, pduO	cob(I)alamin adenosyltransferase [EC:2.5.1.17]	-	-	-	-	-	-	-	-	-	-	1	576	1712	2.972	2.401	-	-	-	-	-	3	1107	1872	1.691	5.558	-	-	-	-	-	2	654	322	0.492	1.059	8	3021	17197	5.692	24.242
K00799	GST, gst	glutathione S-transferase [EC:2.5.1.18]	33	10371	21727	2.095	77.430	10	2607	3918	1.503	13.900	1	321	429	1.336	0.718	27	7308	11109	1.520	53.892	8	2607	3610	1.385	6.294	17	4626	8590	1.857	20.288	1	249	52	0.209	0.464	5	1461	5514	3.774	9.984
K00800	aroA	3-phosphoshikimate 1-carboxyvinyltransferase [EC:2.5.1.19]	12	5271	101478	19.252	236.072	2	576	985	1.710	2.649	18	9870	335935	34.036	300.977	3	1713	20789	12.136	40.267	27	11757	291061	24.756	347.707	7	5718	33456	5.851	25.056	2	2595	65929	25.406	24.373	20	10311	294009	28.514	255.418
K00805	hepST	heptaprenyl diphosphate synthase [EC:2.5.1.30]	50	15651	171147	10.935	572.897	62	13620	159472	11.709	672.855	65	23016	739852	32.145	1135.909	44	12345	166712	13.504	707.592	55	22629	611642	27.029	806.661	59	15690	342473	21.827	795.449	38	11757	394784	33.579	641.986	86	29442	661553	22.470	891.221
K00806	uppS	undecaprenyl diphosphate synthase [EC:2.5.1.31]	16	4356	128866	29.584	458.184	21	4863	256866	52.820	901.027	16	8187	282874	34.552	300.685	9	2658	203552	76.581	750.906	28	11673	263700	22.591	376.782	18	5649	492141	87.120	896.715	25	7287	339368	46.572	669.960	33	12606	290202	23.021	374.208
K00812	aspB	aspartate aminotransferase [EC:2.6.1.1]	-	-	-	-	-	-	-	-	-	-	19	4857	286227	58.931	577.072	1	1122	552	0.492	0.441	30	7230	90948	12.579	208.748	-	-	-	-	-	40	9465	24822	2.623	61.456	29	7194	140134	19.479	266.425
K00813	aspC	aspartate aminotransferase [EC:2.6.1.1]	-	-	-	-	-	-	-	-	-	-	-	-	-	-	-	-	-	-	-	-	-	-	-	-	-	-	-	-	-	-	2	600	1079	1.798	1.539	-	-	-	-	-
K00816	CCBL	kynurenine---oxoglutarate transaminase / cysteine-S-conjugate beta-lyase / glutamine---phenylpyruvate transaminase [EC:2.6.1.7 4.4.1.13 2.6.1.64]	-	-	-	-	-	-	-	-	-	-	1	138	131	0.949	0.835	-	-	-	-	-	-	-	-	-	-	-	-	-	-	-	-	-	-	-	-	1	225	224	0.996	0.447
K00817	hisC	histidinol-phosphate aminotransferase [EC:2.6.1.9]	12	6258	92008	14.702	176.980	2	354	283	0.799	3.233	30	11412	392246	34.371	512.922	5	2802	18125	6.469	35.294	51	16887	433203	25.653	719.594	5	3621	24482	6.761	18.221	44	11616	380895	32.791	786.037	46	15651	408335	26.090	547.273
K00820	glmS, GFPT	glucosamine---fructose-6-phosphate aminotransferase (isomerizing) [EC:2.6.1.16]	2657	837180	1543102	1.843	4487.044	1142	367326	951735	2.591	2402.050	195	69552	699642	10.059	968.381	1887	617016	1344382	2.179	4135.887	463	154155	874858	5.675	1313.151	1678	541614	1851731	3.419	3112.895	114	35922	950881	26.471	1433.948	361	122454	869551	7.101	1104.695
K00821	argD	acetylornithine/N-succinyldiaminopimelate aminotransferase [EC:2.6.1.11 2.6.1.17]	9	4653	102389	22.005	191.665	1	1170	484	0.414	0.326	44	14118	465033	32.939	747.457	2	1347	30097	22.344	45.152	43	14193	508374	35.819	788.036	4	3618	36262	10.023	23.372	36	8820	360021	40.819	725.929	52	15795	487000	30.833	719.326
K00823	puuE	4-aminobutyrate aminotransferase [EC:2.6.1.19]	64	17967	408360	22.728	1384.549	60	14859	423492	28.501	1423.210	31	12744	123287	9.674	146.900	43	13761	386544	28.090	1287.062	57	17913	427090	23.842	688.703	42	13545	492774	36.381	936.080	70	19401	470387	24.246	827.010	74	23052	385110	16.706	529.601
K00824	dat	D-alanine transaminase [EC:2.6.1.21]	-	-	-	-	-	-	-	-	-	-	1	861	2588	3.006	1.606	-	-	-	-	-	1	861	19712	22.894	12.611	1	861	2198	2.553	1.564	1	861	25989	30.185	15.281	1	861	2951	3.427	1.519
K00825	AADAT, KAT2	kynurenine/2-aminoadipate aminotransferase [EC:2.6.1.7 2.6.1.39]	1	1386	1065	0.768	0.633	-	-	-	-	-	1	1386	506	0.365	0.166	1	1386	395	0.285	0.357	1	1386	14791	10.672	5.658	-	-	-	-	-	-	-	-	-	-	1	1386	29460	21.255	9.363
K00826	ilvE	branched-chain amino acid aminotransferase [EC:2.6.1.42]	15	7437	80909	10.879	168.024	2	312	204	0.654	3.668	57	17754	392649	22.116	677.118	5	3552	15717	4.425	28.190	90	25188	535264	21.251	1089.324	3	1560	19873	12.739	23.046	116	26859	560754	20.878	1356.793	89	24186	436299	18.039	759.601
K00831	serC, PSAT1	phosphoserine aminotransferase [EC:2.6.1.52]	19	7566	90963	12.023	232.875	1	204	14	0.069	0.935	18	7167	428939	59.849	550.529	5	2715	19279	7.101	40.522	33	10119	477114	47.150	851.799	11	4227	23854	5.643	37.843	20	5415	387048	71.477	766.441	37	11157	462298	41.436	698.909
K00832	tyrB	aromatic-amino-acid transaminase [EC:2.6.1.57]	1	258	492	1.907	1.699	-	-	-	-	-	-	-	-	-	-	1	204	65	0.319	1.212	-	-	-	-	-	-	-	-	-	-	-	-	-	-	-	1	204	395	1.936	0.986
K00833	bioA	adenosylmethionine---8-amino-7-oxononanoate aminotransferase [EC:2.6.1.62]	3	2637	6784	2.573	6.235	-	-	-	-	-	-	-	-	-	-	-	-	-	-	-	1	333	562	1.688	0.725	-	-	-	-	-	-	-	-	-	-	-	-	-	-	-
K00835	avtA	valine--pyruvate aminotransferase [EC:2.6.1.66]	-	-	-	-	-	-	-	-	-	-	-	-	-	-	-	-	-	-	-	-	-	-	-	-	-	-	-	-	-	-	-	-	-	-	-	1	354	600	1.695	0.568
K00839	pucG	(S)-ureidoglycine---glyoxylate transaminase [EC:2.6.1.112]	-	-	-	-	-	-	-	-	-	-	18	5142	122201	23.765	259.410	-	-	-	-	-	37	9192	300100	32.648	762.420	3	1395	761	0.546	1.158	45	9837	506857	51.526	1430.792	38	8673	244273	28.165	559.758
K00841	patA	aminotransferase [EC:2.6.1.-]	208	59895	764380	12.762	2634.172	224	54345	788406	14.507	2755.382	107	43947	1402708	31.918	1736.920	126	36675	797023	21.732	2994.943	162	57285	1537226	26.835	2339.778	175	52371	1606753	30.680	3041.142	187	52332	1414575	27.031	2629.129	253	80493	1570454	19.510	2222.164
K00845	glk	glucokinase [EC:2.7.1.2]	41	17325	305772	17.649	707.653	46	10920	279949	25.636	969.723	103	43650	1233782	28.265	1608.307	31	13593	265213	19.511	644.464	105	47280	939048	19.861	1156.637	47	18789	601897	32.035	861.256	50	17985	443223	24.644	669.637	159	63642	1206696	18.961	1423.001
K00847	scrK	fructokinase [EC:2.7.1.4]	80	20250	216989	10.716	933.639	38	9072	189565	20.896	798.089	84	27687	949678	34.301	1547.917	35	10344	191991	18.561	839.884	113	34986	674158	19.269	1199.767	46	12867	302804	23.533	838.563	58	16422	404560	24.635	751.250	135	40014	812931	20.316	1291.733
K00848	rhaB	rhamnulokinase [EC:2.7.1.5]	2	1752	573	0.327	0.751	1	318	596	1.874	1.200	58	17472	447528	25.614	745.262	2	1605	637	0.397	0.924	25	10731	118852	11.076	141.655	-	-	-	-	-	3	4191	1120	0.267	0.413	43	15390	247473	16.080	307.770
K00849	galK	galactokinase [EC:2.7.1.6]	7	5571	16058	2.882	18.731	2	585	1076	1.839	2.608	63	23367	541320	23.166	737.344	1	306	494	1.614	1.616	58	19794	462568	23.369	712.316	3	1701	4051	2.382	4.512	45	13734	506766	36.899	848.964	84	29310	560183	19.112	706.336
K00850	pfkA, PFK	6-phosphofructokinase 1 [EC:2.7.1.11]	11	8010	24634	3.075	30.106	5	3969	2216	0.558	2.162	6	3405	240737	70.701	220.343	3	1434	1801	1.256	4.655	12	4932	85029	17.240	117.708	2	672	966	1.438	1.603	1	963	71	0.074	0.240	15	6150	154570	25.133	171.014
K00851	gntK, idnK	gluconokinase [EC:2.7.1.12]	80	23568	507173	21.520	1561.978	72	16869	577947	34.261	1895.912	39	21549	599101	27.802	520.407	50	17067	549435	32.193	1604.325	48	22110	757936	34.280	828.166	54	18348	872963	47.578	1414.356	39	15600	684212	43.860	808.762	80	33204	791787	23.846	813.641
K00852	rbsK, RBKS	ribokinase [EC:2.7.1.15]	82	22020	307739	13.975	1047.414	99	22458	429057	19.105	1507.474	127	40827	848314	20.778	1409.269	61	16845	375715	22.304	1328.613	133	41709	973308	23.336	1779.633	80	20943	511217	24.410	1051.844	153	39012	1279507	32.798	2893.712	162	50646	987695	19.502	1521.029
K00853	araB	L-ribulokinase [EC:2.7.1.16]	9	6558	126434	19.279	163.067	-	-	-	-	-	31	13755	669468	48.671	730.903	4	2454	30257	12.330	54.000	35	16296	662229	40.638	711.007	7	4749	30706	6.466	26.794	30	9351	639103	68.346	997.142	62	23718	738208	31.124	819.658
K00854	xylB, XYLB	xylulokinase [EC:2.7.1.17]	116	31095	480825	15.463	1685.546	109	25794	444537	17.234	1516.010	19	14361	115938	8.073	75.171	60	17214	417069	24.228	1509.765	48	25056	362864	14.482	353.610	69	18996	790699	41.624	1584.671	26	12072	92380	7.652	93.463	73	30765	467104	15.183	471.428
K00857	tdk, TK	thymidine kinase [EC:2.7.1.21]	16	4620	176086	38.114	637.753	14	3156	217965	69.064	895.968	18	7059	232713	32.967	341.190	13	4842	203016	41.928	630.591	18	7632	301540	39.510	444.445	11	4110	486507	118.372	867.429	12	4758	314112	66.018	477.664	25	9504	292423	30.768	406.450
K00858	ppnK, NADK	NAD+ kinase [EC:2.7.1.23]	33	11850	179629	15.159	566.551	44	11469	195828	17.075	756.577	23	10149	318741	31.406	387.329	20	5868	208457	35.524	878.881	27	10695	383950	35.900	570.154	30	8973	400180	44.598	913.875	26	8778	345955	39.412	575.675	52	18201	383608	21.076	535.143
K00859	coaE	dephospho-CoA kinase [EC:2.7.1.24]	35	9195	101142	11.000	436.429	41	9369	121333	12.950	558.370	22	8433	242745	28.785	366.805	25	6408	109356	17.066	522.784	20	7773	315555	40.596	506.599	33	9600	336467	35.049	811.394	15	4386	301703	68.788	613.382	31	11916	302329	25.372	405.906
K00860	cysC	adenylylsulfate kinase [EC:2.7.1.25]	3	1968	4388	2.230	7.686	-	-	-	-	-	21	5214	163654	31.387	394.550	1	315	487	1.546	1.570	12	3189	55500	17.404	129.836	1	354	567	1.602	0.761	1	207	209	1.010	1.115	12	3378	85763	25.389	167.244
K00863	DAK, TKFC	triose/dihydroxyacetone kinase / FAD-AMP lyase (cyclizing) [EC:2.7.1.28 2.7.1.29 4.6.1.15]	9	5340	16855	3.156	31.406	5	1578	2499	1.584	7.252	6	2178	304933	140.006	436.547	1	138	137	0.993	1.792	3	1479	116662	78.879	122.112	2	777	882	1.135	1.040	1	990	586	0.592	0.233	5	2124	177286	83.468	192.525
K00864	glpK, GK	glycerol kinase [EC:2.7.1.30]	120	32850	403963	12.297	1483.941	156	35520	770606	21.695	2883.992	85	34011	1047276	30.792	1261.273	83	22593	672010	29.744	2633.045	107	44970	740802	16.473	882.692	109	31572	1459922	46.241	2874.756	87	29787	659639	22.145	955.996	148	55326	927679	16.768	1054.605
K00865	glxK, garK	glycerate 2-kinase [EC:2.7.1.165]	59	14304	310840	21.731	1226.166	65	14946	399361	26.720	1449.061	55	17961	456814	25.434	697.002	39	9921	379197	38.222	1575.426	64	20922	344408	16.462	545.818	30	8493	615801	72.507	1218.558	59	15600	361275	23.159	670.465	86	26961	412089	15.285	577.586
K00867	coaA	type I pantothenate kinase [EC:2.7.1.33]	50	12561	135145	10.759	535.808	43	10671	192360	18.026	672.476	57	17676	349110	19.751	584.966	33	8619	202164	23.456	846.253	62	19923	298089	14.962	484.317	41	11235	356903	31.767	783.752	74	17781	359183	20.200	754.106	87	26283	354028	13.470	551.092
K00868	pdxK, pdxY	pyridoxine kinase [EC:2.7.1.35]	14	7830	71164	9.089	139.152	1	300	299	0.997	0.636	32	11934	275866	23.116	391.539	8	4434	20640	4.655	43.269	47	16236	311426	19.181	528.048	6	3159	14282	4.521	16.879	55	12813	265007	20.683	660.884	62	21513	297982	13.851	413.421
K00869	MVK, mvaK1	mevalonate kinase [EC:2.7.1.36]	46	13719	84289	6.144	310.201	42	9684	180713	18.661	733.709	55	18735	301211	16.077	462.501	33	9849	156462	15.886	631.223	55	17967	330976	18.421	537.714	40	12120	272341	22.470	560.820	63	16083	391909	24.368	783.935	78	25410	291499	11.472	435.711
K00872	thrB1	homoserine kinase [EC:2.7.1.39]	7	3759	69911	18.598	136.762	1	261	439	1.682	1.461	28	9639	328581	34.089	479.741	5	2514	10463	4.162	27.044	34	11979	359111	29.978	562.599	8	5076	23183	4.567	21.646	27	7380	312882	42.396	611.833	33	12129	330819	27.275	408.083
K00873	PK, pyk	pyruvate kinase [EC:2.7.1.40]	91	30252	245748	8.123	716.823	103	23625	425746	18.021	1476.773	80	28878	532417	18.437	716.441	63	20061	289344	14.423	900.641	88	33915	592074	17.458	796.050	95	29853	858708	28.765	1474.869	59	19743	547594	27.736	790.516	124	42198	668481	15.842	846.317
K00874	kdgK	2-dehydro-3-deoxygluconokinase [EC:2.7.1.45]	10	4146	105929	25.550	252.752	-	-	-	-	-	29	10587	319097	30.140	436.283	4	2487	16794	6.753	32.209	27	12996	205073	15.780	230.592	3	2298	24198	10.530	21.621	1	186	266	1.430	1.241	39	16407	319659	19.483	347.203
K00876	udk, UCK	uridine kinase [EC:2.7.1.48]	28	11472	132836	11.579	392.745	19	4893	164039	33.525	688.018	18	7635	207490	27.176	296.702	18	5967	156209	26.179	656.304	21	7941	269388	33.924	435.173	28	8052	338308	42.015	889.641	25	6465	233532	36.123	548.952	34	12285	293256	23.871	432.650
K00878	thiM	hydroxyethylthiazole kinase [EC:2.7.1.50]	6	3720	64688	17.389	112.443	-	-	-	-	-	50	16527	301871	18.265	525.092	4	1530	12479	8.156	43.306	72	22719	333001	14.657	648.826	5	3426	24436	7.133	24.564	54	12948	240647	18.586	597.819	74	22971	374791	16.316	611.189
K00880	lyxK	L-xylulokinase [EC:2.7.1.53]	-	-	-	-	-	-	-	-	-	-	-	-	-	-	-	-	-	-	-	-	3	1383	1882	1.361	1.832	-	-	-	-	-	1	303	484	1.597	0.762	2	978	806	0.824	0.617
K00881	alsK	allose kinase [EC:2.7.1.55]	-	-	-	-	-	1	453	297	0.656	0.421	-	-	-	-	-	-	-	-	-	-	-	-	-	-	-	-	-	-	-	-	1	453	519	1.146	0.510	-	-	-	-	-
K00882	fruK	1-phosphofructokinase [EC:2.7.1.56]	7	2817	77565	27.535	194.480	-	-	-	-	-	18	9096	258786	28.451	276.186	2	1149	15902	13.840	34.428	16	7281	198434	27.254	243.905	3	2748	26569	9.668	17.346	3	1941	19735	10.167	16.233	25	11346	258126	22.750	275.518
K00887	dgkA	undecaprenol kinase [EC:2.7.1.66]	21	4953	64239	12.970	407.118	18	4152	58716	14.142	381.999	16	5280	131262	24.860	269.611	11	3120	86184	27.623	480.281	27	7902	132269	16.739	326.479	16	4575	184791	40.391	574.508	22	4860	78815	16.217	269.061	34	9807	152178	15.517	320.858
K00889	PIP5K	1-phosphatidylinositol-4-phosphate 5-kinase [EC:2.7.1.68]	37	13734	25930	1.888	61.423	10	3171	4172	1.316	10.826	-	-	-	-	-	21	6471	8659	1.338	28.884	1	240	404	1.683	1.005	16	4929	7398	1.501	12.676	-	-	-	-	-	4	1467	1975	1.346	1.920
K00891	aroK, aroL	shikimate kinase [EC:2.7.1.71]	8	3177	50349	15.848	144.082	-	-	-	-	-	21	6933	124499	17.957	237.728	3	1662	13416	8.072	28.115	16	6030	126700	21.012	199.432	6	3417	23897	6.994	26.717	2	1275	28720	22.525	28.423	27	8388	146199	17.430	237.351
K00894	ETNK, EKI	ethanolamine kinase [EC:2.7.1.82]	-	-	-	-	-	-	-	-	-	-	1	357	408	1.143	0.646	-	-	-	-	-	-	-	-	-	-	-	-	-	-	-	-	-	-	-	-	1	357	275	0.770	0.564
K00899	mtnK	5-methylthioribose kinase [EC:2.7.1.100]	-	-	-	-	-	-	-	-	-	-	-	-	-	-	-	-	-	-	-	-	1	240	464	1.933	1.005	1	321	530	1.651	0.839	-	-	-	-	-	-	-	-	-	-
K00901	dgkA, DGK	diacylglycerol kinase (ATP) [EC:2.7.1.107]	7	1944	2374	1.221	9.473	-	-	-	-	-	-	-	-	-	-	3	942	1404	1.490	4.724	-	-	-	-	-	3	738	604	0.818	2.189	1	285	530	1.860	0.810	1	243	389	1.601	0.828
K00903	epsB	protein-tyrosine kinase [EC:2.7.10.2]	11	5526	147581	26.707	316.384	4	1425	174538	122.483	442.212	20	10998	315252	28.664	324.221	3	1761	191139	108.540	383.695	15	9420	376535	39.972	362.698	10	6012	202735	33.722	216.578	6	3408	332800	97.653	332.627	22	12357	421966	34.148	375.211
K00906	aceK	isocitrate dehydrogenase kinase/phosphatase [EC:2.7.11.5 3.1.3.-]	-	-	-	-	-	-	-	-	-	-	-	-	-	-	-	-	-	-	-	-	-	-	-	-	-	2	660	1082	1.639	1.632	-	-	-	-	-	-	-	-	-	-
K00912	lpxK	tetraacyldisaccharide 4'-kinase [EC:2.7.1.130]	-	-	-	-	-	-	-	-	-	-	-	-	-	-	-	2	513	816	1.591	3.855	-	-	-	-	-	-	-	-	-	-	-	-	-	-	-	1	300	525	1.750	0.671
K00917	lacC	tagatose 6-phosphate kinase [EC:2.7.1.144]	-	-	-	-	-	-	-	-	-	-	2	1308	1289	0.985	1.057	-	-	-	-	-	3	1578	1535	0.973	1.376	-	-	-	-	-	1	939	446	0.475	0.246	5	2469	7796	3.158	8.352
K00919	ispE	4-diphosphocytidyl-2-C-methyl-D-erythritol kinase [EC:2.7.1.148]	1	867	465	0.536	0.506	-	-	-	-	-	46	14469	380422	26.292	616.283	3	1449	1131	0.781	3.071	42	13779	305981	22.206	510.784	5	2745	4375	1.594	5.641	26	7335	341699	46.585	636.561	54	18033	306376	16.990	423.840
K00925	ackA	acetate kinase [EC:2.7.2.1]	79	23433	410542	17.520	1333.309	64	13920	349943	25.140	1305.692	99	36906	1169586	31.691	1588.426	54	18207	350428	19.247	1071.301	90	39087	989621	25.318	1209.766	61	19515	878464	45.015	1600.644	40	14178	636537	44.896	916.602	151	55305	1232400	22.284	1513.374
K00926	arcC	carbamate kinase [EC:2.7.2.2]	4	3249	104411	32.136	128.203	2	444	164	0.369	1.718	19	9033	102389	11.335	116.358	3	1524	20672	13.564	48.181	38	14301	305848	21.386	458.412	5	4152	32628	7.858	23.998	43	11022	333519	30.259	710.964	39	14529	320304	22.046	402.344
K00927	PGK, pgk	phosphoglycerate kinase [EC:2.7.2.3]	71	19035	257070	13.505	901.937	69	15612	448975	28.758	1600.741	74	24048	466670	19.406	714.599	46	12429	374125	30.101	1410.951	138	40587	474208	11.684	852.805	59	18654	791599	42.436	1383.258	116	30609	568630	18.577	1093.906	162	47445	584139	12.312	877.602
K00928	lysC	aspartate kinase [EC:2.7.2.4]	94	26190	560629	21.406	1941.139	82	19860	555898	27.991	1892.317	63	25809	790008	30.610	960.716	58	17214	543686	31.584	1919.263	70	28749	705990	24.557	885.657	60	18804	856674	45.558	1653.697	63	18801	460199	24.477	792.040	105	38967	784679	20.137	942.224
K00929	buk	butyrate kinase [EC:2.7.2.7]	-	-	-	-	-	-	-	-	-	-	-	-	-	-	-	-	-	-	-	-	-	-	-	-	-	-	-	-	-	-	-	-	-	-	-	1	354	559	1.579	0.568
K00930	argB	acetylglutamate kinase [EC:2.7.2.8]	7	2640	79739	30.204	230.770	1	345	772	2.238	1.658	11	4302	288440	67.048	422.283	6	2517	21577	8.573	61.292	14	5100	356014	69.807	573.600	4	2487	26531	10.668	27.071	6	2076	266032	128.146	441.974	24	7095	352245	49.647	593.795
K00931	proB	glutamate 5-kinase [EC:2.7.2.11]	9	5328	95396	17.905	167.754	1	1272	509	0.400	0.300	14	5559	361940	65.109	511.994	3	1758	15621	8.886	31.221	26	8310	395065	47.541	720.956	6	3309	20988	6.343	27.101	31	8796	298369	33.921	591.830	34	11313	384829	34.017	569.290
K00937	ppk	polyphosphate kinase [EC:2.7.4.1]	35	14232	201913	14.187	477.673	43	16221	310613	19.149	618.333	90	33732	1226605	36.363	1556.222	21	13296	87409	6.574	136.279	122	44238	1340982	30.313	1857.859	36	16842	176709	10.492	200.320	75	23865	1206437	50.553	1871.936	156	51153	1316694	25.740	1680.880
K00938	mvaK2	phosphomevalonate kinase [EC:2.7.4.2]	22	8778	193512	22.045	469.773	30	8310	238563	28.708	747.748	29	14241	394902	27.730	404.603	19	6963	245486	35.256	729.945	47	20553	462048	22.481	563.630	24	8871	498576	56.203	824.750	46	15699	398662	25.394	608.379	55	22707	450887	19.857	503.159
K00939	adk, AK	adenylate kinase [EC:2.7.4.3]	47	12075	162342	13.444	768.831	46	10653	178795	16.784	798.846	20	8298	301613	36.348	420.827	27	7617	152456	20.015	748.417	28	10095	327068	32.399	559.488	36	9252	316392	34.197	903.781	26	7443	285479	38.355	599.909	62	17889	374447	20.932	698.691
K00940	ndk, NME	nucleoside-diphosphate kinase [EC:2.7.4.6]	5	2028	38488	18.978	124.315	-	-	-	-	-	19	5583	201758	36.138	433.002	3	1044	10316	9.881	46.179	17	5730	219940	38.384	454.212	3	1341	13770	10.268	20.484	5	1716	185403	108.044	352.093	22	6969	221133	31.731	395.370
K00941	thiD	hydroxymethylpyrimidine/phosphomethylpyrimidine kinase [EC:2.7.1.49 2.7.4.7]	57	14175	276072	19.476	1207.724	59	13773	275249	19.985	1122.576	73	24276	412786	17.004	672.676	41	11502	261772	22.759	1098.962	68	24636	623769	25.319	980.013	52	15321	350250	22.861	823.528	40	12144	621747	51.198	1119.543	86	29460	610058	20.708	863.954
K00942	gmk	guanylate kinase [EC:2.7.4.8]	56	15255	262953	17.237	1088.852	57	12411	277716	22.377	1241.205	44	15975	503248	31.502	825.633	48	12696	272348	21.451	1262.803	49	17595	679608	38.625	1176.928	52	14307	575276	40.209	1486.790	37	9726	601110	61.804	1390.067	74	25311	667881	26.387	1009.667
K00943	tmk, DTYMK	dTMP kinase [EC:2.7.4.9]	27	6792	114311	16.830	521.150	30	6117	98945	16.175	478.915	48	13830	192606	13.927	382.795	16	4485	106789	23.810	463.926	43	13326	258326	19.385	499.068	33	8307	236524	28.473	767.054	31	7776	224873	28.919	536.490	75	19848	284397	14.329	547.380
K00945	cmk	CMP/dCMP kinase [EC:2.7.4.25]	31	8499	126009	14.826	472.581	30	6480	194764	30.056	769.077	19	7620	249416	32.732	353.171	20	5334	167989	31.494	673.934	24	9783	308946	31.580	444.541	21	6207	417708	67.296	847.340	31	7758	290643	37.464	646.111	36	12348	310077	25.112	446.084
K00946	thiL	thiamine-monophosphate kinase [EC:2.7.4.16]	-	-	-	-	-	-	-	-	-	-	-	-	-	-	-	-	-	-	-	-	-	-	-	-	-	1	219	378	1.726	1.230	-	-	-	-	-	-	-	-	-	-
K00948	PRPS, prsA	ribose-phosphate pyrophosphokinase [EC:2.7.6.1]	99	30525	517356	16.949	1656.650	87	19386	698380	36.025	2676.482	90	32475	740594	22.805	1101.913	61	19086	581260	30.455	2051.283	121	40095	826550	20.615	1390.426	76	21954	1227563	55.915	2497.524	124	32289	832328	25.777	1752.513	135	45768	878614	19.197	1191.053
K00949	thiN, TPK1, THI80	thiamine pyrophosphokinase [EC:2.7.6.2]	90	32529	190131	5.845	555.600	62	20400	214087	10.494	623.125	24	9870	244347	24.757	332.644	76	27153	201584	7.424	671.925	34	12234	304118	24.858	508.291	53	19833	406674	20.505	732.249	22	7089	287147	40.506	496.789	40	14709	309000	21.008	425.939
K00950	folK	2-amino-4-hydroxy-6-hydroxymethyldihydropteridine diphosphokinase [EC:2.7.6.3]	3	1218	32630	26.790	98.814	-	-	-	-	-	5	1791	215653	120.409	385.126	1	501	6134	12.244	17.272	7	2445	242275	99.090	460.763	3	1182	11105	9.395	21.530	3	780	227728	291.959	533.566	10	2937	204264	69.549	371.970
K00951	relA	GTP pyrophosphokinase [EC:2.7.6.5]	82	22059	401205	18.188	1365.017	126	27678	396273	14.317	1533.317	54	28248	869658	30.787	777.045	72	23286	484717	20.816	1515.120	80	38394	1131541	29.472	1169.166	96	30849	957381	31.034	1672.737	80	23277	1157504	49.727	1936.106	132	52662	1080805	20.523	1129.127
K00953	FLAD1	FAD synthetase [EC:2.7.7.2]	3	1746	6167	3.532	12.430	1	468	553	1.182	0.815	-	-	-	-	-	-	-	-	-	-	1	324	599	1.849	0.745	-	-	-	-	-	-	-	-	-	-	-	-	-	-	-
K00954	A, coaD, kdtB	pantetheine-phosphate adenylyltransferase [EC:2.7.7.3]	22	5634	115146	20.438	551.299	23	5253	143412	27.301	669.731	18	5793	175654	30.322	349.505	15	4089	140931	34.466	714.671	18	6156	175997	28.590	357.697	15	3912	274428	70.150	809.554	21	5493	150033	27.313	398.433	27	9156	206308	22.533	346.187
K00956	cysN	sulfate adenylyltransferase subunit 1 [EC:2.7.7.4]	-	-	-	-	-	-	-	-	-	-	-	-	-	-	-	-	-	-	-	-	-	-	-	-	-	-	-	-	-	-	1	375	578	1.541	0.616	-	-	-	-	-
K00957	cysD	sulfate adenylyltransferase subunit 2 [EC:2.7.7.4]	-	-	-	-	-	1	357	600	1.681	1.068	-	-	-	-	-	-	-	-	-	-	-	-	-	-	-	-	-	-	-	-	-	-	-	-	-	2	702	1134	1.615	1.146
K00958	sat, met3	sulfate adenylyltransferase [EC:2.7.7.4]	3	1314	4213	3.206	10.511	1	174	31	0.178	1.096	33	9621	329542	34.252	568.048	-	-	-	-	-	19	6369	96837	15.204	163.756	1	297	536	1.805	0.907	-	-	-	-	-	22	7164	171613	23.955	234.781
K00962	pnp, PNPT1	polyribonucleotide nucleotidyltransferase [EC:2.7.7.8]	1	336	817	2.432	1.957	1	315	534	1.695	1.211	-	-	-	-	-	-	-	-	-	-	-	-	-	-	-	1	228	418	1.833	1.181	-	-	-	-	-	2	513	754	1.470	1.569
K00963	UGP2, galU, galF	UTP--glucose-1-phosphate uridylyltransferase [EC:2.7.7.9]	139	33015	228625	6.925	1103.900	167	35739	273954	7.665	1270.864	68	20790	277107	13.329	477.225	104	22647	217845	9.619	1203.468	70	21465	354801	16.529	665.294	120	28467	570791	20.051	1410.500	79	21318	360607	16.916	737.780	143	38808	397591	10.245	696.875
K00965	galT, GALT	UDPglucose--hexose-1-phosphate uridylyltransferase [EC:2.7.7.12]	4	4374	10674	2.440	9.222	1	222	335	1.509	1.718	43	19323	643862	33.321	704.767	2	1809	1206	0.667	1.367	59	22521	577145	25.627	785.405	3	1842	3342	1.814	4.167	61	16074	633069	39.385	1254.401	82	28332	616556	21.762	779.412
K00969	nadD	nicotinate-nucleotide adenylyltransferase [EC:2.7.7.18]	42	12678	255055	20.118	996.432	48	11103	309439	27.870	1372.842	21	10773	450664	41.833	505.026	39	11121	325883	29.303	1499.069	34	15522	620573	39.980	833.217	34	9732	635055	65.254	1629.528	32	8526	575641	67.516	1274.397	55	20262	576243	28.440	802.531
K00970	pcnB	poly(A) polymerase [EC:2.7.7.19]	-	-	-	-	-	-	-	-	-	-	-	-	-	-	-	-	-	-	-	-	-	-	-	-	-	-	-	-	-	-	1	294	125	0.425	0.393	3	870	1518	1.745	2.081
K00971	manC, cpsB	mannose-1-phosphate guanylyltransferase [EC:2.7.7.13]	-	-	-	-	-	-	-	-	-	-	-	-	-	-	-	-	-	-	-	-	1	192	60	0.312	0.628	1	192	360	1.875	1.403	-	-	-	-	-	-	-	-	-	-
K00973	rfbA, rffH	glucose-1-phosphate thymidylyltransferase [EC:2.7.7.24]	6	2790	83373	29.883	209.327	-	-	-	-	-	23	9909	61256	6.182	80.519	4	2421	17130	7.076	35.946	20	8769	184464	21.036	253.421	6	4191	366815	87.524	308.433	4	2967	1665	0.561	1.089	34	15030	252581	16.805	278.765
K00974	cca	tRNA nucleotidyltransferase (CCA-adding enzyme) [EC:2.7.7.72 3.1.3.- 3.1.4.-]	36	12915	207412	16.060	535.924	34	9624	286881	29.809	816.641	43	20199	533880	26.431	612.376	22	8724	254228	29.141	648.405	50	22821	518223	22.708	592.088	27	11853	676829	57.102	864.031	47	15933	405194	25.431	575.707	59	25953	563962	21.730	570.123
K00975	glgC	glucose-1-phosphate adenylyltransferase [EC:2.7.7.27]	6	3759	4095	1.089	7.348	-	-	-	-	-	29	12156	819032	67.377	992.818	5	2913	1805	0.620	3.395	25	11610	282989	24.375	321.352	2	2289	4230	1.848	2.353	6	3996	69712	17.445	55.454	55	19221	518894	26.996	668.392
K00979	kdsB	3-deoxy-manno-octulosonate cytidylyltransferase (CMP-KDO synthetase) [EC:2.7.7.38]	1	285	212	0.744	1.538	-	-	-	-	-	-	-	-	-	-	1	285	284	0.996	0.867	3	774	1371	1.771	2.806	-	-	-	-	-	-	-	-	-	-	-	-	-	-	-
K00980	tagD	glycerol-3-phosphate cytidylyltransferase [EC:2.7.7.39]	2	690	34916	50.603	140.433	-	-	-	-	-	13	4287	189829	44.280	420.427	4	1224	8053	6.579	35.550	11	3846	105788	27.506	205.652	3	1185	11393	9.614	23.180	2	879	13566	15.433	18.382	10	3552	132743	37.371	221.187
K00981	CDS1, CDS2, cdsA	phosphatidate cytidylyltransferase [EC:2.7.7.41]	45	12783	78889	6.171	355.775	41	9768	128813	13.187	643.635	18	7878	270186	34.296	352.065	31	8046	112900	14.032	641.066	27	10833	297965	27.505	437.503	48	12720	249990	19.653	789.609	25	7290	344420	47.246	673.247	41	15276	286138	18.731	387.173
K00982	glnE	[glutamine synthetase] adenylyltransferase / [glutamine synthetase]-adenylyl-L-tyrosine phosphorylase [EC:2.7.7.42 2.7.7.89]	-	-	-	-	-	-	-	-	-	-	-	-	-	-	-	-	-	-	-	-	1	372	514	1.382	0.649	-	-	-	-	-	-	-	-	-	-	1	366	594	1.623	0.550
K00984	aadA	streptomycin 3"-adenylyltransferase [EC:2.7.7.47]	1	780	573	0.735	0.562	-	-	-	-	-	30	9291	266848	28.721	481.907	-	-	-	-	-	22	6153	76057	12.361	152.270	-	-	-	-	-	1	567	298	0.526	0.204	26	7830	166421	21.254	277.918
K00986	ltrA	RNA-directed DNA polymerase [EC:2.7.7.49]	3	2046	2037	0.996	3.857	2	972	1281	1.318	2.747	5	2217	247167	111.487	338.675	1	636	626	0.984	1.944	6	3531	24001	6.797	25.215	2	1710	8069	4.719	5.827	2	1431	1378	0.963	1.290	9	4317	78175	18.109	87.034
K00989	rph	ribonuclease PH [EC:2.7.7.56]	-	-	-	-	-	-	-	-	-	-	-	-	-	-	-	-	-	-	-	-	-	-	-	-	-	-	-	-	-	-	-	-	-	-	-	1	342	567	1.658	0.588
K00990	glnD	[protein-PII] uridylyltransferase [EC:2.7.7.59]	-	-	-	-	-	2	675	683	1.012	1.695	-	-	-	-	-	-	-	-	-	-	-	-	-	-	-	1	309	563	1.822	0.872	-	-	-	-	-	1	249	382	1.534	0.808
K00991	ispD	2-C-methyl-D-erythritol 4-phosphate cytidylyltransferase [EC:2.7.7.60]	2	1056	1523	1.442	3.322	-	-	-	-	-	7	2187	96047	43.917	177.431	-	-	-	-	-	7	2208	221288	100.221	429.518	2	963	1269	1.318	2.237	19	4248	381003	89.690	1033.453	10	2739	161809	59.076	299.695
K00992	murU	N-acetyl-alpha-D-muramate 1-phosphate uridylyltransferase [EC:2.7.7.99]	-	-	-	-	-	-	-	-	-	-	-	-	-	-	-	-	-	-	-	-	-	-	-	-	-	1	300	2440	8.133	4.040	-	-	-	-	-	1	300	272	0.907	0.335
K00995	pgsA, PGS1	CDP-diacylglycerol---glycerol-3-phosphate 3-phosphatidyltransferase [EC:2.7.8.5]	26	8229	141716	17.222	530.579	27	6000	135935	22.656	600.781	22	8397	206685	24.614	302.553	17	4179	161261	38.588	842.804	24	8847	276868	31.295	463.754	17	4857	327655	67.460	802.135	11	3417	256925	75.190	504.551	34	11283	255491	22.644	393.166
K00996	rfbP	undecaprenyl-phosphate galactose phosphotransferase [EC:2.7.8.6]	16	4860	170076	34.995	619.972	16	3645	181897	49.903	786.966	13	6744	267053	39.599	294.803	8	2892	185941	64.295	651.764	21	9378	329006	35.083	448.456	19	5871	305814	52.089	622.267	11	3843	331798	86.338	554.334	28	11241	306683	27.283	390.143
K00997	acpS	holo-[acyl-carrier protein] synthase [EC:2.7.8.7]	3	969	38612	39.847	154.749	-	-	-	-	-	11	3054	156792	51.340	421.332	1	408	8469	20.757	32.116	16	4395	185870	42.291	527.921	1	408	12699	31.125	24.752	11	2562	185819	72.529	584.727	18	4731	204161	43.154	478.422
K00998	pssA	CDP-diacylglycerol---serine O-phosphatidyltransferase [EC:2.7.8.8]	-	-	-	-	-	-	-	-	-	-	1	357	597	1.672	0.646	1	357	243	0.681	0.693	-	-	-	-	-	-	-	-	-	-	-	-	-	-	-	-	-	-	-	-
K01000	mraY	phospho-N-acetylmuramoyl-pentapeptide-transferase [EC:2.7.8.13]	26	7992	264323	33.073	851.564	24	5700	302465	53.064	1126.677	19	10749	372712	34.674	346.924	19	6192	274208	44.284	951.319	16	9798	466580	47.620	416.674	26	9231	513082	55.582	892.767	20	7476	444104	59.404	625.235	31	14517	483402	33.299	472.810
K01002	mdoB	phosphoglycerol transferase [EC:2.7.8.20]	-	-	-	-	-	-	-	-	-	-	1	270	316	1.170	0.854	1	408	598	1.466	1.212	-	-	-	-	-	-	-	-	-	-	-	-	-	-	-	1	360	1077	2.992	1.118
K01006	ppdK	pyruvate, orthophosphate dikinase [EC:2.7.9.1]	-	-	-	-	-	1	324	579	1.787	1.177	3	3036	1958	0.645	0.797	1	81	80	0.988	3.052	2	2229	2776	1.245	1.299	1	297	498	1.677	0.907	1	1773	213	0.120	0.065	5	3750	8050	2.147	4.158
K01007	pps, ppsA	pyruvate, water dikinase [EC:2.7.9.2]	3	2967	2181	0.735	1.773	-	-	-	-	-	39	10764	604880	56.195	996.314	1	108	20	0.185	2.289	25	8094	173073	21.383	264.196	2	2553	567	0.222	0.316	1	2397	564	0.235	0.096	37	11916	278266	23.352	347.030
K01011	TST, MPST, sseA	thiosulfate/3-mercaptopyruvate sulfurtransferase [EC:2.8.1.1 2.8.1.2]	1	915	2808	3.069	3.354	1	354	598	1.689	1.078	-	-	-	-	-	1	219	218	0.995	1.129	-	-	-	-	-	1	384	600	1.562	0.701	-	-	-	-	-	-	-	-	-	-
K01023	assT	arylsulfate sulfotransferase [EC:2.8.2.22]	1	1740	1092	0.628	0.504	-	-	-	-	-	23	6954	421641	60.633	646.478	-	-	-	-	-	17	8196	126912	15.485	120.113	-	-	-	-	-	-	-	-	-	-	24	9645	209954	21.768	206.262
K01026	pct	propionate CoA-transferase [EC:2.8.3.1]	-	-	-	-	-	-	-	-	-	-	-	-	-	-	-	1	885	259	0.293	0.279	2	1527	1184	0.775	0.632	-	-	-	-	-	-	-	-	-	-	4	2196	4454	2.028	3.298
K01042	selA	L-seryl-tRNA(Ser) seleniumtransferase [EC:2.9.1.1]	-	-	-	-	-	-	-	-	-	-	21	6378	314738	49.347	546.047	1	1047	243	0.232	0.472	14	4002	90268	22.556	176.413	1	372	568	1.527	0.724	1	1047	1220	1.165	0.661	20	6009	177633	29.561	278.904
K01046	lip, TGL2	triacylglycerol lipase [EC:3.1.1.3]	4	2292	6830	2.980	14.156	2	1344	749	0.557	0.851	3	2430	71636	29.480	46.099	1	1005	2281	2.270	2.460	3	2430	171653	70.639	119.601	2	1314	1117	0.850	0.820	4	1776	284869	160.399	337.143	5	2664	143613	53.909	121.403
K01048	pldB	lysophospholipase [EC:3.1.1.5]	-	-	-	-	-	-	-	-	-	-	-	-	-	-	-	-	-	-	-	-	2	495	948	1.915	2.925	-	-	-	-	-	-	-	-	-	-	1	360	710	1.972	0.838
K01051	-	pectinesterase [EC:3.1.1.11]	16	5211	5645	1.083	18.174	9	3297	2583	0.783	6.248	1	954	556	0.583	0.242	18	5898	8379	1.421	26.408	6	2043	2841	1.391	3.897	10	3669	3959	1.079	6.239	-	-	-	-	-	3	1428	6417	4.494	5.706
K01055	pcaD	3-oxoadipate enol-lactonase [EC:3.1.1.24]	1	801	2938	3.668	3.284	-	-	-	-	-	1	801	993	1.240	0.576	1	801	563	0.703	0.617	1	801	4956	6.187	4.067	1	801	351	0.438	0.504	-	-	-	-	-	1	801	20133	25.135	11.931
K01056	PTH1, pth, spoVC	peptidyl-tRNA hydrolase, PTH1 family [EC:3.1.1.29]	35	8508	172560	20.282	818.883	43	8979	161851	18.026	821.118	45	13275	223334	16.824	450.836	28	7368	160541	21.789	831.491	63	17328	246533	14.227	560.565	20	5466	259623	47.498	738.039	89	20028	194445	9.709	557.493	79	21171	285114	13.467	560.813
K01058	pldA	phospholipase A1/A2 [EC:3.1.1.32 3.1.1.4]	-	-	-	-	-	-	-	-	-	-	-	-	-	-	-	-	-	-	-	-	-	-	-	-	-	2	561	831	1.481	1.920	-	-	-	-	-	1	309	202	0.654	0.326
K01061	-	carboxymethylenebutenolidase [EC:3.1.1.45]	6	2286	9081	3.972	25.318	-	-	-	-	-	-	-	-	-	-	-	-	-	-	-	-	-	-	-	-	-	-	-	-	-	-	-	-	-	-	1	372	600	1.613	0.541
K01066	aes	acetyl esterase [EC:3.1.1.-]	11	6627	385356	58.149	643.723	13	4251	322420	75.846	843.968	16	11373	468851	41.225	367.725	11	5877	336742	57.298	685.327	23	13236	961367	72.633	982.373	19	10392	491766	47.322	545.546	14	6540	941502	143.961	1187.879	34	17163	830102	48.366	800.515
K01069	gloB, gloC, HAGH	hydroxyacylglutathione hydrolase [EC:3.1.2.6]	2	1653	6889	4.168	8.488	-	-	-	-	-	6	1878	107473	57.227	233.811	-	-	-	-	-	5	1752	38773	22.131	73.681	2	525	956	1.821	2.052	-	-	-	-	-	6	1839	80196	43.608	146.710
K01071	MCH	medium-chain acyl-[acyl-carrier-protein] hydrolase [EC:3.1.2.21]	73	18081	175350	9.698	845.277	95	21342	187297	8.776	925.381	27	10722	345754	32.247	477.407	60	13908	168997	12.151	1019.648	43	14340	425621	29.681	737.993	79	18801	334248	17.778	1022.944	39	9480	357364	37.697	838.977	69	21399	417337	19.503	668.846
K01073	-	acyl-CoA hydrolase [EC:3.1.2.20]	1	501	470	0.938	1.750	-	-	-	-	-	6	1854	186644	100.671	365.886	-	-	-	-	-	10	3681	202984	55.144	361.831	1	501	17	0.034	0.269	7	2283	261870	114.704	498.256	9	3783	159362	42.126	209.649
K01077	phoA, phoB	alkaline phosphatase [EC:3.1.3.1]	1	1698	5968	3.515	2.840	1	453	207	0.457	0.421	1	618	1769	2.862	2.424	1	372	547	1.470	1.329	2	1239	8657	6.987	9.542	2	768	1106	1.440	1.403	-	-	-	-	-	5	2226	22845	10.263	27.115
K01079	serB, PSPH	phosphoserine phosphatase [EC:3.1.3.3]	2	1131	3960	3.501	6.590	1	180	280	1.556	2.119	-	-	-	-	-	2	489	447	0.914	2.022	-	-	-	-	-	2	513	142	0.277	1.050	-	-	-	-	-	-	-	-	-	-
K01081	-	5'-nucleotidase [EC:3.1.3.5]	36	13032	378150	29.017	977.440	12	3804	183562	48.255	474.704	24	16506	313894	19.017	238.456	19	8160	254695	31.213	614.234	42	22257	515512	23.162	505.176	25	13812	508066	36.784	523.022	7	5814	88455	15.214	58.501	52	24525	556019	22.672	505.931
K01087	otsB	trehalose 6-phosphate phosphatase [EC:3.1.3.12]	2	504	854	1.694	3.480	3	876	922	1.053	3.266	-	-	-	-	-	3	918	912	0.993	4.040	1	273	240	0.879	0.442	1	210	326	1.552	1.282	-	-	-	-	-	1	249	414	1.663	0.808
K01089	hisB	imidazoleglycerol-phosphate dehydratase / histidinol-phosphatase [EC:4.2.1.19 3.1.3.15]	-	-	-	-	-	-	-	-	-	-	-	-	-	-	-	1	309	596	1.929	1.600	-	-	-	-	-	-	-	-	-	-	-	-	-	-	-	-	-	-	-	-
K01090	-	protein phosphatase [EC:3.1.3.16]	2	447	823	1.841	3.924	-	-	-	-	-	4	1668	3379	2.026	3.869	1	249	422	1.695	2.979	2	594	1357	2.285	2.437	1	249	96	0.386	1.082	-	-	-	-	-	7	2244	5805	2.587	8.786
K01091	gph	phosphoglycolate phosphatase [EC:3.1.3.18]	2	909	5259	5.785	12.059	-	-	-	-	-	37	10224	404858	39.599	852.504	1	252	649	2.575	2.943	16	6513	131247	20.152	193.533	1	657	1108	1.686	0.820	4	1641	657	0.400	1.407	41	13491	231638	17.170	361.359
K01092	IMPA, suhB	myo-inositol-1(or 4)-monophosphatase [EC:3.1.3.25]	5	3477	72014	20.712	106.871	1	465	271	0.583	0.410	15	7947	261477	32.903	267.782	2	1563	10590	6.775	15.501	33	12504	319467	25.549	484.918	4	2823	20117	7.126	17.743	25	5961	229645	38.525	526.632	32	12522	293737	23.458	367.616
K01093	appA	4-phytase / acid phosphatase [EC:3.1.3.26 3.1.3.2]	-	-	-	-	-	-	-	-	-	-	-	-	-	-	-	-	-	-	-	-	2	618	1031	1.668	1.562	-	-	-	-	-	-	-	-	-	-	1	309	478	1.547	0.651
K01095	pgpA	phosphatidylglycerophosphatase A [EC:3.1.3.27]	13	3861	80062	20.736	343.235	8	2064	126854	61.460	487.899	11	4749	200001	42.114	281.896	5	1653	119955	72.568	477.116	27	9303	203694	21.896	380.954	7	2670	272468	102.048	504.812	19	5829	149172	25.591	292.682	27	9084	224418	24.705	360.293
K01101	-	4-nitrophenyl phosphatase [EC:3.1.3.41]	34	9531	191468	20.089	734.347	26	5790	246605	42.592	961.789	22	10074	268777	26.680	324.924	21	6246	228497	36.583	870.302	30	11754	355424	30.239	530.547	20	6138	490112	79.849	1003.405	38	10569	285755	27.037	567.666	46	16242	395740	24.365	552.431
K01104	-	protein-tyrosine phosphatase [EC:3.1.3.48]	112	29922	541263	18.089	2442.056	112	25977	629395	24.229	2830.384	96	34347	1260306	36.693	1961.064	74	19266	605414	31.424	3176.451	126	42207	1112115	26.349	1936.912	63	18285	995512	54.444	2384.601	67	20232	947817	46.847	1767.686	182	60411	1348077	22.315	1959.929
K01113	phoD	alkaline phosphatase D [EC:3.1.3.1]	-	-	-	-	-	-	-	-	-	-	-	-	-	-	-	-	-	-	-	-	-	-	-	-	-	1	300	299	0.997	0.449	-	-	-	-	-	-	-	-	-	-
K01115	PLD1_2	phospholipase D1/2 [EC:3.1.4.4]	486	146295	257708	1.762	794.560	168	50919	69384	1.363	189.409	32	10656	12914	1.212	18.343	339	103260	160054	1.550	547.058	50	16218	20104	1.240	30.871	260	79761	126153	1.582	235.264	12	3678	4613	1.254	7.531	46	14832	17649	1.190	23.399
K01118	acpD, azoR	FMN-dependent NADH-azoreductase [EC:1.7.1.17]	2	1278	506	0.396	2.058	-	-	-	-	-	41	11112	406495	36.582	836.432	2	837	179	0.214	1.772	27	8043	116274	14.457	217.482	-	-	-	-	-	4	1752	2388	1.363	2.899	46	12993	249456	19.199	409.926
K01119	cpdB	2',3'-cyclic-nucleotide 2'-phosphodiesterase / 3'-nucleotidase [EC:3.1.4.16 3.1.3.6]	132	36990	818115	22.117	2832.001	125	30198	870427	28.824	3033.155	51	23361	462688	19.806	487.856	94	28104	859840	30.595	3048.869	43	24615	421506	17.124	373.874	111	34857	1457399	41.811	2795.253	31	13890	151274	10.891	173.611	110	42195	656641	15.562	743.476
K01125	NAGPA	N-acetylglucosamine-1-phosphodiester alpha-N-acetylglucosaminidase [EC:3.1.4.45]	-	-	-	-	-	-	-	-	-	-	1	894	2258	2.526	1.031	-	-	-	-	-	2	1644	17792	10.822	11.008	1	894	3208	3.588	2.259	1	894	16658	18.633	10.586	2	1644	6980	4.246	3.671
K01126	glpQ, ugpQ	glycerophosphoryl diester phosphodiesterase [EC:3.1.4.46]	39	19557	349326	17.862	704.730	2	876	531	0.606	0.871	110	50670	1657096	32.704	1858.940	20	12654	86758	6.856	151.614	128	56433	1408509	24.959	1679.603	26	15477	168654	10.897	177.115	82	26781	762292	28.464	1083.823	161	67344	1604848	23.831	1702.235
K01129	dgt	dGTPase [EC:3.1.5.1]	1	279	194	0.695	0.786	-	-	-	-	-	-	-	-	-	-	1	237	423	1.785	2.086	1	261	453	1.736	0.924	-	-	-	-	-	-	-	-	-	-	1	279	241	0.864	0.361
K01139	spoT	GTP diphosphokinase / guanosine-3',5'-bis(diphosphate) 3'-diphosphatase [EC:2.7.6.5 3.1.7.2]	-	-	-	-	-	-	-	-	-	-	-	-	-	-	-	-	-	-	-	-	2	705	1147	1.627	1.369	-	-	-	-	-	-	-	-	-	-	-	-	-	-	-
K01142	xthA	exodeoxyribonuclease III [EC:3.1.11.2]	25	7827	143318	18.311	501.364	28	6588	182441	27.693	712.523	25	10725	358190	33.398	457.232	20	5733	177969	31.043	724.491	39	14124	393364	27.851	608.290	22	8571	236969	27.648	397.462	31	8832	385388	43.635	743.760	55	18219	420433	23.077	597.648
K01144	-	exodeoxyribonuclease V [EC:3.1.11.5]	-	-	-	-	-	-	-	-	-	-	-	-	-	-	-	-	-	-	-	-	-	-	-	-	-	-	-	-	-	-	-	-	-	-	-	1	231	192	0.831	0.435
K01146	xni	protein Xni	-	-	-	-	-	-	-	-	-	-	-	-	-	-	-	-	-	-	-	-	-	-	-	-	-	2	612	971	1.587	1.760	-	-	-	-	-	-	-	-	-	-
K01147	rnb	exoribonuclease II [EC:3.1.13.1]	-	-	-	-	-	-	-	-	-	-	-	-	-	-	-	1	324	530	1.636	1.526	1	315	502	1.594	0.766	-	-	-	-	-	-	-	-	-	-	-	-	-	-	-
K01150	endA	deoxyribonuclease I [EC:3.1.21.1]	-	-	-	-	-	-	-	-	-	-	-	-	-	-	-	-	-	-	-	-	-	-	-	-	-	-	-	-	-	-	-	-	-	-	-	1	318	542	1.704	0.633
K01151	nfo	deoxyribonuclease IV [EC:3.1.21.2]	28	6651	66516	10.001	309.180	40	8784	164129	18.685	755.601	17	7008	237584	33.902	305.569	21	4845	144669	29.859	779.051	14	6843	84622	12.366	94.286	26	6090	317972	52.212	893.909	10	3609	14983	4.152	24.304	27	9681	162197	16.754	211.262
K01153	hsdR	type I restriction enzyme, R subunit [EC:3.1.21.3]	95	40926	864406	21.121	1758.706	47	18111	507833	28.040	994.848	49	33759	467531	13.849	300.768	64	33072	906399	27.407	1680.273	107	48114	1331454	27.673	1424.387	155	60981	2416918	39.634	3242.482	101	40704	2070041	50.856	2366.353	145	58425	1029370	17.619	1029.853
K01154	hsdS	type I restriction enzyme, S subunit [EC:3.1.21.3]	125	38223	446848	11.691	1700.572	63	21480	242749	11.301	592.949	27	12669	123362	9.737	144.668	82	30435	416732	13.693	1340.881	45	22554	375360	16.643	444.108	83	31176	691740	22.188	1087.269	24	11376	421312	37.035	560.998	66	29676	327486	11.035	363.334
K01155	-	type II restriction enzyme [EC:3.1.21.4]	2	4512	3691	0.818	1.458	1	2718	521	0.192	0.140	19	22218	423545	19.063	163.012	1	4353	4863	1.117	1.022	25	17196	1198784	69.713	817.338	22	23037	2872000	124.669	1440.711	8	15141	1660150	109.646	390.216	38	35091	1173986	33.455	512.106
K01156	res	type III restriction enzyme [EC:3.1.21.5]	11	5394	69102	12.811	240.077	1	171	73	0.427	2.231	3	5829	4537	0.778	1.246	10	6180	60993	9.869	171.223	3	6726	45391	6.749	9.901	7	8448	13546	1.603	6.248	3	3348	69025	20.617	28.853	15	13275	27395	2.064	12.390
K01160	rusA	crossover junction endodeoxyribonuclease RusA [EC:3.1.22.4]	-	-	-	-	-	-	-	-	-	-	3	798	11428	14.321	21.230	-	-	-	-	-	3	798	4114	5.155	8.164	-	-	-	-	-	-	-	-	-	-	2	612	5855	9.567	7.890
K01173	ENDOG	endonuclease G, mitochondrial	3	1851	8415	4.546	13.147	1	741	1091	1.472	1.030	1	237	437	1.844	0.973	1	741	3947	5.327	4.671	-	-	-	-	-	1	741	3368	4.545	2.181	-	-	-	-	-	-	-	-	-	-
K01176	AMY, amyA, malS	alpha-amylase [EC:3.2.1.1]	7	2499	4039	1.616	9.211	7	2160	1737	0.804	4.945	10	2847	404978	142.247	699.910	7	2478	3121	1.259	8.381	5	2316	123132	53.166	132.833	4	1368	1491	1.090	2.362	1	1323	2173	1.642	0.698	13	4464	196410	43.999	246.082
K01177	-	beta-amylase [EC:3.2.1.2]	317	95847	165836	1.730	496.668	157	48321	67215	1.391	172.272	22	6915	8877	1.284	13.200	264	81468	126970	1.559	408.595	41	13113	15074	1.150	23.010	232	72789	113727	1.562	195.702	11	3414	3996	1.170	6.322	45	13425	16913	1.260	24.278
K01179	-	endoglucanase [EC:3.2.1.4]	15	4359	4791	1.099	16.597	9	2679	2765	1.032	7.689	-	-	-	-	-	18	5487	8689	1.584	27.575	1	492	532	1.081	0.490	18	5121	8064	1.575	17.038	-	-	-	-	-	4	1908	3654	1.915	2.953
K01181	xynA	endo-1,4-beta-xylanase [EC:3.2.1.8]	4	2190	1393	0.636	2.803	5	2061	1699	0.824	3.239	5	3174	244437	77.012	198.980	3	861	1498	1.740	5.169	6	3708	142773	38.504	125.914	3	1830	1059	0.579	0.883	1	837	806	0.963	0.552	6	3954	233104	58.954	161.198
K01182	IMA, malL	oligo-1,6-glucosidase [EC:3.2.1.10]	91	43350	602870	13.907	1167.530	53	15879	106057	6.679	278.189	226	74463	1007754	13.534	1462.806	51	25203	135560	5.379	284.666	166	64503	1188639	18.428	1546.492	117	43134	918844	21.302	1344.798	63	20487	642672	31.370	935.901	299	94005	1408408	14.982	1887.473
K01183	-	chitinase [EC:3.2.1.14]	20	8280	22108	2.670	52.954	10	4641	4882	1.052	9.041	5	1467	14717	10.032	21.604	11	2943	6357	2.160	25.874	2	666	3716	5.580	5.072	12	2931	9908	3.380	28.667	2	435	699	1.607	2.123	9	2982	16653	5.585	19.127
K01185	-	lysozyme [EC:3.2.1.17]	83	38862	685553	17.641	1384.521	67	25296	998364	39.467	2131.267	145	65280	2435349	37.306	2627.991	60	27597	840478	30.455	1879.173	149	67872	1654738	24.380	1843.880	70	36372	1558573	42.851	1686.756	69	37332	1018183	27.274	933.261	192	84549	1984795	23.475	1908.171
K01187	malZ	alpha-glucosidase [EC:3.2.1.20]	47	21105	187647	8.891	498.464	52	14379	312901	21.761	1203.582	101	38070	3301453	86.721	4151.233	31	11499	329074	28.618	1179.058	65	39162	1049303	26.794	866.240	39	14097	675416	47.912	1371.232	16	15327	125980	8.219	67.831	122	53937	1910511	35.421	1817.351
K01190	lacZ	beta-galactosidase [EC:3.2.1.23]	11	10539	19012	1.804	18.077	1	966	200	0.207	0.395	124	45309	1050509	23.185	1385.900	5	5151	4706	0.914	5.520	140	53961	1133428	21.005	1492.720	6	8694	24634	2.833	9.200	91	25098	1288671	51.346	2305.745	177	63321	1104388	17.441	1320.491
K01191	MAN2C1	alpha-mannosidase [EC:3.2.1.24]	2905	907683	1476440	1.627	4272.215	1294	422493	577686	1.367	1372.739	212	70959	1254485	17.679	1689.926	2093	680460	1061386	1.560	3239.531	459	153528	510668	3.326	722.091	1883	608949	956990	1.572	1607.594	76	25419	30617	1.204	42.789	354	117258	776466	6.622	925.673
K01192	MANBA, manB	beta-mannosidase [EC:3.2.1.25]	3	924	1288	1.394	4.271	1	345	600	1.739	1.106	-	-	-	-	-	-	-	-	-	-	-	-	-	-	-	1	315	465	1.476	0.855	-	-	-	-	-	1	324	587	1.812	0.621
K01193	INV, sacA	beta-fructofuranosidase [EC:3.2.1.26]	18	10620	102306	9.633	169.808	5	1584	1407	0.888	4.214	48	20835	585133	28.084	642.537	9	4683	24804	5.297	48.465	64	24363	650353	26.694	864.246	15	10749	42281	3.933	34.574	48	14652	559134	38.161	879.829	90	32091	658109	20.508	795.592
K01194	TREH, treA, treF	alpha,alpha-trehalase [EC:3.2.1.28]	9	8964	23703	2.644	21.130	1	300	264	0.880	0.636	5	1065	3177	2.983	7.575	1	147	17	0.116	1.682	3	897	971	1.082	1.614	6	1539	2675	1.738	8.924	2	585	1019	1.742	1.578	3	963	4565	4.740	5.328
K01195	uidA, GUSB	beta-glucuronidase [EC:3.2.1.31]	-	-	-	-	-	-	-	-	-	-	1	741	491	0.663	0.311	1	384	41	0.107	0.644	7	2814	4861	1.727	5.702	2	2142	1011	0.472	0.503	1	1653	849	0.514	0.209	12	6108	14205	2.326	11.463
K01198	xynB	xylan 1,4-beta-xylosidase [EC:3.2.1.37]	15	7497	169968	22.671	319.762	1	225	526	2.338	4.238	7	7713	29130	3.777	12.761	7	4656	44474	9.552	68.764	23	13395	285167	21.289	248.789	10	9594	68959	7.188	40.982	4	3690	88808	24.067	48.668	26	15456	263922	17.076	191.221
K01200	pulA	pullulanase [EC:3.2.1.41]	2	2520	1355	0.538	1.044	2	2433	32743	13.458	21.009	3	2160	2265	1.049	1.761	1	2187	5092	2.328	2.261	3	2907	7211	2.481	3.237	1	2187	71449	32.670	18.286	1	2187	1164	0.532	0.211	4	5094	8598	1.688	2.844
K01201	GBA, srfJ	glucosylceramidase [EC:3.2.1.45]	-	-	-	-	-	-	-	-	-	-	-	-	-	-	-	-	-	-	-	-	4	3087	3439	1.114	2.032	-	-	-	-	-	-	-	-	-	-	5	3534	8468	2.396	4.412
K01206	FUCA	alpha-L-fucosidase [EC:3.2.1.51]	2	798	749	0.939	1.648	1	324	546	1.685	1.177	2	882	832	0.943	1.045	1	273	313	1.147	1.811	7	4578	3121	0.682	2.398	2	654	1348	2.061	2.471	-	-	-	-	-	13	6723	13641	2.029	11.866
K01207	nagZ	beta-N-acetylhexosaminidase [EC:3.2.1.52]	-	-	-	-	-	-	-	-	-	-	2	2265	1038	0.458	0.407	-	-	-	-	-	3	3210	3646	1.136	1.804	-	-	-	-	-	1	1926	269	0.140	0.060	2	2913	7411	2.544	2.141
K01208	cd, ma, nplT	cyclomaltodextrinase / maltogenic alpha-amylase / neopullulanase [EC:3.2.1.54 3.2.1.133 3.2.1.135]	3	2268	6445	2.842	7.830	-	-	-	-	-	32	13065	493283	37.756	574.998	2	3510	3086	0.879	1.972	19	11892	199669	16.790	158.250	3	3672	8067	2.197	3.630	3	3753	48072	12.809	17.898	30	14478	307632	21.248	270.355
K01209	abfA	alpha-N-arabinofuranosidase [EC:3.2.1.55]	1	210	376	1.790	2.088	1	348	107	0.307	0.548	2	2787	2533	0.909	0.744	1	348	299	0.859	0.710	13	7392	37250	5.039	32.674	1	1926	5665	2.941	1.888	3	2856	46842	16.401	23.277	18	9228	15508	1.681	13.147
K01210	-	glucan 1,3-beta-glucosidase [EC:3.2.1.58]	21	13044	140373	10.761	219.177	-	-	-	-	-	1	1152	8951	7.770	3.702	2	1434	28500	19.874	44.136	2	1485	109764	73.915	81.566	2	1593	22990	14.432	18.427	-	-	-	-	-	7	2994	130343	43.535	135.237
K01212	sacC, levB	levanase [EC:3.2.1.65]	-	-	-	-	-	-	-	-	-	-	1	222	386	1.739	1.038	-	-	-	-	-	-	-	-	-	-	-	-	-	-	-	-	-	-	-	-	3	966	2104	2.178	2.499
K01213	-	galacturan 1,4-alpha-galacturonidase [EC:3.2.1.67]	96	36957	59313	1.605	133.825	45	17751	20535	1.157	38.680	9	3477	4705	1.353	5.071	89	34464	54020	1.567	129.606	13	5133	6394	1.246	7.028	72	26913	39106	1.453	53.314	4	2265	2004	0.885	1.427	9	3624	3613	0.997	3.498
K01214	ISA, treX	isoamylase [EC:3.2.1.68]	2	519	911	1.755	3.379	-	-	-	-	-	1	288	541	1.878	0.800	1	231	422	1.827	2.141	-	-	-	-	-	1	195	194	0.995	0.691	1	276	514	1.862	0.836	1	393	584	1.486	0.512
K01215	dexB	glucan 1,6-alpha-glucosidase [EC:3.2.1.70]	3	3495	6323	1.809	5.645	1	441	299	0.678	0.432	14	6258	502764	80.339	554.584	1	1632	1077	0.660	0.606	9	5304	181975	34.309	154.557	1	1632	612	0.375	0.330	1	1626	602	0.370	0.142	18	7533	325990	43.275	331.715
K01220	lacG	6-phospho-beta-galactosidase [EC:3.2.1.85]	-	-	-	-	-	-	-	-	-	-	-	-	-	-	-	-	-	-	-	-	3	1737	3186	1.834	3.125	-	-	-	-	-	-	-	-	-	-	4	2451	4169	1.701	3.119
K01222	A, celF	6-phospho-beta-glucosidase [EC:3.2.1.86]	-	-	-	-	-	-	-	-	-	-	2	402	428	1.065	2.867	-	-	-	-	-	2	300	809	2.697	5.630	-	-	-	-	-	-	-	-	-	-	4	1359	1661	1.222	2.073
K01223	B, bglA	6-phospho-beta-glucosidase [EC:3.2.1.86]	45	30936	372063	12.027	506.082	2	1683	720	0.428	0.680	410	134220	4420005	32.931	6664.965	20	19125	78975	4.129	88.163	286	112650	2009562	17.839	2656.484	25	23832	134975	5.664	80.088	32	28401	212990	7.499	117.945	413	143799	2982928	20.744	3779.350
K01224	-	arabinogalactan endo-1,4-beta-galactosidase [EC:3.2.1.89]	6	5295	1130130	213.433	1080.612	2	4374	199044	45.506	73.778	5	5562	17219	3.096	7.149	6	5385	901006	167.318	951.743	2	4524	2388	0.528	0.533	2	4374	318705	72.864	72.220	1	4167	11278	2.707	1.136	7	6588	24055	3.651	10.368
K01226	treC	trehalose-6-phosphate hydrolase [EC:3.2.1.93]	1	1644	442	0.269	0.267	2	489	2604	5.325	9.361	36	13380	522476	39.049	686.219	2	1809	890	0.492	1.093	36	14169	165003	11.645	219.472	1	282	827	2.933	1.910	2	1938	944	0.487	0.476	48	17727	371769	20.972	440.179
K01227	-	mannosyl-glycoprotein endo-beta-N-acetylglucosaminidase [EC:3.2.1.96]	12	8586	114710	13.360	176.179	11	4581	98965	21.603	228.985	45	17286	937583	54.239	1204.887	8	6903	115237	16.694	169.335	27	15567	586955	37.705	550.741	9	7032	235829	33.537	204.560	8	7251	336228	46.370	212.523	39	18954	651922	34.395	613.720
K01232	glvA	maltose-6'-phosphate glucosidase [EC:3.2.1.122]	1	1344	506	0.376	0.326	-	-	-	-	-	49	14004	796412	56.870	1394.049	-	-	-	-	-	34	10716	243506	22.724	398.091	-	-	-	-	-	3	3579	2175	0.608	0.871	48	14637	439618	30.035	628.443
K01235	aguA	alpha-glucuronidase [EC:3.2.1.139]	-	-	-	-	-	-	-	-	-	-	-	-	-	-	-	-	-	-	-	-	2	810	804	0.993	0.894	-	-	-	-	-	-	-	-	-	-	2	810	1276	1.575	1.242
K01236	treZ, glgZ	maltooligosyltrehalose trehalohydrolase [EC:3.2.1.141]	-	-	-	-	-	1	219	218	0.995	0.871	1	231	373	1.615	0.998	-	-	-	-	-	1	276	437	1.583	0.874	-	-	-	-	-	-	-	-	-	-	-	-	-	-	-
K01239	iunH	purine nucleosidase [EC:3.2.2.1]	51	16878	331887	19.664	977.094	50	12087	272237	22.523	934.922	83	32016	693067	21.648	902.602	33	10767	279979	26.003	960.825	80	32145	773884	24.075	1019.040	40	14802	466803	31.536	706.636	57	16737	611623	36.543	1044.350	110	40263	831575	20.654	1003.140
K01241	amn	AMP nucleosidase [EC:3.2.2.4]	-	-	-	-	-	-	-	-	-	-	-	-	-	-	-	-	-	-	-	-	-	-	-	-	-	-	-	-	-	-	1	429	280	0.653	0.269	2	753	1196	1.588	1.069
K01243	mtnN, mtn, pfs	adenosylhomocysteine nucleosidase [EC:3.2.2.9]	30	8271	150436	18.188	554.232	35	8280	181338	21.901	679.627	26	9642	272110	28.221	414.880	15	3825	139778	36.543	626.323	30	10701	370691	34.641	597.974	30	8370	300888	35.948	665.529	26	8151	339882	41.698	592.347	47	15144	338443	22.348	515.138
K01246	tag	DNA-3-methyladenine glycosylase I [EC:3.2.2.20]	12	3942	86989	22.067	374.389	6	1044	71754	68.730	636.843	54	16923	617866	36.510	1177.531	5	1353	80819	59.733	575.597	39	13230	415819	31.430	769.956	9	3372	172990	51.302	479.781	16	4104	271596	66.178	641.637	68	21588	509091	23.582	884.379
K01247	alkA	DNA-3-methyladenine glycosylase II [EC:3.2.2.21]	2	864	1483	1.716	3.552	-	-	-	-	-	-	-	-	-	-	-	-	-	-	-	1	336	586	1.744	0.718	-	-	-	-	-	-	-	-	-	-	-	-	-	-	-
K01250	rihA	pyrimidine-specific ribonucleoside hydrolase [EC:3.2.-.-]	-	-	-	-	-	-	-	-	-	-	21	6888	86947	12.623	138.439	-	-	-	-	-	42	11718	236459	20.179	465.276	2	1860	5732	3.082	3.620	57	13017	339276	26.064	795.980	44	12507	153994	12.313	240.299
K01251	ahcY	adenosylhomocysteinase [EC:3.3.1.1]	4	1974	7353	3.725	13.327	2	414	682	1.647	3.685	1	1155	2067	1.790	0.798	-	-	-	-	-	1	1155	2103	1.821	0.836	-	-	-	-	-	1	300	544	1.813	0.769	3	1641	770	0.469	1.103
K01252	entB, dhbB, vibB, mxcF	bifunctional isochorismate lyase / aryl carrier protein [EC:3.3.2.1 6.3.2.14]	-	-	-	-	-	-	-	-	-	-	1	591	1420	2.403	1.170	-	-	-	-	-	1	591	13069	22.113	14.085	1	591	5137	8.692	5.012	1	591	21776	36.846	21.286	1	591	1064	1.800	1.021
K01254	LTA4H	leukotriene-A4 hydrolase [EC:3.3.2.6]	2	1740	5853	3.364	6.048	3	2109	1143	0.542	1.357	-	-	-	-	-	1	300	542	1.807	1.648	1	273	484	1.773	0.884	1	153	304	1.987	1.760	-	-	-	-	-	1	330	199	0.603	0.305
K01255	CARP, pepA	leucyl aminopeptidase [EC:3.4.11.1]	1	309	259	0.838	1.419	-	-	-	-	-	-	-	-	-	-	1	309	520	1.683	1.600	-	-	-	-	-	1	252	481	1.909	1.069	1	324	508	1.568	0.712	1	309	249	0.806	0.651
K01256	pepN	aminopeptidase N [EC:3.4.11.2]	169	46098	839638	18.214	2761.551	164	36183	885983	24.486	3087.850	146	55410	1005359	18.144	1229.249	108	34371	864626	25.156	2589.243	216	73107	1110023	15.184	1580.853	131	43791	1724379	39.377	2705.230	215	59913	959622	16.017	1598.682	277	89967	1223396	13.598	1531.288
K01258	pepT	tripeptide aminopeptidase [EC:3.4.11.4]	171	43110	513280	11.906	1960.920	194	45795	620856	13.557	2212.191	63	25035	388546	15.520	506.375	105	30192	597613	19.794	2152.968	64	25686	537945	20.943	705.805	151	42534	724651	17.037	1518.676	73	22161	518892	23.415	866.053	114	39465	580631	14.713	747.678
K01259	pip	proline iminopeptidase [EC:3.4.11.5]	52	14481	163759	11.309	621.909	59	12990	246681	18.990	994.467	98	30507	871684	28.573	1489.770	44	11466	234834	20.481	1040.766	103	33855	493049	14.564	808.230	40	9723	464424	47.766	1233.082	51	13422	404579	30.143	783.234	129	40887	664154	16.244	968.977
K01261	pepA	glutamyl aminopeptidase [EC:3.4.11.7]	2	2145	81065	37.793	71.543	-	-	-	-	-	3	3219	8915	2.769	4.189	2	2145	21897	10.208	22.821	3	3219	113633	35.301	56.892	2	2151	20457	9.510	12.144	1	1074	24735	23.031	12.895	4	3441	102360	29.747	54.610
K01262	pepP	Xaa-Pro aminopeptidase [EC:3.4.11.9]	10	6732	84344	12.529	127.329	-	-	-	-	-	25	11778	383871	32.592	420.023	3	2550	20194	7.919	24.723	30	13869	502132	36.205	567.856	5	3606	29462	8.170	23.711	26	8508	481060	56.542	749.131	42	17295	440781	25.486	489.563
K01265	map	methionyl aminopeptidase [EC:3.4.11.18]	42	13020	219531	16.861	713.550	33	7446	227176	30.510	863.022	64	19254	250928	13.033	473.492	21	6054	231803	38.289	867.030	61	20586	502936	24.431	831.159	16	5775	448893	77.730	730.072	84	20607	619166	30.046	1364.802	111	29256	412875	14.112	739.680
K01267	DNPEP	aspartyl aminopeptidase [EC:3.4.11.21]	4	1908	5842	3.062	11.490	1	315	531	1.686	1.211	-	-	-	-	-	1	249	458	1.839	1.986	1	180	356	1.978	1.340	-	-	-	-	-	-	-	-	-	-	-	-	-	-	-
K01270	pepD	dipeptidase D [EC:3.4.13.-]	18	6420	140292	21.852	377.399	9	1632	1655	1.014	11.570	7	8943	28507	3.188	11.547	12	5289	33754	6.382	78.531	18	11202	257567	22.993	211.110	9	5763	54302	9.423	51.309	2	1590	42382	26.655	25.696	18	11952	271134	22.685	172.559
K01271	pepQ	Xaa-Pro dipeptidase [EC:3.4.13.9]	57	15180	262656	17.303	1061.088	66	15981	320568	20.059	1232.707	47	19272	446224	23.154	554.540	38	11997	292498	24.381	1101.038	41	18672	494797	26.499	578.560	64	18225	573501	31.468	1283.303	48	15021	436937	29.088	732.452	76	27270	507994	18.628	642.297
K01273	DPEP	membrane dipeptidase [EC:3.4.13.19]	-	-	-	-	-	-	-	-	-	-	-	-	-	-	-	-	-	-	-	-	-	-	-	-	-	1	345	597	1.730	0.781	-	-	-	-	-	-	-	-	-	-
K01274	-	D-alanyl-D-alanine dipeptidase [EC:3.4.13.-]	17	7545	12895	1.709	31.613	25	6762	16888	2.497	62.757	20	8784	410623	46.747	459.471	12	6450	8701	1.349	17.939	18	9534	165695	17.379	163.996	25	7713	21420	2.777	45.826	4	2253	2110	0.937	1.844	23	10566	280575	26.555	262.335
K01278	DPP4, CD26	dipeptidyl-peptidase 4 [EC:3.4.14.5]	1	354	598	1.689	1.239	-	-	-	-	-	-	-	-	-	-	1	318	598	1.881	1.555	-	-	-	-	-	-	-	-	-	-	-	-	-	-	-	-	-	-	-	-
K01281	pepX	X-Pro dipeptidyl-peptidase [EC:3.4.14.11]	118	31827	390844	12.280	1332.173	130	29274	628985	21.486	2202.962	91	39588	1025945	25.916	1063.913	82	22251	593363	26.667	2149.305	104	43308	999215	23.072	1097.434	117	33573	797374	23.750	1652.224	126	37896	1152840	30.421	1678.085	164	58734	1044817	17.789	1158.109
K01284	dcp	peptidyl-dipeptidase Dcp [EC:3.4.15.5]	-	-	-	-	-	-	-	-	-	-	1	300	515	1.717	0.768	-	-	-	-	-	-	-	-	-	-	1	339	598	1.764	0.794	-	-	-	-	-	-	-	-	-	-
K01286	-	D-alanyl-D-alanine carboxypeptidase [EC:3.4.16.4]	4	4767	102143	21.427	83.883	1	153	149	0.974	1.247	16	11196	683262	61.027	461.323	2	1290	24350	18.876	42.930	16	11541	528483	45.792	377.829	3	2394	23697	9.898	18.223	2	3261	383566	117.622	117.502	20	14232	584877	41.096	345.923
K01297	ldcA	muramoyltetrapeptide carboxypeptidase [EC:3.4.17.13]	3	2913	76316	26.198	74.732	-	-	-	-	-	11	5238	222116	42.405	247.108	3	2913	18064	6.201	22.406	13	6597	168082	25.479	180.919	1	975	15009	15.394	8.977	2	1299	1405	1.082	0.888	10	5922	210437	35.535	165.282
K01299	-	carboxypeptidase Taq [EC:3.4.17.19]	1	1503	6335	4.215	4.376	-	-	-	-	-	2	3012	3811	1.265	1.148	1	1503	833	0.554	0.658	5	3735	52223	13.982	34.885	3	3321	2916	0.878	1.460	2	1818	35753	19.666	20.061	5	3684	47150	12.799	27.716
K01303	APEH	acylaminoacyl-peptidase [EC:3.4.19.1]	1	1854	5404	2.915	2.601	-	-	-	-	-	5	4962	8769	1.767	4.181	1	1854	1350	0.728	0.800	7	7062	71141	10.074	36.832	2	3726	10710	2.874	3.325	1	1872	55112	29.440	14.180	12	8787	62712	7.137	37.093
K01304	pcp	pyroglutamyl-peptidase [EC:3.4.19.3]	24	5475	55700	10.174	257.547	-	-	-	-	-	9	2955	12740	4.311	21.412	6	1914	9534	4.981	37.201	42	10215	144273	14.124	332.345	6	1929	14494	7.514	26.804	-	-	-	-	-	49	13056	186087	14.253	327.708
K01322	PREP	prolyl oligopeptidase [EC:3.4.21.26]	2	585	797	1.362	2.248	-	-	-	-	-	-	-	-	-	-	3	765	864	1.129	4.848	2	999	1399	1.400	1.449	2	603	759	1.259	1.786	1	684	275	0.402	0.169	1	684	832	1.216	0.441
K01338	lon	ATP-dependent Lon protease [EC:3.4.21.53]	2	402	663	1.649	4.363	-	-	-	-	-	4	963	1407	1.461	4.308	3	687	548	0.798	4.318	6	2433	3365	1.383	4.165	2	429	637	1.485	2.511	-	-	-	-	-	6	3411	6540	1.917	4.601
K01354	ptrB	oligopeptidase B [EC:3.4.21.83]	2	405	650	1.605	4.330	1	279	474	1.699	1.367	2	681	1187	1.743	1.354	1	216	181	0.838	1.145	2	600	976	1.627	1.609	2	486	845	1.739	2.216	1	387	599	1.548	0.596	-	-	-	-	-
K01356	lexA	repressor LexA [EC:3.4.21.88]	42	12681	154174	12.158	681.073	43	8724	147383	16.894	754.873	63	20997	316548	15.076	582.318	31	8346	139129	16.670	723.628	81	26166	572432	21.877	1186.501	39	12126	395118	32.584	904.242	87	22455	624165	27.796	1596.811	98	30999	536980	17.322	928.313
K01358	clpP, CLPP	ATP-dependent Clp protease, protease subunit [EC:3.4.21.92]	46	13542	223517	16.505	844.468	44	10488	189836	18.100	739.328	37	15474	502871	32.498	707.391	34	10230	166449	16.271	721.446	44	17505	424571	24.254	655.009	37	11427	383577	33.568	819.225	24	7431	325142	43.755	610.943	59	22272	516018	23.169	700.326
K01361	-	lactocepin [EC:3.4.21.96]	4	10800	34673	3.210	12.179	1	1512	524	0.347	0.252	9	15321	14968	0.977	3.859	4	11016	6590	0.598	2.155	13	17994	138094	7.674	46.544	4	10998	6403	0.582	1.175	2	6390	797	0.125	0.108	16	19389	318167	16.410	100.778
K01369	LGMN	legumain [EC:3.4.22.34]	6	1824	1988	1.090	6.490	3	618	719	1.163	5.555	-	-	-	-	-	4	1065	1318	1.238	6.500	1	300	493	1.643	0.804	1	279	481	1.724	0.965	-	-	-	-	-	-	-	-	-	-
K01372	BLMH, pepC	bleomycin hydrolase [EC:3.4.22.40]	136	37353	508158	13.604	1805.516	142	34389	701929	20.411	2418.544	86	33216	1018066	30.650	1287.856	82	21924	676186	30.842	2672.377	72	28620	666576	23.291	858.919	102	28992	1204617	41.550	2353.481	44	17040	718074	42.140	904.182	128	47424	972175	20.500	1124.887
K01397	MMP7	matrix metalloproteinase-7 (matrilysin, uterine) [EC:3.4.24.23]	-	-	-	-	-	-	-	-	-	-	1	441	220	0.499	0.261	-	-	-	-	-	1	441	1155	2.619	1.368	-	-	-	-	-	-	-	-	-	-	3	1044	3644	3.490	4.914
K01400	nprE	bacillolysin [EC:3.4.24.28]	-	-	-	-	-	-	-	-	-	-	-	-	-	-	-	-	-	-	-	-	1	177	176	0.994	0.682	-	-	-	-	-	-	-	-	-	-	1	264	471	1.784	0.762
K01407	ptrA	protease III [EC:3.4.24.55]	-	-	-	-	-	-	-	-	-	-	-	-	-	-	-	1	369	597	1.618	1.340	1	180	336	1.867	1.340	-	-	-	-	-	-	-	-	-	-	-	-	-	-	-
K01408	IDE, ide	insulysin [EC:3.4.24.56]	14	8757	218770	24.982	333.661	10	5076	180117	35.484	287.814	28	16419	519248	31.625	434.742	11	5730	220964	38.563	430.478	26	17556	615453	35.057	471.331	14	9204	489675	53.202	424.783	19	9444	548790	58.110	538.231	31	19122	572339	29.931	410.808
K01409	KAE1, tsaD, QRI7	N6-L-threonylcarbamoyladenine synthase [EC:2.3.1.234]	62	19803	273193	13.796	845.603	58	13740	209027	15.213	742.297	79	26862	378586	14.094	616.872	40	12498	232525	18.605	782.567	85	28428	497298	17.493	855.639	45	14496	525796	36.272	942.161	98	23514	388770	16.534	905.267	129	40065	578200	14.432	892.983
K01414	prlC	oligopeptidase A [EC:3.4.24.70]	2	495	863	1.743	3.543	1	165	287	1.739	2.312	-	-	-	-	-	-	-	-	-	-	2	390	517	1.326	1.856	1	234	271	1.158	1.151	-	-	-	-	-	1	321	566	1.763	0.627
K01419	hslV, clpQ	ATP-dependent HslUV protease, peptidase subunit HslV [EC:3.4.25.2]	-	-	-	-	-	1	288	64	0.222	0.662	4	2001	110163	55.054	139.150	-	-	-	-	-	5	1980	49421	24.960	83.780	-	-	-	-	-	1	543	44	0.081	0.425	10	3555	77768	21.876	119.414
K01421	yhgE	putative membrane protein	9	7212	207914	28.829	226.523	1	174	32	0.184	1.096	95	51633	1626731	31.506	1395.690	2	4590	48934	10.661	20.791	87	49770	1523716	30.615	1287.690	5	10302	92747	9.003	23.657	68	29652	1367647	46.123	1454.387	123	63255	1615583	25.541	1272.251
K01424	ansA, ansB	L-asparaginase [EC:3.5.1.1]	54	16113	252165	15.650	830.216	47	11457	286327	24.991	977.226	41	15570	269361	17.300	381.171	29	9027	277930	30.789	990.437	25	10944	183817	16.796	235.907	36	10746	617070	57.423	1234.181	15	7365	59070	8.020	63.936	60	22065	308539	13.983	384.058
K01425	glsA, GLS	glutaminase [EC:3.5.1.2]	-	-	-	-	-	-	-	-	-	-	1	333	588	1.766	0.692	-	-	-	-	-	-	-	-	-	-	-	-	-	-	-	-	-	-	-	-	1	333	598	1.796	0.604
K01426	amiE	amidase [EC:3.5.1.4]	140	52722	91973	1.744	218.304	54	20301	19776	0.974	40.586	18	7209	102591	14.231	129.205	93	35019	45116	1.288	116.871	60	21072	318421	15.111	487.107	94	35574	44060	1.239	60.485	58	15669	499267	31.863	955.248	50	18294	196887	10.762	247.724
K01431	UPB1, pydC	beta-ureidopropionase [EC:3.5.1.6]	1	330	300	0.909	0.664	-	-	-	-	-	1	336	514	1.530	0.686	-	-	-	-	-	-	-	-	-	-	1	333	597	1.793	0.809	-	-	-	-	-	-	-	-	-	-
K01433	purU	formyltetrahydrofolate deformylase [EC:3.5.1.10]	1	294	529	1.799	1.491	-	-	-	-	-	1	258	418	1.620	0.893	-	-	-	-	-	-	-	-	-	-	-	-	-	-	-	-	-	-	-	-	2	456	464	1.018	1.324
K01436	K01436	amidohydrolase [EC:3.5.1.-]	-	-	-	-	-	-	-	-	-	-	23	8412	299852	35.646	395.464	1	1200	478	0.398	0.412	13	5400	80601	14.926	113.561	1	1164	4534	3.895	1.851	7	4533	38629	8.522	30.833	32	11247	143002	12.715	183.751
K01438	argE	acetylornithine deacetylase [EC:3.5.1.16]	2	453	919	2.029	5.807	1	84	708	8.429	20.435	1	213	212	0.995	0.541	1	84	403	4.798	14.716	3	555	968	1.744	4.565	2	225	456	2.027	5.984	-	-	-	-	-	-	-	-	-	-
K01439	dapE	succinyl-diaminopimelate desuccinylase [EC:3.5.1.18]	182	51618	1009448	19.556	3541.771	205	48012	1314875	27.386	4924.356	188	64581	1021350	15.815	1499.669	129	37755	1242867	32.919	4704.336	231	80979	1578038	19.487	2352.926	147	46317	2484114	53.633	4861.964	219	63120	1693864	26.836	2972.046	314	101562	1465674	14.431	2027.192
K01442	-	choloylglycine hydrolase [EC:3.5.1.24]	10	7563	8957	1.184	11.015	-	-	-	-	-	75	26970	1523833	56.501	2190.552	4	3897	3956	1.015	3.553	87	30819	951067	30.860	1485.557	6	3237	1075	0.332	1.997	61	17625	835472	47.403	1560.636	101	35082	1185949	33.805	1552.908
K01443	nagA, AMDHD2	N-acetylglucosamine-6-phosphate deacetylase [EC:3.5.1.25]	11	5460	118827	21.763	231.875	-	-	-	-	-	23	11457	371707	32.444	389.382	4	2499	21036	8.418	34.033	26	13638	275722	20.217	288.649	3	2619	27249	10.404	18.817	3	2580	32754	12.695	19.191	49	19941	423245	21.225	469.414
K01447	xlyAB	N-acetylmuramoyl-L-alanine amidase [EC:3.5.1.28]	5	1776	58032	32.676	180.838	1	156	14	0.090	1.223	13	9849	365285	37.089	232.743	3	2508	11320	4.514	17.153	21	12537	222904	17.780	193.191	1	960	11518	11.998	8.135	9	2205	10560	4.789	22.612	27	16560	356897	21.552	249.468
K01448	amiABC	N-acetylmuramoyl-L-alanine amidase [EC:3.5.1.28]	23	7995	160183	20.035	473.005	27	6858	191012	27.852	677.296	26	13683	273888	20.017	288.630	14	5166	179298	34.707	570.176	21	11100	387005	34.865	409.241	20	8163	387692	47.494	600.425	9	4380	338910	77.377	385.371	44	20613	358801	17.407	361.821
K01451	hipO	hippurate hydrolase [EC:3.5.1.32]	-	-	-	-	-	-	-	-	-	-	1	513	11812	23.025	9.660	1	312	600	1.923	1.585	1	513	21144	41.216	18.108	-	-	-	-	-	1	297	466	1.569	0.777	3	843	22515	26.708	30.429
K01455	-	formamidase [EC:3.5.1.49]	1	270	469	1.737	1.624	1	192	326	1.698	1.987	-	-	-	-	-	2	681	1125	1.652	2.904	1	324	576	1.778	0.745	-	-	-	-	-	-	-	-	-	-	2	336	402	1.196	1.796
K01457	atzF	allophanate hydrolase [EC:3.5.1.54]	-	-	-	-	-	-	-	-	-	-	-	-	-	-	-	-	-	-	-	-	-	-	-	-	-	-	-	-	-	-	2	327	463	1.416	2.118	1	174	324	1.862	1.156
K01462	PDF, def	peptide deformylase [EC:3.5.1.88]	17	4776	120256	25.179	519.702	24	5694	168451	29.584	724.309	26	9762	391461	40.100	658.103	17	5115	151982	29.713	654.067	36	11442	405639	35.452	819.134	14	5244	263430	50.235	500.034	26	7338	438491	59.756	991.256	51	15969	417676	26.155	727.041
K01464	DPYS, dht, hydA	dihydropyrimidinase [EC:3.5.2.2]	-	-	-	-	-	1	291	267	0.918	0.655	-	-	-	-	-	2	696	682	0.980	2.131	1	234	233	0.996	0.516	4	1098	943	0.859	3.434	3	837	742	0.886	1.241	2	477	462	0.969	0.844
K01465	URA4, pyrC	dihydroorotase [EC:3.5.2.3]	53	19563	313790	16.040	838.036	41	10533	428223	40.655	1395.710	75	28983	887453	30.620	1192.327	33	11229	375234	33.417	1183.586	80	29823	723347	24.255	1025.567	41	15351	806851	52.560	1267.691	43	15357	510059	33.213	725.174	102	36300	811593	22.358	1030.040
K01466	allB	allantoinase [EC:3.5.2.5]	2	1764	7412	4.202	7.705	1	1383	542	0.392	0.276	3	1224	93765	76.605	112.989	-	-	-	-	-	7	2121	223497	105.373	376.662	1	837	1698	2.029	0.965	23	5865	330694	56.384	649.938	16	4080	154297	37.818	261.550
K01467	ampC	beta-lactamase class C [EC:3.5.2.6]	-	-	-	-	-	-	-	-	-	-	1	294	477	1.622	0.784	-	-	-	-	-	1	612	10	0.016	0.197	1	222	396	1.784	1.213	-	-	-	-	-	2	1137	1944	1.710	1.416
K01468	hutI, AMDHD1	imidazolonepropionase [EC:3.5.2.7]	-	-	-	-	-	-	-	-	-	-	2	444	854	1.923	2.077	-	-	-	-	-	1	153	152	0.993	0.789	-	-	-	-	-	3	594	752	1.266	2.914	2	555	718	1.294	1.088
K01469	OPLAH, OXP1, oplAH	5-oxoprolinase (ATP-hydrolysing) [EC:3.5.2.9]	4	4398	13913	3.163	11.166	1	345	598	1.733	1.106	-	-	-	-	-	1	303	600	1.980	1.632	1	297	543	1.828	0.812	2	537	731	1.361	1.504	-	-	-	-	-	1	375	581	1.549	0.537
K01473	hyuA	N-methylhydantoinase A [EC:3.5.2.14]	-	-	-	-	-	-	-	-	-	-	1	909	601	0.661	0.254	-	-	-	-	-	2	1653	1728	1.045	0.876	1	366	580	1.585	0.736	1	744	246	0.331	0.155	2	1653	2596	1.570	1.217
K01474	hyuB	N-methylhydantoinase B [EC:3.5.2.14]	1	273	470	1.722	1.606	-	-	-	-	-	-	-	-	-	-	-	-	-	-	-	-	-	-	-	-	-	-	-	-	-	-	-	-	-	-	-	-	-	-	-
K01476	rocF, arg	arginase [EC:3.5.3.1]	2	1047	2412	2.304	4.607	-	-	-	-	-	3	1158	84519	72.987	140.925	1	147	64	0.435	1.682	12	2733	234311	85.734	690.752	3	1077	1521	1.412	3.751	13	2928	371064	126.730	1086.339	4	1059	141416	133.537	307.393
K01478	arcA	arginine deiminase [EC:3.5.3.6]	9	3804	112342	29.533	259.339	1	153	12	0.078	1.247	20	9549	134895	14.127	132.519	3	2610	23128	8.861	31.828	43	16509	437171	26.481	583.843	5	4146	28924	6.976	20.623	43	11313	445211	39.354	809.365	59	19482	439819	22.576	573.960
K01479	hutG	formiminoglutamase [EC:3.5.3.8]	-	-	-	-	-	-	-	-	-	-	-	-	-	-	-	-	-	-	-	-	2	1098	761	0.693	0.659	-	-	-	-	-	1	804	483	0.601	0.287	2	1098	2486	2.264	1.649
K01482	DDAH, ddaH	dimethylargininase [EC:3.5.3.18]	-	-	-	-	-	-	-	-	-	-	8	2814	48231	17.140	70.116	1	156	16	0.103	1.585	29	7476	120498	16.118	256.924	-	-	-	-	-	36	9435	169931	18.011	354.498	20	5091	64364	12.643	117.372
K01484	astB	succinylarginine dihydrolase [EC:3.5.3.23]	-	-	-	-	-	-	-	-	-	-	1	276	396	1.435	0.835	-	-	-	-	-	-	-	-	-	-	-	-	-	-	-	1	285	469	1.646	0.810	1	276	541	1.960	0.729
K01485	codA	cytosine/creatinine deaminase [EC:3.5.4.1 3.5.4.21]	20	5961	399069	66.947	1293.814	1	1233	2093	1.697	1.237	24	10239	116300	11.359	139.932	10	2943	271944	92.404	993.803	41	14661	278707	19.010	412.620	5	4125	8387	2.033	7.345	57	15957	404599	25.356	757.339	51	18687	201832	10.801	246.541
K01486	ade	adenine deaminase [EC:3.5.4.2]	4	4920	37834	7.690	26.913	1	1794	879	0.490	0.425	69	26799	505738	18.872	645.097	3	3765	35672	9.475	28.762	51	22623	231305	10.224	271.699	5	3900	4195	1.076	3.107	3	3576	32610	9.119	12.490	78	31092	444015	14.281	487.316
K01487	guaD	guanine deaminase [EC:3.5.4.3]	48	13110	273886	20.891	921.458	52	12717	338661	26.631	1129.257	16	6684	108174	16.184	135.181	26	6822	351671	51.550	1357.786	29	9558	297058	31.080	479.152	30	8442	495691	58.717	956.045	44	11547	427358	37.010	829.875	46	14385	213289	14.827	292.089
K01488	add, ADA	adenosine deaminase [EC:3.5.4.4]	69	18693	145517	7.785	593.156	80	21090	208527	9.887	699.593	12	6168	16905	2.741	17.937	46	13305	197420	14.838	794.935	11	6357	16491	2.594	15.657	69	17835	418768	23.480	1006.966	17	5901	13101	2.220	21.279	39	14334	77760	5.425	96.617
K01489	cdd, CDA	cytidine deaminase [EC:3.5.4.5]	6	1929	31024	16.083	142.515	-	-	-	-	-	5	1833	4330	2.362	8.174	5	1587	9812	6.183	43.620	8	2760	64299	23.297	131.833	2	813	13063	16.068	22.193	1	411	7892	19.202	13.479	9	2877	57274	19.908	114.233
K01491	folD	methylenetetrahydrofolate dehydrogenase (NADP+) / methenyltetrahydrofolate cyclohydrolase [EC:1.5.1.5 3.5.4.9]	23	6969	154264	22.136	505.743	21	5199	164567	31.654	587.029	14	7926	331728	41.853	310.441	17	6198	163093	26.314	507.230	23	9936	460644	46.361	589.532	24	9084	333756	36.741	550.341	14	5604	423546	75.579	561.952	36	14280	398079	27.877	477.537
K01493	comEB	dCMP deaminase [EC:3.5.4.12]	22	6798	97141	14.290	414.333	23	4518	102145	22.608	639.842	24	6705	117347	17.501	292.478	13	3423	91516	26.736	546.469	21	5841	186869	31.993	472.349	23	5808	229822	39.570	761.441	16	4155	166166	39.992	431.989	35	10476	181239	17.300	361.632
K01495	GCH1, folE	GTP cyclohydrolase IA [EC:3.5.4.16]	12	4131	48641	11.775	161.117	1	288	287	0.997	0.662	18	5136	253344	49.327	506.500	5	1656	10845	6.549	38.817	24	7107	266231	37.460	560.591	8	2832	8858	3.128	19.779	21	5316	233206	43.869	587.685	21	6366	206542	32.445	364.697
K01496	hisI	phosphoribosyl-AMP cyclohydrolase [EC:3.5.4.19]	1	339	693	2.044	5.174	-	-	-	-	-	10	2403	111789	46.521	354.426	-	-	-	-	-	9	2262	105407	46.599	336.969	2	657	695	1.058	1.640	3	702	114806	163.541	368.929	12	2970	96199	32.390	259.721
K01507	ppa	inorganic pyrophosphatase [EC:3.6.1.1]	4	2157	6548	3.036	13.416	6	1872	2629	1.404	6.724	1	267	477	1.787	0.863	5	1482	2408	1.625	8.341	1	357	587	1.644	0.676	4	1125	1310	1.164	3.351	-	-	-	-	-	1	327	405	1.239	0.615
K01512	acyP	acylphosphatase [EC:3.6.1.7]	7	1527	23985	15.707	154.766	-	-	-	-	-	13	3594	110555	30.761	309.317	3	759	4148	5.465	26.385	15	3567	130975	36.719	450.510	6	1449	9084	6.269	34.569	11	2295	108133	47.117	414.886	18	4611	130176	28.232	343.219
K01513	ENPP1_3, CD203	ectonucleotide pyrophosphatase/phosphodiesterase family member 1/3 [EC:3.1.4.1 3.6.1.9]	3	3582	12419	3.467	8.630	1	1779	525	0.295	0.214	-	-	-	-	-	1	468	585	1.250	1.057	1	387	592	1.530	0.623	1	387	593	1.532	0.696	-	-	-	-	-	-	-	-	-	-
K01515	nudF	ADP-ribose pyrophosphatase [EC:3.6.1.13]	34	9024	116135	12.870	541.850	34	7992	106867	13.372	494.947	29	9906	354438	35.780	647.117	22	5766	114638	19.882	599.001	26	9963	325498	32.671	569.226	23	6351	200446	31.561	515.915	18	5778	272555	47.171	532.126	56	17394	345158	19.844	605.637
K01520	dut, DUT	dUTP pyrophosphatase [EC:3.6.1.23]	37	8556	130812	15.289	645.615	20	4926	129323	26.253	512.624	24	8121	221052	27.220	385.893	20	5715	133805	23.413	564.980	31	10914	300654	27.548	532.515	13	4188	235025	56.119	534.164	23	6348	279506	44.031	617.631	41	13077	326815	24.992	542.168
K01522	FHIT	bis(5'-adenosyl)-triphosphatase [EC:3.6.1.29]	1	546	1617	2.962	4.818	-	-	-	-	-	-	-	-	-	-	-	-	-	-	-	1	210	376	1.790	1.149	-	-	-	-	-	-	-	-	-	-	1	210	613	2.919	1.437
K01523	hisE	phosphoribosyl-ATP pyrophosphohydrolase [EC:3.6.1.31]	2	474	1482	3.127	8.325	1	216	334	1.546	1.766	11	2931	118973	40.591	331.314	-	-	-	-	-	19	4719	117351	24.868	352.164	1	321	63	0.196	0.419	10	2283	138159	60.516	445.882	17	4770	121361	25.443	275.701
K01524	ppx-gppA	exopolyphosphatase / guanosine-5'-triphosphate,3'-diphosphate pyrophosphatase [EC:3.6.1.11 3.6.1.40]	62	21810	507407	23.265	1409.691	87	23538	520377	22.108	1623.488	151	50865	1138144	22.376	1776.345	48	18309	379549	20.730	1064.928	177	58476	1611243	27.554	2639.470	76	28272	837823	29.634	1330.576	103	28947	1503680	51.946	2849.627	224	71886	1596745	22.212	2270.096
K01525	apaH	bis(5'-nucleosyl)-tetraphosphatase (symmetrical) [EC:3.6.1.41]	-	-	-	-	-	-	-	-	-	-	1	321	598	1.863	0.718	-	-	-	-	-	1	309	597	1.932	0.781	1	279	476	1.706	0.965	-	-	-	-	-	1	204	384	1.882	0.986
K01531	-	-	-	-	-	-	-	-	-	-	-	-	9	4923	7737	1.572	6.953	-	-	-	-	-	6	2283	12532	5.489	15.219	2	1761	746	0.424	0.459	2	1656	11266	6.803	6.272	10	5829	15763	2.704	10.527
K01533	-	-	97	34212	558140	16.314	1448.874	83	22290	495256	22.219	1465.118	80	34566	645246	18.667	716.976	56	19857	524812	26.430	1456.528	78	39336	564790	14.358	561.223	79	28902	1151308	39.835	1764.430	26	11934	156784	13.138	166.457	146	55404	899332	16.232	1002.306
K01534	zntA	Cd2+/Zn2+-exporting ATPase [EC:3.6.3.3 3.6.3.5]	80	23763	419921	17.671	1240.657	84	20088	569450	28.348	1804.017	131	52194	1583701	30.343	1862.533	55	19245	565619	29.390	1548.079	142	59802	1299132	21.724	1506.820	56	17604	1120689	63.661	1877.393	142	43239	1583516	36.622	2469.740	230	82821	1499060	18.100	1732.053
K01535	PMA1, PMA2	H+-transporting ATPase [EC:7.1.2.1]	33	14055	32056	2.281	68.974	14	5049	6459	1.279	14.279	28	11922	557666	46.776	611.719	19	7053	8551	1.212	23.311	27	11637	259496	22.299	325.541	23	9789	10171	1.039	13.920	17	4068	193437	47.551	466.393	46	17160	327442	19.082	373.484
K01536	ENA	P-type Na+/K+ transporter [EC:7.2.2.3 7.2.2.-]	13	6021	17834	2.962	31.714	-	-	-	-	-	3	708	1526	2.155	5.372	-	-	-	-	-	1	300	1386	4.620	2.011	2	636	1192	1.874	1.694	1	300	4548	15.160	6.540	3	681	2315	3.399	4.432
K01537	-	-	87	43524	653197	15.008	1201.143	53	16521	251705	15.235	724.430	138	74358	2487194	33.449	2082.626	50	29049	318174	10.953	596.613	167	87171	1537065	17.633	1406.860	58	35460	444612	12.538	418.236	34	24747	117492	4.748	79.125	232	114195	2379065	20.833	1948.285
K01539	ATP1A	sodium/potassium-transporting ATPase subunit alpha [EC:3.6.3.9]	-	-	-	-	-	-	-	-	-	-	7	5586	293319	52.510	156.120	1	315	544	1.727	1.570	9	6753	704722	104.357	417.883	1	2766	1692	0.612	0.292	18	7608	1217281	160.000	1253.622	21	10890	494143	45.376	359.653
K01546	kdpA	K+-transporting ATPase ATPase A chain [EC:3.6.3.12]	2	3546	5490	1.548	2.473	1	186	109	0.586	1.025	28	9615	549109	57.110	741.042	1	1773	1601	0.903	0.837	12	6360	166391	26.162	146.593	1	1773	841	0.474	0.304	2	2211	1430	0.647	0.522	26	9246	299803	32.425	340.021
K01547	kdpB	K+-transporting ATPase ATPase B chain [EC:3.6.3.12]	2	2403	7265	3.023	5.839	3	2706	1752	0.647	1.480	67	19479	970122	49.803	1572.949	2	4161	1044	0.251	0.475	49	16239	338914	20.870	490.715	1	2079	125	0.060	0.130	2	2763	1070	0.387	0.334	66	19797	568986	28.741	772.697
K01548	kdpC	K+-transporting ATPase ATPase C chain [EC:3.6.3.12]	2	1209	1609	1.331	3.264	-	-	-	-	-	21	6192	174204	28.134	384.999	1	609	313	0.514	0.812	13	3906	35735	9.149	83.518	1	351	589	1.678	0.767	-	-	-	-	-	24	6237	80166	12.853	173.419
K01551	arsA, ASNA1, GET3	arsenite/tail-anchored protein-transporting ATPase [EC:3.6.3.16 3.6.3.-]	2	1194	3510	2.940	5.508	-	-	-	-	-	16	6327	123370	19.499	150.969	-	-	-	-	-	24	6699	374945	55.970	684.203	2	312	252	0.808	2.589	40	9507	662585	69.694	1388.801	26	7356	225589	30.667	348.805
K01556	KYNU, kynU	kynureninase [EC:3.7.1.3]	3	1830	6083	3.324	10.063	1	798	602	0.754	0.478	-	-	-	-	-	-	-	-	-	-	-	-	-	-	-	1	333	586	1.760	0.809	-	-	-	-	-	-	-	-	-	-
K01560	-	2-haloacid dehalogenase [EC:3.8.1.2]	1	663	1036	1.563	1.323	-	-	-	-	-	11	4713	208435	44.226	298.037	1	321	173	0.539	0.770	13	5142	111057	21.598	208.322	2	1353	1635	1.208	1.592	7	2790	98121	35.169	191.115	21	8685	177419	20.428	243.481
K01561	dehH	haloacetate dehalogenase [EC:3.8.1.3]	-	-	-	-	-	-	-	-	-	-	-	-	-	-	-	-	-	-	-	-	-	-	-	-	-	-	-	-	-	-	1	210	193	0.919	0.550	1	273	479	1.755	0.737
K01569	oxdD	oxalate decarboxylase [EC:4.1.1.2]	-	-	-	-	-	-	-	-	-	-	-	-	-	-	-	1	252	467	1.853	1.962	-	-	-	-	-	-	-	-	-	-	-	-	-	-	-	-	-	-	-	-
K01571	oadA	oxaloacetate decarboxylase (Na+ extruding), alpha subunit [EC:7.2.4.2]	-	-	-	-	-	-	-	-	-	-	1	855	258	0.302	0.135	-	-	-	-	-	1	468	586	1.252	0.516	-	-	-	-	-	-	-	-	-	-	2	1323	1503	1.136	1.065
K01572	oadB	oxaloacetate decarboxylase (Na+ extruding), beta subunit [EC:7.2.4.2]	-	-	-	-	-	-	-	-	-	-	1	360	213	0.592	0.320	-	-	-	-	-	3	675	821	1.216	2.145	-	-	-	-	-	-	-	-	-	-	5	1662	3532	2.125	5.145
K01574	adc	acetoacetate decarboxylase [EC:4.1.1.4]	1	237	202	0.852	0.925	-	-	-	-	-	14	3774	290643	77.012	547.231	-	-	-	-	-	10	3894	73736	18.936	97.283	-	-	-	-	-	1	846	524	0.619	0.273	20	6228	168785	27.101	233.562
K01575	alsD, budA, aldC	acetolactate decarboxylase [EC:4.1.1.5]	7	3531	65492	18.548	152.547	-	-	-	-	-	31	12171	247371	20.325	349.021	2	1053	15151	14.388	33.810	41	14223	339881	23.897	560.262	4	2478	19014	7.673	20.214	34	7722	322950	41.822	760.726	50	17166	309795	18.047	442.739
K01580	gadB, gadA, GAD	glutamate decarboxylase [EC:4.1.1.15]	6	4110	9196	2.237	11.201	3	702	884	1.259	4.075	23	6183	446224	72.169	812.405	3	762	1146	1.504	4.867	25	8271	149269	18.047	229.005	5	1305	2239	1.716	5.159	15	4005	14008	3.498	32.420	29	9225	279945	30.346	382.648
K01581	ODC1, speC, speF	ornithine decarboxylase [EC:4.1.1.17]	10	7020	35188	5.013	44.345	1	342	528	1.544	1.115	5	5508	3487	0.633	1.255	4	2937	54074	18.411	72.057	6	6258	3311	0.529	1.619	4	3057	319619	104.553	221.290	4	4515	2238	0.496	0.920	16	11973	36076	3.013	18.686
K01582	ldcC, cadA	lysine decarboxylase [EC:4.1.1.18]	-	-	-	-	-	-	-	-	-	-	-	-	-	-	-	-	-	-	-	-	1	264	523	1.981	1.828	-	-	-	-	-	-	-	-	-	-	1	369	598	1.621	0.545
K01584	adiA	arginine decarboxylase [EC:4.1.1.19]	-	-	-	-	-	-	-	-	-	-	-	-	-	-	-	-	-	-	-	-	1	303	596	1.967	0.796	-	-	-	-	-	-	-	-	-	-	-	-	-	-	-
K01585	speA	arginine decarboxylase [EC:4.1.1.19]	2	597	320	0.536	1.469	-	-	-	-	-	-	-	-	-	-	2	672	1079	1.606	2.943	-	-	-	-	-	-	-	-	-	-	1	384	596	1.552	0.601	1	348	821	2.359	0.867
K01586	lysA	diaminopimelate decarboxylase [EC:4.1.1.20]	127	30648	347545	11.340	1416.260	108	24507	331883	13.542	1243.103	41	19152	446177	23.297	474.196	81	22878	331551	14.492	1263.104	60	21498	549858	25.577	805.411	81	22176	747688	33.716	1644.165	66	18540	441594	23.818	825.003	101	32934	496933	15.089	671.610
K01588	purE	5-(carboxyamino)imidazole ribonucleotide mutase [EC:5.4.99.18]	22	5133	70773	13.788	382.420	10	2244	85472	38.089	397.767	13	4734	199417	42.124	342.434	9	2544	95232	37.434	470.558	21	5964	258470	43.338	561.161	7	2433	164568	67.640	371.132	19	4140	259385	62.653	707.648	23	6723	262942	39.111	489.724
K01589	purK	5-(carboxyamino)imidazole ribonucleotide synthase [EC:6.3.4.18]	111	31674	385218	12.162	1352.160	116	26904	530666	19.724	1994.152	91	35697	861496	24.134	1140.806	80	22851	523331	22.902	2004.607	120	42327	929961	21.971	1449.874	91	26565	924401	34.798	1950.637	120	34647	1031731	29.778	1910.337	171	56019	996315	17.785	1399.949
K01591	pyrF	orotidine-5'-phosphate decarboxylase [EC:4.1.1.23]	48	13206	170565	12.916	681.289	41	9183	198637	21.631	832.805	27	10371	294785	28.424	446.758	32	7926	187893	23.706	924.300	41	13878	357572	25.765	621.950	42	11367	298737	26.281	805.982	51	13587	351997	25.907	745.564	62	19368	393929	20.339	617.965
K01593	DDC, TDC	aromatic-L-amino-acid/L-tryptophan decarboxylase [EC:4.1.1.28 4.1.1.105]	14	4797	6525	1.360	15.995	1	447	601	1.345	0.853	2	762	1179	1.547	1.210	8	2976	3826	1.286	10.634	1	309	561	1.816	0.781	7	2928	3962	1.353	4.829	-	-	-	-	-	1	570	114	0.200	0.176
K01595	ppc	phosphoenolpyruvate carboxylase [EC:4.1.1.31]	9	5394	134460	24.928	207.766	5	2037	2511	1.233	4.681	3	3417	12245	3.584	5.262	10	5781	32233	5.576	56.879	7	4833	181358	37.525	132.800	5	2787	34879	12.515	35.027	2	3027	19856	6.560	6.406	12	7620	173202	22.730	119.290
K01597	MVD, mvaD	diphosphomevalonate decarboxylase [EC:4.1.1.33]	26	10140	214744	21.178	537.951	43	9378	275206	29.346	1093.135	22	11850	322171	27.187	304.256	23	8394	278199	33.143	815.626	31	13575	407819	30.042	515.189	31	11271	547005	48.532	904.753	41	11169	346145	30.992	697.783	59	21897	444520	20.300	544.539
K01599	hemE, UROD	uroporphyrinogen decarboxylase [EC:4.1.1.37]	5	2445	7536	3.082	14.795	1	405	600	1.481	0.942	-	-	-	-	-	2	504	555	1.101	2.943	2	585	1010	1.726	1.650	3	774	1542	1.992	3.653	1	204	387	1.897	1.697	4	1053	1851	1.758	3.057
K01607	pcaC	4-carboxymuconolactone decarboxylase [EC:4.1.1.44]	30	7485	107685	14.387	592.222	32	6591	93562	14.195	523.182	40	11067	430137	38.867	1085.107	16	3696	100136	27.093	666.779	48	12999	381898	29.379	1040.210	37	7806	295715	37.883	943.949	62	14856	382130	25.722	1132.882	69	18384	405988	22.084	940.891
K01608	gcl	tartronate-semialdehyde synthase [EC:4.1.1.47]	1	318	598	1.881	1.379	-	-	-	-	-	1	156	278	1.782	1.478	-	-	-	-	-	-	-	-	-	-	-	-	-	-	-	-	-	-	-	-	-	-	-	-	-
K01609	trpC	indole-3-glycerol phosphate synthase [EC:4.1.1.48]	3	1359	5598	4.119	11.615	-	-	-	-	-	43	11553	157838	13.662	357.746	1	156	125	0.801	1.585	24	8337	57369	6.881	102.801	2	294	584	1.986	3.664	2	1098	331	0.301	0.631	36	10671	112389	10.532	201.589
K01610	pckA	phosphoenolpyruvate carboxykinase (ATP) [EC:4.1.1.49]	7	4506	7023	1.559	10.898	-	-	-	-	-	23	6732	561189	83.361	943.027	-	-	-	-	-	19	7512	171276	22.800	217.871	1	333	650	1.952	1.213	1	1662	601	0.362	0.139	22	9012	340889	37.826	345.032
K01611	speD, AMD1	S-adenosylmethionine decarboxylase [EC:4.1.1.50]	3	1917	5198	2.712	6.519	1	1263	277	0.219	0.302	-	-	-	-	-	3	1953	903	0.462	1.899	-	-	-	-	-	1	378	249	0.659	0.356	-	-	-	-	-	1	303	471	1.554	0.664
K01613	psd, PISD	phosphatidylserine decarboxylase [EC:4.1.1.65]	5	4644	14557	3.135	13.690	-	-	-	-	-	-	-	-	-	-	-	-	-	-	-	1	237	412	1.738	1.018	5	1671	2872	1.719	4.029	-	-	-	-	-	-	-	-	-	-
K01619	deoC, DERA	deoxyribose-phosphate aldolase [EC:4.1.2.4]	1	300	525	1.750	1.462	-	-	-	-	-	16	4614	116850	25.325	220.605	-	-	-	-	-	40	10362	330943	31.938	731.171	1	654	602	0.920	0.412	41	9561	538568	56.330	1255.126	28	9150	223535	24.430	322.304
K01620	ltaE	threonine aldolase [EC:4.1.2.48]	2	1452	4554	3.136	5.435	2	552	901	1.632	2.764	1	204	315	1.544	1.130	1	1209	526	0.435	0.409	1	315	550	1.746	0.766	1	147	271	1.844	1.832	-	-	-	-	-	-	-	-	-	-
K01621	xfp, xpk	xylulose-5-phosphate/fructose-6-phosphate phosphoketolase [EC:4.1.2.9 4.1.2.22]	180	51525	718934	13.953	2282.265	167	38862	717994	18.475	2485.817	219	75405	1572299	20.851	2084.287	111	34983	733171	20.958	2309.456	265	84414	1332761	15.788	2016.380	124	39468	1250787	31.691	2145.670	211	61215	1214123	19.834	1945.717	366	115386	1608967	13.944	2080.132
K01624	FBA, fbaA	fructose-bisphosphate aldolase, class II [EC:4.1.2.13]	7	3870	12185	3.149	20.620	-	-	-	-	-	38	12222	299553	24.509	515.270	1	879	751	0.854	1.125	33	13668	151235	11.065	216.130	3	2010	4045	2.012	3.416	4	2325	30163	12.973	27.799	42	16824	271258	16.123	324.714
K01625	eda	2-dehydro-3-deoxyphosphogluconate aldolase / (4S)-4-hydroxy-2-oxoglutarate aldolase [EC:4.1.2.14 4.1.3.42]	-	-	-	-	-	-	-	-	-	-	3	1563	149232	95.478	160.817	-	-	-	-	-	4	2439	10656	4.369	10.289	-	-	-	-	-	-	-	-	-	-	8	3663	45772	12.496	51.191
K01626	aroF, aroG, aroH	3-deoxy-7-phosphoheptulonate synthase [EC:2.5.1.54]	3	2394	8013	3.347	10.165	-	-	-	-	-	1	516	238	0.461	0.223	1	423	178	0.421	0.584	1	339	600	1.770	0.712	2	549	1041	1.896	2.453	-	-	-	-	-	4	1398	2378	1.701	2.590
K01627	kdsA	2-dehydro-3-deoxyphosphooctonate aldolase (KDO 8-P synthase) [EC:2.5.1.55]	2	1224	2019	1.650	4.299	-	-	-	-	-	1	852	450	0.528	0.271	1	852	354	0.415	0.580	2	1002	10455	10.434	12.040	2	1065	510	0.479	1.517	-	-	-	-	-	6	2841	23842	8.392	24.220
K01628	fucA	L-fuculose-phosphate aldolase [EC:4.1.2.17]	1	723	552	0.763	0.606	1	366	570	1.557	1.042	17	3906	220142	56.360	561.283	-	-	-	-	-	10	3222	71996	22.345	133.674	1	723	131	0.181	0.372	1	723	318	0.440	0.319	20	5136	138811	27.027	282.829
K01629	rhaD	rhamnulose-1-phosphate aldolase [EC:4.1.2.19]	-	-	-	-	-	-	-	-	-	-	13	5079	284092	55.935	395.575	1	852	529	0.621	1.161	7	4287	85869	20.030	78.797	-	-	-	-	-	1	894	379	0.424	0.258	9	4536	192761	42.496	180.834
K01633	folB	7,8-dihydroneopterin aldolase/epimerase/oxygenase [EC:4.1.2.25 5.1.99.8 1.13.11.81]	3	975	22580	23.159	102.531	1	387	211	0.545	0.986	23	5583	144293	25.845	423.506	1	387	6329	16.354	20.443	26	5685	163400	28.742	592.584	2	759	14264	18.793	26.256	38	7869	122853	15.612	485.445	26	6363	129916	20.417	335.416
K01635	lacD	tagatose 1,6-diphosphate aldolase [EC:4.1.2.40]	-	-	-	-	-	-	-	-	-	-	8	4374	10551	2.412	10.118	-	-	-	-	-	6	2508	10960	4.370	12.988	-	-	-	-	-	3	1389	1053	0.758	0.997	14	7035	41882	5.953	39.638
K01637	aceA	isocitrate lyase [EC:4.1.3.1]	3	3351	8665	2.586	6.477	2	636	1112	1.748	2.399	-	-	-	-	-	-	-	-	-	-	-	-	-	-	-	1	354	1078	3.045	1.521	-	-	-	-	-	1	303	600	1.980	0.664
K01638	aceB, glcB	malate synthase [EC:2.3.3.9]	5	4188	17488	4.176	20.153	1	153	274	1.791	2.493	1	351	564	1.607	0.657	3	756	991	1.311	4.905	2	609	1036	1.701	1.585	4	1080	1411	1.306	3.491	1	291	500	1.718	0.793	1	282	506	1.794	0.713
K01639	nanA, NPL	N-acetylneuraminate lyase [EC:4.1.3.3]	1	345	155	0.449	0.635	-	-	-	-	-	6	2976	61618	20.705	64.827	-	-	-	-	-	8	3354	67420	20.101	83.450	-	-	-	-	-	1	879	800	0.910	0.394	7	3093	126513	40.903	128.632
K01641	-	hydroxymethylglutaryl-CoA synthase [EC:2.3.3.10]	47	14937	278874	18.670	846.397	60	13413	341289	25.445	1263.531	49	18963	364610	19.227	464.269	35	9360	318594	34.038	1269.313	46	19449	539557	27.742	656.283	44	13794	710192	51.486	1267.473	46	14313	529016	36.961	822.709	69	23883	485052	20.310	612.651
K01643	citF	citrate lyase subunit alpha / citrate CoA-transferase [EC:2.8.3.10]	81	22608	511295	22.616	1795.537	88	21177	509232	24.046	1801.454	42	18558	438434	23.625	466.359	51	15138	462026	30.521	1693.343	44	19830	381206	19.224	434.729	45	14133	913265	64.619	1732.932	9	7137	54076	7.577	33.038	77	27366	498117	18.202	608.272
K01644	citE	citrate lyase subunit beta / citryl-CoA lyase [EC:4.1.3.34]	51	13488	278720	20.664	1162.989	50	10698	288642	26.981	1326.404	21	8448	273265	32.347	360.970	31	8259	270962	32.808	1247.209	21	8928	230675	25.837	313.567	42	10644	557017	52.332	1445.175	7	3498	33631	9.614	36.723	44	15297	296414	19.377	417.247
K01646	citD	citrate lyase subunit gamma (acyl carrier protein)	20	4002	109512	27.364	750.479	18	3222	117602	36.500	801.254	10	2328	89078	38.264	319.804	16	2862	104548	36.530	879.050	10	2580	64697	25.076	231.467	11	2283	147044	64.408	663.696	5	1506	12030	7.988	32.570	19	4290	99324	23.152	300.288
K01647	CS, gltA	citrate synthase [EC:2.3.3.1]	7	5208	16309	3.132	22.394	2	603	835	1.385	1.898	-	-	-	-	-	2	414	728	1.758	4.777	-	-	-	-	-	3	879	1695	1.928	3.217	-	-	-	-	-	-	-	-	-	-
K01649	leuA, IMS	2-isopropylmalate synthase [EC:2.3.3.13]	12	8760	141318	16.132	181.088	1	357	601	1.683	1.068	7	5184	473695	91.376	328.204	9	4542	26689	5.876	55.358	16	9375	233521	24.909	211.869	7	4047	28846	7.128	29.811	2	1500	681	0.454	0.462	11	6441	349774	54.304	262.166
K01652	L, ilvB, ilvG, ilvI	acetolactate synthase I/II/III large subunit [EC:2.2.1.6]	22	11865	162281	13.677	280.885	1	327	536	1.639	1.167	77	27336	522000	19.096	734.316	7	5076	38096	7.505	55.574	86	32502	622140	19.142	830.613	11	8622	54832	6.360	40.542	53	15963	451601	28.290	738.032	112	40902	636408	15.559	739.329
K01654	neuB	N-acetylneuraminate synthase [EC:2.5.1.56]	-	-	-	-	-	-	-	-	-	-	1	159	269	1.692	1.450	-	-	-	-	-	1	309	59	0.191	0.781	-	-	-	-	-	-	-	-	-	-	1	309	486	1.573	0.651
K01657	trpE	anthranilate synthase component I [EC:4.1.3.27]	4	4692	12298	2.621	8.784	1	513	251	0.489	0.372	35	11082	315278	28.450	505.577	-	-	-	-	-	30	9558	88431	9.252	154.117	2	1878	1036	0.552	0.574	2	1854	753	0.406	0.374	42	12696	157427	12.400	236.943
K01658	trpG	anthranilate synthase component II [EC:4.1.3.27]	1	585	3059	5.229	5.996	-	-	-	-	-	17	4323	136678	31.616	305.916	1	585	553	0.945	0.845	11	3192	48194	15.098	98.949	-	-	-	-	-	-	-	-	-	-	17	4722	75184	15.922	140.882
K01661	menB	naphthoate synthase [EC:4.1.3.36]	58	13149	302293	22.990	1396.361	42	8256	311822	37.769	1429.183	12	5466	74117	13.560	89.567	23	5775	317701	55.013	1375.556	31	10245	316074	30.852	576.049	34	9714	600759	61.845	1253.630	17	5781	324579	56.146	530.811	38	11790	293027	24.854	452.948
K01662	dxs	1-deoxy-D-xylulose-5-phosphate synthase [EC:2.2.1.7]	4	2424	1409	0.581	2.532	2	420	473	1.126	2.725	89	24615	678720	27.573	1177.598	5	2940	2187	0.744	5.046	118	31503	728242	23.117	1366.065	2	2283	756	0.331	0.472	141	35703	934453	26.173	1758.010	129	35052	615177	17.550	942.208
K01665	pabB	para-aminobenzoate synthetase component I [EC:2.6.1.85]	-	-	-	-	-	-	-	-	-	-	1	321	535	1.667	0.718	-	-	-	-	-	-	-	-	-	-	-	-	-	-	-	1	291	519	1.784	0.793	-	-	-	-	-
K01669	phrB	deoxyribodipyrimidine photo-lyase [EC:4.1.99.3]	8	5961	116646	19.568	151.521	-	-	-	-	-	3	3249	9695	2.984	4.257	4	3678	19372	5.267	23.123	10	4422	132719	30.013	158.239	2	1761	32111	18.235	20.492	-	-	-	-	-	12	5211	136115	26.121	138.762
K01673	cynT, can	carbonic anhydrase [EC:4.2.1.1]	2	864	2774	3.211	7.105	-	-	-	-	-	1	237	463	1.954	0.973	-	-	-	-	-	1	345	579	1.678	0.699	-	-	-	-	-	-	-	-	-	-	-	-	-	-	-
K01674	cah	carbonic anhydrase [EC:4.2.1.1]	16	5049	59097	11.705	202.858	3	615	679	1.104	6.513	17	7206	239145	33.187	318.652	6	2211	12555	5.678	37.571	33	11064	307128	27.759	542.993	7	2679	31343	11.700	51.719	16	4269	260619	61.049	546.329	28	10170	314268	30.901	428.182
K01676	A, fumA, fumB	fumarate hydratase, class I [EC:4.2.1.2]	-	-	-	-	-	-	-	-	-	-	-	-	-	-	-	-	-	-	-	-	-	-	-	-	-	-	-	-	-	-	-	-	-	-	-	1	279	501	1.796	0.721
K01679	B, fumC, FH	fumarate hydratase, class II [EC:4.2.1.2]	74	22959	437087	19.038	1363.032	80	18642	401210	21.522	1473.247	57	21657	533121	24.617	692.193	58	17001	418544	24.619	1487.846	55	22035	769571	34.925	980.777	66	21891	520700	23.786	934.119	44	15414	725738	47.083	1041.733	107	35175	767150	21.810	998.808
K01681	ACO, acnA	aconitate hydratase [EC:4.2.1.3]	6	3885	7622	1.962	11.173	4	1314	1465	1.115	4.064	1	147	230	1.565	1.568	4	798	1399	1.753	9.914	1	252	87	0.345	0.479	-	-	-	-	-	1	216	328	1.519	1.069	1	288	518	1.799	0.699
K01682	acnB	aconitate hydratase 2 / 2-methylisocitrate dehydratase [EC:4.2.1.3 4.2.1.99]	-	-	-	-	-	-	-	-	-	-	1	423	273	0.645	0.272	-	-	-	-	-	-	-	-	-	-	2	735	1158	1.576	1.466	1	474	263	0.555	0.243	1	474	563	1.188	0.424
K01684	dgoD	galactonate dehydratase [EC:4.2.1.6]	-	-	-	-	-	-	-	-	-	-	1	1146	603	0.526	0.201	-	-	-	-	-	-	-	-	-	-	-	-	-	-	-	1	1146	1445	1.261	0.604	4	2259	4891	2.165	3.384
K01685	uxaA	altronate hydrolase [EC:4.2.1.7]	-	-	-	-	-	-	-	-	-	-	-	-	-	-	-	-	-	-	-	-	-	-	-	-	-	-	-	-	-	-	-	-	-	-	-	1	378	598	1.582	0.532
K01686	uxuA	mannonate dehydratase [EC:4.2.1.8]	-	-	-	-	-	-	-	-	-	-	-	-	-	-	-	-	-	-	-	-	4	1236	2218	1.794	4.685	-	-	-	-	-	1	366	721	1.970	0.946	2	1104	1399	1.267	2.005
K01687	ilvD	dihydroxy-acid dehydratase [EC:4.2.1.9]	2	1971	9914	5.030	9.788	-	-	-	-	-	-	-	-	-	-	2	318	589	1.852	6.220	2	477	810	1.698	2.023	-	-	-	-	-	-	-	-	-	-	3	867	1441	1.662	2.437
K01689	ENO, eno	enolase [EC:4.2.1.11]	96	28299	330379	11.675	1111.825	85	20157	302475	15.006	1144.467	120	39669	825620	20.813	1243.563	60	17619	287387	16.311	1080.196	137	45999	669237	14.549	1075.429	77	22068	589802	26.727	1208.386	136	35244	437559	12.415	957.078	201	60567	837704	13.831	1228.541
K01690	edd	phosphogluconate dehydratase [EC:4.2.1.12]	-	-	-	-	-	-	-	-	-	-	-	-	-	-	-	-	-	-	-	-	1	258	498	1.930	0.935	-	-	-	-	-	-	-	-	-	-	-	-	-	-	-
K01693	hisB	imidazoleglycerol-phosphate dehydratase [EC:4.2.1.19]	2	1245	3250	2.610	6.691	1	153	13	0.085	1.247	9	2919	204478	70.051	387.675	-	-	-	-	-	10	3546	206576	58.256	358.936	1	585	584	0.998	0.460	19	4341	203496	46.878	529.398	17	5022	190475	37.928	320.778
K01695	trpA	tryptophan synthase alpha chain [EC:4.2.1.20]	3	1713	2978	1.738	4.607	-	-	-	-	-	13	4482	211976	47.295	335.614	1	174	311	1.787	2.842	15	5139	70763	13.770	122.545	-	-	-	-	-	1	105	104	0.990	1.099	20	6237	151088	24.224	226.128
K01696	trpB	tryptophan synthase beta chain [EC:4.2.1.20]	2	1509	4744	3.144	6.392	-	-	-	-	-	15	6522	273192	41.888	322.844	1	1188	558	0.470	0.416	13	5181	94327	18.206	126.232	-	-	-	-	-	1	183	348	1.902	1.261	24	9972	176903	17.740	188.361
K01698	hemB, ALAD	porphobilinogen synthase [EC:4.2.1.24]	1	1029	2714	2.638	2.770	-	-	-	-	-	1	300	482	1.607	0.768	-	-	-	-	-	1	261	397	1.521	0.924	1	348	549	1.578	0.774	-	-	-	-	-	3	834	1359	1.629	2.171
K01699	pduC	propanediol dehydratase large subunit [EC:4.2.1.28]	-	-	-	-	-	-	-	-	-	-	2	2460	7748	3.150	3.279	-	-	-	-	-	5	3918	17582	4.487	10.931	-	-	-	-	-	-	-	-	-	-	3	2664	47466	17.818	23.450
K01703	leuC, IPMI-L	3-isopropylmalate/(R)-2-methylmalate dehydratase large subunit [EC:4.2.1.33 4.2.1.35]	9	4221	125894	29.826	265.971	-	-	-	-	-	3	3039	9211	3.031	4.778	5	3450	31156	9.031	47.655	6	3675	174393	47.454	149.105	4	3321	35277	10.622	26.273	-	-	-	-	-	11	4914	176379	35.893	173.843
K01704	leuD, IPMI-S	3-isopropylmalate/(R)-2-methylmalate dehydratase small subunit [EC:4.2.1.33 4.2.1.35]	5	1800	56555	31.419	196.087	-	-	-	-	-	2	1170	3181	2.719	3.349	4	1635	10573	6.467	33.267	4	1359	70573	51.930	129.609	2	876	14512	16.566	21.827	-	-	-	-	-	4	1605	68633	42.762	92.511
K01706	gudD	glucarate dehydratase [EC:4.2.1.40]	-	-	-	-	-	-	-	-	-	-	-	-	-	-	-	-	-	-	-	-	2	1362	1733	1.272	1.240	-	-	-	-	-	-	-	-	-	-	3	1578	1985	1.258	1.912
K01707	kdgD	5-dehydro-4-deoxyglucarate dehydratase [EC:4.2.1.41]	-	-	-	-	-	-	-	-	-	-	1	330	600	1.818	0.698	-	-	-	-	-	-	-	-	-	-	-	-	-	-	-	-	-	-	-	-	-	-	-	-	-
K01708	garD	galactarate dehydratase [EC:4.2.1.42]	-	-	-	-	-	-	-	-	-	-	1	156	264	1.692	1.478	-	-	-	-	-	-	-	-	-	-	-	-	-	-	-	-	-	-	-	-	1	324	509	1.571	0.621
K01710	rfbB, rffG	dTDP-glucose 4,6-dehydratase [EC:4.2.1.46]	8	4191	79659	19.007	160.694	-	-	-	-	-	32	13626	365448	26.820	436.837	5	2754	19975	7.253	39.500	42	17040	341083	20.017	467.747	7	3141	31666	10.082	42.311	42	12648	231540	18.306	398.582	63	23088	390132	16.898	478.996
K01712	hutU, UROC1	urocanate hydratase [EC:4.2.1.49]	-	-	-	-	-	-	-	-	-	-	2	534	887	1.661	1.727	-	-	-	-	-	1	321	546	1.701	0.752	1	324	536	1.654	0.831	-	-	-	-	-	2	633	1054	1.665	1.271
K01714	dapA	4-hydroxy-tetrahydrodipicolinate synthase [EC:4.3.3.7]	59	15801	337400	21.353	1294.998	59	13401	348900	26.035	1375.416	37	15600	561936	36.022	730.926	41	11274	344932	30.595	1380.130	32	14205	490830	34.553	623.183	43	12255	593033	48.391	1210.435	29	10014	397736	39.718	623.342	66	22404	557941	24.904	785.023
K01715	crt	enoyl-CoA hydratase [EC:4.2.1.17]	-	-	-	-	-	-	-	-	-	-	1	798	108	0.135	0.144	-	-	-	-	-	1	798	1750	2.193	0.907	-	-	-	-	-	-	-	-	-	-	2	1098	3538	3.222	2.565
K01716	fabA	3-hydroxyacyl-[acyl-carrier protein] dehydratase / trans-2-decenoyl-[acyl-carrier protein] isomerase [EC:4.2.1.59 5.3.3.14]	-	-	-	-	-	1	297	537	1.808	1.284	-	-	-	-	-	-	-	-	-	-	-	-	-	-	-	-	-	-	-	-	-	-	-	-	-	-	-	-	-	-
K01719	hemD, UROS	uroporphyrinogen-III synthase [EC:4.2.1.75]	2	1077	2177	2.021	4.478	-	-	-	-	-	-	-	-	-	-	-	-	-	-	-	-	-	-	-	-	-	-	-	-	-	-	-	-	-	-	1	276	471	1.707	0.729
K01727	hysA, hylA, hylB	hyaluronate lyase [EC:4.2.2.1]	-	-	-	-	-	-	-	-	-	-	1	420	502	1.195	0.549	-	-	-	-	-	-	-	-	-	-	-	-	-	-	-	-	-	-	-	-	2	864	1177	1.362	0.931
K01728	pel	pectate lyase [EC:4.2.2.2]	13	4371	90991	20.817	299.927	3	756	442	0.585	2.271	6	2622	6404	2.442	7.912	9	3513	20513	5.839	62.705	7	2616	115515	44.157	190.788	9	3504	25021	7.141	40.118	-	-	-	-	-	8	2862	85501	29.875	119.506
K01733	thrC	threonine synthase [EC:4.2.3.1]	20	10167	108130	10.635	196.220	-	-	-	-	-	29	12207	556561	45.594	650.808	4	3726	19860	5.330	22.560	42	15567	592352	38.052	825.787	7	3261	31262	9.587	36.708	54	16365	499405	30.517	837.453	58	19074	612791	32.127	801.743
K01734	mgsA	methylglyoxal synthase [EC:4.2.3.3]	-	-	-	-	-	-	-	-	-	-	1	288	482	1.674	0.800	-	-	-	-	-	1	324	536	1.654	0.745	-	-	-	-	-	-	-	-	-	-	2	561	936	1.668	1.793
K01735	aroB	3-dehydroquinate synthase [EC:4.2.3.4]	5	3627	83890	23.129	114.540	2	567	942	1.661	2.691	24	9423	279537	29.665	353.120	4	2547	21115	8.290	33.391	19	7992	207909	26.015	262.148	6	4065	33202	8.168	28.222	2	2148	29840	13.892	14.185	31	11781	242654	20.597	289.587
K01736	aroC	chorismate synthase [EC:4.2.3.5]	14	6231	100085	16.062	219.192	2	519	549	1.058	2.205	32	12051	302383	25.092	481.077	4	1956	24459	12.505	52.076	30	11850	222325	18.762	321.614	10	6216	29953	4.819	28.160	4	3513	55768	15.875	32.459	38	14172	259788	18.331	337.167
K01737	queD, ptpS, PTS	6-pyruvoyltetrahydropterin/6-carboxytetrahydropterin synthase [EC:4.2.3.12 4.1.2.50]	2	732	31095	42.480	104.223	1	354	59	0.167	1.078	28	6300	69704	11.064	240.229	1	378	5288	13.989	20.276	14	3927	61339	15.620	159.997	1	378	8101	21.431	16.386	-	-	-	-	-	22	5241	76470	14.591	207.335
K01738	cysK	cysteine synthase [EC:2.5.1.47]	3	2331	7488	3.212	8.182	3	978	1495	1.529	3.510	63	16239	406612	25.039	834.310	2	516	1062	2.058	4.791	94	24237	394185	16.264	829.117	2	1194	1043	0.874	0.902	122	28482	492795	17.302	1122.206	86	22593	365550	16.180	645.601
K01739	metB	cystathionine gamma-synthase [EC:2.5.1.48]	20	12831	132512	10.327	205.371	6	1881	2316	1.231	9.126	41	12642	394255	31.186	663.439	5	4194	19756	4.711	26.232	38	12162	432492	35.561	745.603	8	4131	32109	7.773	39.375	33	10101	334337	33.099	615.734	54	15897	419805	26.408	667.022
K01740	metY	O-acetylhomoserine (thiol)-lyase [EC:2.5.1.49]	3	2955	3205	1.085	2.671	-	-	-	-	-	26	8706	321490	36.927	487.019	3	1824	993	0.544	2.033	18	7050	146310	20.753	192.208	2	2586	8664	3.350	3.957	2	2580	32279	12.511	14.225	30	10650	218158	20.484	276.852
K01744	aspA	aspartate ammonia-lyase [EC:4.3.1.1]	9	6177	142264	23.031	188.457	2	2604	1649	0.633	1.025	71	21792	368309	16.901	612.796	4	4335	31506	7.268	28.744	49	18261	294507	16.128	423.431	4	4560	48026	10.532	24.095	4	3489	37742	10.817	20.906	56	19872	339712	17.095	431.746
K01745	hutH, HAL	histidine ammonia-lyase [EC:4.3.1.3]	-	-	-	-	-	-	-	-	-	-	-	-	-	-	-	-	-	-	-	-	-	-	-	-	-	1	282	526	1.865	0.955	-	-	-	-	-	2	702	1171	1.668	1.146
K01749	hemC, HMBS	hydroxymethylbilane synthase [EC:2.5.1.61]	2	1221	4482	3.671	6.464	-	-	-	-	-	-	-	-	-	-	-	-	-	-	-	-	-	-	-	-	2	414	719	1.737	2.602	1	330	528	1.600	0.699	1	249	456	1.831	0.808
K01750	ocd	ornithine cyclodeaminase [EC:4.3.1.12]	1	315	540	1.714	1.392	-	-	-	-	-	1	393	300	0.763	0.293	-	-	-	-	-	1	396	1428	3.606	1.828	-	-	-	-	-	-	-	-	-	-	2	789	901	1.142	1.275
K01752	sdaA, sdaB, tdcG	L-serine dehydratase [EC:4.3.1.17]	2	1110	535	0.482	1.185	1	162	22	0.136	1.177	44	13902	608565	43.775	1053.069	1	654	572	0.875	0.756	70	20598	466967	22.671	916.333	2	1335	1098	0.822	0.807	103	25653	556688	21.701	1256.279	73	21255	478249	22.501	788.423
K01753	dsdA	D-serine dehydratase [EC:4.3.1.18]	1	1311	528	0.403	0.334	-	-	-	-	-	36	12243	506493	41.370	733.003	-	-	-	-	-	63	18051	382906	21.212	648.851	1	1311	257	0.196	0.103	69	17355	431584	24.868	802.090	59	17733	413996	23.346	578.356
K01754	ilvA, tdcB	threonine dehydratase [EC:4.3.1.19]	2	2496	9960	3.990	8.081	2	513	532	1.037	2.231	6	3324	9004	2.709	7.905	1	432	597	1.382	1.145	4	2661	11788	4.430	9.974	2	516	678	1.314	1.566	1	222	376	1.694	1.040	9	4167	33218	7.972	34.329
K01755	argH, ASL	argininosuccinate lyase [EC:4.3.2.1]	115	29055	286565	9.863	1107.192	136	31644	307517	9.718	1144.296	49	18735	599125	31.979	766.821	89	24663	281071	11.396	1103.620	72	22941	665711	29.018	1057.155	103	26592	387206	14.561	902.276	81	22737	643451	28.300	1101.494	91	28455	646182	22.709	887.920
K01756	purB, ADSL	adenylosuccinate lyase [EC:4.3.2.2]	39	12348	289663	23.458	890.439	62	14346	393067	27.399	1468.014	70	26946	690295	25.618	892.783	32	9960	383899	38.544	1328.106	90	33168	910739	27.458	1271.141	50	17571	775078	44.111	1328.800	101	27702	1062125	38.341	1920.075	127	42090	821721	19.523	1095.756
K01758	CTH	cystathionine gamma-lyase [EC:4.4.1.1]	1	1185	7245	6.114	5.180	-	-	-	-	-	-	-	-	-	-	-	-	-	-	-	-	-	-	-	-	-	-	-	-	-	-	-	-	-	-	-	-	-	-	-
K01759	GLO1, gloA	lactoylglutathione lyase [EC:4.4.1.5]	14	4404	197270	44.793	897.619	15	3348	219162	65.461	1238.168	12	3900	121143	31.062	267.731	14	3354	218026	65.005	1524.233	21	6279	212146	33.787	518.484	17	3984	382868	96.101	1371.479	12	3114	159132	51.102	451.426	21	6438	223755	34.755	439.371
K01760	metC	cysteine-S-conjugate beta-lyase [EC:4.4.1.13]	14	8676	129658	14.944	204.825	1	1146	602	0.525	0.333	66	21741	569334	26.187	875.010	4	2745	22991	8.376	34.946	59	20634	788670	38.222	1187.015	8	6120	36523	5.968	27.106	44	12480	842706	67.525	1492.536	92	27786	687262	24.734	1026.874
K01761	-	methionine-gamma-lyase [EC:4.4.1.11]	-	-	-	-	-	-	-	-	-	-	-	-	-	-	-	4	1446	2000	1.383	4.787	3	945	1678	1.776	2.298	2	696	733	1.053	1.161	-	-	-	-	-	-	-	-	-	-
K01768	-	adenylate cyclase [EC:4.6.1.1]	4	8835	25190	2.851	9.628	1	327	298	0.911	1.167	-	-	-	-	-	-	-	-	-	-	-	-	-	-	-	4	1233	1837	1.490	3.058	-	-	-	-	-	1	366	583	1.593	0.550
K01772	hemH, FECH	protoporphyrin/coproporphyrin ferrochelatase [EC:4.99.1.1 4.99.1.9]	3	2382	9090	3.816	11.596	2	489	818	1.673	3.120	24	8403	213779	25.441	335.088	3	1605	1437	0.895	2.773	20	8169	103145	12.626	143.549	3	1539	3979	2.585	4.462	3	2265	21680	9.572	15.134	24	8823	142050	16.100	191.547
K01775	alr	alanine racemase [EC:5.1.1.1]	96	24432	346388	14.178	1384.278	83	18165	192881	10.618	790.415	58	24663	541976	21.975	660.228	65	18195	243566	13.386	955.640	66	27018	831670	30.782	1077.457	64	19926	409900	20.571	822.146	46	15939	620516	38.931	916.315	112	38823	863229	22.235	1143.424
K01776	murI	glutamate racemase [EC:5.1.1.3]	28	8337	218020	26.151	778.985	25	5601	258507	46.154	1083.698	26	12636	288788	22.854	324.877	23	6393	235276	36.802	1010.433	25	10944	346012	31.617	470.160	22	7482	479854	64.134	861.135	24	7503	327887	43.701	593.266	42	16338	382670	23.422	474.277
K01778	dapF	diaminopimelate epimerase [EC:5.1.1.7]	60	15771	276162	17.511	1040.049	75	16119	369093	22.898	1450.042	51	15762	285328	18.102	485.144	31	7470	331139	44.329	1502.063	50	15909	284244	17.867	488.746	37	9549	582080	60.957	1342.427	52	13893	304155	21.893	598.726	62	19428	293388	15.101	422.154
K01779	racD	aspartate racemase [EC:5.1.1.13]	1	708	2172	3.068	13.934	1	708	2176	3.073	13.469	15	6234	243942	39.131	331.103	1	708	2590	3.658	22.000	6	3924	271063	69.078	241.287	2	879	18993	21.608	31.863	6	2088	351362	168.277	573.752	22	8091	277124	34.251	356.955
K01782	fadJ	3-hydroxyacyl-CoA dehydrogenase / enoyl-CoA hydratase / 3-hydroxybutyryl-CoA epimerase [EC:1.1.1.35 4.2.1.17 5.1.2.3]	-	-	-	-	-	-	-	-	-	-	-	-	-	-	-	-	-	-	-	-	-	-	-	-	-	-	-	-	-	-	1	138	137	0.993	0.836	1	297	562	1.892	0.677
K01783	rpe, RPE	ribulose-phosphate 3-epimerase [EC:5.1.3.1]	16	5625	144486	25.686	480.157	16	3855	198534	51.500	805.048	27	10470	218340	20.854	329.003	11	3636	193011	53.083	723.271	35	12612	257881	20.447	442.273	15	4335	435153	100.381	1027.815	34	9702	237768	24.507	477.262	49	15495	265000	17.102	433.911
K01784	galE, GALE	UDP-glucose 4-epimerase [EC:5.1.3.2]	74	22365	334735	14.967	1126.496	35	7206	216588	30.057	964.339	102	35469	1084065	30.564	1638.236	32	9708	262788	27.069	972.224	134	45225	908841	20.096	1448.434	42	14430	503875	34.919	876.710	56	17937	473515	26.399	760.288	168	52773	1108852	21.012	1630.677
K01785	galM, GALM	aldose 1-epimerase [EC:5.1.3.3]	199	58116	502761	8.651	1653.739	169	42132	609904	14.476	2022.747	134	49686	1322077	26.609	1837.864	125	36222	597571	16.497	2151.734	220	74517	1191795	15.994	1907.704	158	44445	1321779	29.740	2736.588	115	36819	912787	24.791	1510.418	299	93591	1440412	15.390	2092.828
K01788	nanE	N-acylglucosamine-6-phosphate 2-epimerase [EC:5.1.3.9]	2	894	447	0.500	1.471	-	-	-	-	-	30	7968	207892	26.091	446.067	-	-	-	-	-	21	5379	61318	11.400	141.771	-	-	-	-	-	1	687	377	0.549	0.336	28	7164	133592	18.648	264.213
K01790	rfbC, rmlC	dTDP-4-dehydrorhamnose 3,5-epimerase [EC:5.1.3.13]	9	2919	51597	17.676	175.067	-	-	-	-	-	14	5736	47239	8.236	68.916	3	1179	9204	7.807	28.309	16	5796	109117	18.826	192.829	5	1491	15614	10.472	36.123	1	393	311	0.791	0.587	21	7548	141917	18.802	212.428
K01791	wecB	UDP-N-acetylglucosamine 2-epimerase (non-hydrolysing) [EC:5.1.3.14]	11	4524	104601	23.121	254.263	-	-	-	-	-	63	21462	351356	16.371	526.737	3	2229	22597	10.138	32.942	45	17106	250427	14.640	359.899	6	3894	29825	7.659	27.801	3	1788	30881	17.271	26.530	52	20700	333394	16.106	369.203
K01792	-	glucose-6-phosphate 1-epimerase [EC:5.1.3.15]	3	1308	5208	3.982	14.582	2	576	959	1.665	2.649	-	-	-	-	-	3	660	1145	1.735	6.743	1	315	451	1.432	0.766	3	861	1322	1.535	2.815	-	-	-	-	-	-	-	-	-	-
K01803	TPI, tpiA	triosephosphate isomerase (TIM) [EC:5.3.1.1]	48	13713	288770	21.058	1024.437	45	10875	295751	27.195	995.185	40	15963	423317	26.519	522.996	27	7923	238033	30.043	872.850	48	16614	734400	44.204	1219.590	35	11574	527081	45.540	912.501	44	10746	853995	79.471	1940.832	74	23331	638108	27.350	962.303
K01804	araA	L-arabinose isomerase [EC:5.3.1.4]	8	4284	105893	24.718	185.044	1	510	299	0.586	0.374	36	15012	636597	42.406	765.282	5	3510	27474	7.827	41.558	55	21315	654583	30.710	892.500	3	4275	36346	8.502	14.930	51	12654	638394	50.450	1333.606	69	23682	721982	30.487	923.845
K01805	xylA	xylose isomerase [EC:5.3.1.5]	10	4290	137546	32.062	362.824	-	-	-	-	-	11	8559	101605	11.871	65.616	5	3474	31284	9.005	57.289	18	10437	323589	31.004	318.756	7	5760	44779	7.774	35.182	10	6570	76731	11.679	58.146	19	10986	347927	31.670	286.543
K01807	rpiA	ribose 5-phosphate isomerase A [EC:5.3.1.6]	49	14418	237348	16.462	859.789	44	10383	206082	19.848	774.285	68	23223	552347	23.784	940.170	40	11025	174746	15.850	749.883	128	37335	602840	16.147	1254.082	46	13395	291683	21.776	616.848	144	38016	515315	13.555	1165.941	135	40701	619510	15.221	1060.721
K01808	rpiB	ribose 5-phosphate isomerase B [EC:5.3.1.6]	-	-	-	-	-	-	-	-	-	-	-	-	-	-	-	-	-	-	-	-	1	492	506	1.028	0.981	-	-	-	-	-	1	216	344	1.593	1.069	1	492	4017	8.165	4.089
K01809	manA, MPI	mannose-6-phosphate isomerase [EC:5.3.1.8]	73	18015	196563	10.911	979.849	60	12693	137297	10.817	688.788	46	16557	316703	19.128	464.599	43	11715	162689	13.887	821.260	47	16962	423329	24.957	640.835	56	14679	168310	11.466	463.859	39	10935	359943	32.917	676.302	82	25221	445893	17.679	688.471
K01810	GPI, pgi	glucose-6-phosphate isomerase [EC:5.3.1.9]	68	23040	337337	14.641	982.185	76	17217	333557	19.374	1300.739	130	41784	532953	12.755	832.947	44	14829	346343	23.356	1104.769	230	68154	670156	9.833	1188.837	64	19962	721890	36.163	1382.738	235	58200	534586	9.185	1116.112	229	67668	713329	10.542	1075.774
K01811	xylS, yicI	alpha-D-xyloside xylohydrolase [EC:3.2.1.177]	-	-	-	-	-	-	-	-	-	-	6	7980	269986	33.833	94.972	-	-	-	-	-	12	10029	425028	42.380	244.534	2	2547	11299	4.436	4.652	4	2781	79893	28.728	52.291	16	11835	504113	42.595	278.797
K01812	uxaC	glucuronate isomerase [EC:5.3.1.12]	-	-	-	-	-	-	-	-	-	-	3	1419	808	0.569	1.218	-	-	-	-	-	7	3864	3431	0.888	3.278	-	-	-	-	-	1	606	590	0.974	0.381	8	4176	5681	1.360	5.203
K01813	rhaA	L-rhamnose isomerase [EC:5.3.1.14]	1	381	193	0.507	0.575	-	-	-	-	-	22	7101	459212	64.669	734.824	1	174	32	0.184	1.421	13	6003	131213	21.858	152.578	-	-	-	-	-	1	1284	1166	0.908	0.539	17	6765	276414	40.859	315.737
K01814	hisA	phosphoribosylformimino-5-aminoimidazole carboxamide ribotide isomerase [EC:5.3.1.16]	2	1503	6370	4.238	8.168	1	216	385	1.782	1.766	28	8916	270264	30.312	484.984	1	717	1609	2.244	2.069	24	7980	253180	31.727	473.139	2	1443	657	0.455	0.747	17	4602	289940	63.003	607.113	30	9423	233542	24.784	370.551
K01815	kduI	4-deoxy-L-threo-5-hexosulose-uronate ketol-isomerase [EC:5.3.1.17]	-	-	-	-	-	-	-	-	-	-	-	-	-	-	-	-	-	-	-	-	4	1686	2617	1.552	3.435	-	-	-	-	-	-	-	-	-	-	5	2517	3974	1.579	3.197
K01817	trpF	phosphoribosylanthranilate isomerase [EC:5.3.1.24]	2	1281	3575	2.791	6.846	-	-	-	-	-	9	3183	164231	51.596	256.783	2	951	1176	1.237	2.080	11	3678	62653	17.035	109.327	1	324	526	1.623	0.831	-	-	-	-	-	17	6087	112106	18.417	156.489
K01818	fucI	L-fucose/D-arabinose isomerase [EC:5.3.1.25 5.3.1.3]	-	-	-	-	-	-	-	-	-	-	1	540	298	0.552	0.213	-	-	-	-	-	2	615	356	0.579	1.177	-	-	-	-	-	-	-	-	-	-	7	3063	6491	2.119	6.207
K01819	lacA, lacB	galactose-6-phosphate isomerase [EC:5.3.1.26]	-	-	-	-	-	-	-	-	-	-	3	1047	2284	2.181	2.972	-	-	-	-	-	-	-	-	-	-	-	-	-	-	-	-	-	-	-	-	6	1779	3587	2.016	7.803
K01821	praC, xylH	4-oxalocrotonate tautomerase [EC:5.3.2.6]	3	765	92021	120.289	501.214	1	393	131793	335.351	354.756	21	4764	105054	22.052	389.653	3	765	131410	171.778	710.673	24	6240	206456	33.086	641.729	5	1548	115969	74.915	317.054	14	3450	298792	86.606	898.755	29	7332	168430	22.972	467.515
K01823	idi, IDI	isopentenyl-diphosphate Delta-isomerase [EC:5.3.3.2]	40	13605	144701	10.636	417.024	54	12096	198065	16.374	763.748	15	10719	357203	33.324	252.721	25	8265	185577	22.453	593.029	26	12888	506257	39.281	529.115	32	9834	363920	37.006	789.116	16	6177	435909	70.570	544.091	39	16863	473990	28.108	488.807
K01825	fadB	3-hydroxyacyl-CoA dehydrogenase / enoyl-CoA hydratase / 3-hydroxybutyryl-CoA epimerase / enoyl-CoA isomerase [EC:1.1.1.35 4.2.1.17 5.1.2.3 5.3.3.8]	-	-	-	-	-	1	213	377	1.770	1.791	1	297	512	1.724	0.776	-	-	-	-	-	-	-	-	-	-	-	-	-	-	-	-	-	-	-	-	-	-	-	-	-
K01834	PGAM, gpmA	2,3-bisphosphoglycerate-dependent phosphoglycerate mutase [EC:5.4.2.11]	107	31338	703577	22.451	2581.671	117	26259	713242	27.162	2948.781	85	29493	821752	27.863	1219.656	63	20295	771880	38.033	2856.497	120	40455	718194	17.753	1256.443	90	22917	1173923	51.225	3121.509	127	31800	517514	16.274	1259.258	166	48597	953926	19.629	1582.035
K01835	pgm	phosphoglucomutase [EC:5.4.2.2]	105	34875	515152	14.771	1434.927	107	26955	500364	18.563	1578.541	77	29811	713166	23.923	885.001	60	17400	494886	28.442	1727.219	77	30525	794973	26.043	994.839	76	24030	956476	39.803	1647.653	70	24564	795459	32.383	1074.827	124	42834	873080	20.383	1051.289
K01838	pgmB	beta-phosphoglucomutase [EC:5.4.2.6]	144	37335	367815	9.852	1607.399	164	39675	404528	10.196	1677.660	143	39600	650079	16.416	1394.601	93	24486	330649	13.504	1598.198	156	44421	567756	12.781	1161.734	154	39723	616908	15.530	1568.143	70	18357	311204	16.953	619.224	247	64014	745405	11.644	1433.841
K01839	deoB	phosphopentomutase [EC:5.4.2.7]	3	2673	140258	52.472	153.287	2	975	219522	225.151	378.318	14	9801	111018	11.327	76.715	2	2004	214924	107.248	236.623	22	11772	307197	26.096	289.720	5	2997	363187	121.184	396.942	24	7356	470609	63.976	761.768	29	14691	248931	16.944	209.300
K01840	manB	phosphomannomutase [EC:5.4.2.8]	1	513	542	1.057	0.855	-	-	-	-	-	-	-	-	-	-	-	-	-	-	-	-	-	-	-	-	1	249	474	1.904	1.082	-	-	-	-	-	-	-	-	-	-
K01845	hemL	glutamate-1-semialdehyde 2,1-aminomutase [EC:5.4.3.8]	-	-	-	-	-	1	333	523	1.571	1.145	-	-	-	-	-	1	168	325	1.935	2.943	-	-	-	-	-	-	-	-	-	-	-	-	-	-	-	2	675	1123	1.664	1.192
K01854	glf	UDP-galactopyranose mutase [EC:5.4.99.9]	105	29184	252344	8.647	918.106	116	25554	247458	9.684	997.372	71	25752	825512	32.056	1138.489	79	20469	225247	11.004	973.277	62	25473	481904	18.918	623.103	88	23850	385406	16.160	901.236	70	19737	456610	23.135	830.123	108	37176	599355	16.122	779.118
K01856	catB	muconate cycloisomerase [EC:5.5.1.1]	-	-	-	-	-	-	-	-	-	-	-	-	-	-	-	-	-	-	-	-	-	-	-	-	-	-	-	-	-	-	-	-	-	-	-	1	189	354	1.873	1.065
K01858	INO1, ISYNA1	myo-inositol-1-phosphate synthase [EC:5.5.1.4]	35	12327	27815	2.256	74.072	22	7197	9583	1.332	23.903	3	888	1318	1.484	1.947	38	12924	20344	1.574	59.608	5	1722	2360	1.370	3.153	25	7962	14379	1.806	24.945	1	327	538	1.645	0.706	5	1638	2268	1.385	2.764
K01866	YARS, tyrS	tyrosyl-tRNA synthetase [EC:6.1.1.1]	103	27606	379678	13.753	1442.053	84	18465	368523	19.958	1471.503	32	15414	439995	28.545	462.489	54	15057	374708	24.886	1524.183	68	23970	355467	14.830	543.151	76	19890	530332	26.663	1262.585	59	14622	102290	6.996	224.466	98	31341	508549	16.226	723.789
K01867	WARS, trpS	tryptophanyl-tRNA synthetase [EC:6.1.1.2]	50	14562	280837	19.286	953.720	40	9462	303322	32.057	1084.438	48	17241	431030	25.000	623.749	32	9570	268653	28.072	945.736	68	22026	530437	24.082	878.626	35	11481	591094	51.485	1013.073	47	13773	502753	36.503	855.040	91	29349	578786	19.721	816.582
K01868	TARS, thrS	threonyl-tRNA synthetase [EC:6.1.1.3]	69	21999	408032	18.548	1150.369	77	18660	564788	30.267	1769.216	87	36429	737085	20.233	842.225	56	17310	533836	30.840	1669.242	98	38997	758669	19.455	958.649	67	20610	1254346	60.861	2201.332	104	32655	725487	22.217	1168.508	146	50298	915068	18.193	1133.839
K01869	LARS, leuS	leucyl-tRNA synthetase [EC:6.1.1.4]	121	40299	576096	14.296	1570.568	130	29079	670245	23.049	2341.369	59	33858	983646	29.052	788.252	77	23406	645048	27.559	2115.484	84	41001	1178501	28.743	1170.082	91	32298	1275580	39.494	1982.633	77	29949	1178057	39.335	1416.010	121	52062	1211135	23.263	1136.741
K01870	IARS, ileS	isoleucyl-tRNA synthetase [EC:6.1.1.5]	136	42018	750776	17.868	2189.041	111	25602	829375	32.395	2850.334	118	46719	1020576	21.845	1137.569	77	26532	770448	29.038	2226.427	158	61266	1269768	20.725	1566.846	96	36858	1540882	41.806	2208.062	134	40578	1104579	27.221	1715.079	196	72246	1259460	17.433	1369.478
K01872	AARS, alaS	alanyl-tRNA synthetase [EC:6.1.1.7]	113	37770	675170	17.876	1764.326	131	32025	810429	25.306	2498.095	67	37110	1004474	27.067	838.540	82	26820	780219	29.091	2288.091	93	46257	1230010	26.591	1172.749	91	33879	1526708	45.064	2170.409	79	30279	1123075	37.091	1357.459	130	56991	1299523	22.802	1184.506
K01873	VARS, valS	valyl-tRNA synthetase [EC:6.1.1.9]	164	48246	727868	15.087	2212.524	128	30258	804242	26.579	2612.474	139	53391	992374	18.587	1214.568	103	31368	761741	24.284	2409.462	198	66138	1161566	17.563	1711.245	113	37710	1373571	36.425	2198.598	184	48348	1002282	20.731	1863.234	218	75657	1316911	17.406	1564.668
K01874	MARS, metG	methionyl-tRNA synthetase [EC:6.1.1.10]	87	30384	543812	17.898	1413.637	92	20214	587361	29.057	2087.642	88	39429	942665	23.908	1002.379	61	19677	546653	27.781	1665.469	108	43971	1056715	24.032	1296.991	70	24894	1132349	45.487	1676.935	97	27939	868306	31.079	1457.342	154	55530	1151823	20.742	1339.947
K01875	SARS, serS	seryl-tRNA synthetase [EC:6.1.1.11]	83	24765	415497	16.778	1354.130	89	19212	395327	20.577	1537.348	109	36435	836393	22.956	1285.686	60	15861	362973	22.885	1428.123	106	35631	681347	19.122	1060.927	66	19401	775699	39.982	1556.504	86	23958	530139	22.128	946.240	159	49002	873701	17.830	1249.829
K01876	aspS	aspartyl-tRNA synthetase [EC:6.1.1.12]	59	22578	362945	16.075	928.062	70	15567	439462	28.230	1707.536	58	27297	588844	21.572	595.051	44	14817	424118	28.624	1295.081	89	33909	735803	21.699	965.463	53	17397	976278	56.118	1685.152	81	22158	616818	27.837	1072.054	105	40851	708713	17.349	778.020
K01878	glyQ	glycyl-tRNA synthetase alpha chain [EC:6.1.1.14]	39	11151	185319	16.619	661.693	47	10974	260181	23.709	963.874	54	17481	297455	17.016	492.006	28	8796	234621	26.674	846.033	60	19362	383546	19.809	640.415	35	11214	571277	50.943	1104.014	46	12462	343793	27.587	654.363	90	28071	399116	14.218	599.256
K01879	glyS	glycyl-tRNA synthetase beta chain [EC:6.1.1.14]	74	22431	386243	17.219	1173.807	89	20550	515273	25.074	1778.393	93	37017	717016	19.370	873.848	44	18477	506571	27.416	1200.451	99	39312	841450	21.404	1052.425	87	26589	1028858	38.695	1917.402	78	25776	810044	31.426	1160.907	143	52344	868583	16.594	994.855
K01881	PARS, proS	prolyl-tRNA synthetase [EC:6.1.1.15]	59	19617	219435	11.186	645.502	69	15495	415322	26.804	1548.280	53	22698	612446	26.982	683.260	40	11466	402243	35.081	1430.870	67	26718	636491	23.823	780.537	52	16803	916871	54.566	1622.214	62	19641	730895	37.213	1112.275	96	35484	631488	17.796	725.845
K01883	CARS, cysS	cysteinyl-tRNA synthetase [EC:6.1.1.16]	73	21597	308350	14.277	1029.264	73	17364	488772	28.149	1722.316	38	19116	613689	32.103	612.608	53	15702	407802	25.971	1498.763	73	28407	526849	18.546	720.814	54	17238	823222	47.756	1556.469	73	22026	573728	26.048	1011.361	108	37890	644889	17.020	824.077
K01885	EARS, gltX	glutamyl-tRNA synthetase [EC:6.1.1.17]	4	4116	17130	4.162	14.274	2	648	390	0.602	1.177	-	-	-	-	-	1	324	424	1.309	1.526	1	348	545	1.566	0.693	5	2697	1782	0.661	1.997	2	576	790	1.372	1.202	3	762	851	1.117	1.980
K01886	QARS, glnS	glutaminyl-tRNA synthetase [EC:6.1.1.18]	16	6834	13810	2.021	29.256	5	1416	2286	1.614	6.061	2	648	1092	1.685	1.423	6	2289	3959	1.730	9.721	1	276	501	1.815	0.874	13	4212	5869	1.393	9.559	1	324	594	1.833	0.712	2	975	1196	1.227	0.825
K01887	RARS, argS	arginyl-tRNA synthetase [EC:6.1.1.19]	61	20745	406606	19.600	1141.643	49	11511	586316	50.935	2059.723	44	23070	642994	27.871	592.158	30	12426	534456	43.011	1337.038	70	31815	748163	23.516	828.974	35	12738	1215321	95.409	1906.118	65	17811	721986	40.536	1290.118	79	33660	796821	23.673	802.030
K01889	FARSA, pheS	phenylalanyl-tRNA synthetase alpha chain [EC:6.1.1.20]	34	12645	216239	17.101	597.124	39	9144	262950	28.757	1033.902	29	14061	345958	24.604	370.088	27	9483	237793	25.076	770.090	51	19521	468252	23.987	658.430	26	8661	566496	65.408	1081.679	56	15807	392627	24.839	706.545	69	23976	481532	20.084	613.169
K01890	FARSB, pheT	phenylalanyl-tRNA synthetase beta chain [EC:6.1.1.20]	74	26445	463947	17.544	1191.945	87	21225	632277	29.789	2077.935	86	41562	825471	19.861	797.688	49	18183	551300	30.320	1515.050	113	46107	1050605	22.786	1234.739	66	23280	1507145	64.740	2324.417	123	37140	902879	24.310	1403.153	137	57360	1035292	18.049	1023.776
K01892	HARS, hisS	histidyl-tRNA synthetase [EC:6.1.1.21]	95	27726	363286	13.103	1166.549	90	23259	394904	16.979	1189.657	42	17829	442415	24.814	523.437	59	17772	383584	21.584	1309.128	46	21384	563195	26.337	644.130	76	23424	535421	22.858	1050.690	23	9948	502093	50.472	576.639	83	32613	548259	16.811	602.409
K01893	NARS, asnS	asparaginyl-tRNA synthetase [EC:6.1.1.22]	60	19800	223495	11.288	623.802	60	14163	335884	23.716	1128.750	82	27453	675012	24.588	1091.234	31	9573	333184	34.805	1043.191	106	33324	469301	14.083	838.884	46	14703	708443	48.184	1195.139	73	23232	394987	17.002	661.120	137	42084	582194	13.834	860.292
K01895	ACSS, acs	acetyl-CoA synthetase [EC:6.2.1.1]	4	4335	15230	3.513	12.137	2	480	789	1.644	3.179	2	684	1141	1.668	1.348	1	321	596	1.857	1.540	-	-	-	-	-	4	1284	1651	1.286	2.936	-	-	-	-	-	2	795	780	0.981	0.759
K01897	ACSL, fadD	long-chain acyl-CoA synthetase [EC:6.2.1.3]	15	11928	156624	13.131	182.230	5	2832	1448	0.511	2.694	2	2568	7009	2.729	2.962	9	4449	36471	8.198	78.021	6	3615	174473	48.264	150.579	14	5961	43256	7.257	61.034	1	252	435	1.726	0.916	7	3846	187587	48.775	153.615
K01902	sucD	succinyl-CoA synthetase alpha subunit [EC:6.2.1.5]	-	-	-	-	-	1	408	205	0.502	0.467	-	-	-	-	-	-	-	-	-	-	-	-	-	-	-	-	-	-	-	-	1	333	586	1.760	0.693	-	-	-	-	-
K01903	sucC	succinyl-CoA synthetase beta subunit [EC:6.2.1.5]	-	-	-	-	-	-	-	-	-	-	1	315	529	1.679	0.732	-	-	-	-	-	1	177	330	1.864	1.363	-	-	-	-	-	-	-	-	-	-	-	-	-	-	-
K01910	citC	[citrate (pro-3S)-lyase] ligase [EC:6.2.1.22]	61	16104	291101	18.076	1190.804	62	14241	246757	17.327	1035.436	29	11373	348709	30.661	459.028	30	8145	263134	32.306	1164.680	28	12849	267305	20.804	307.331	36	10560	457622	43.335	1010.336	9	5559	43272	7.784	36.623	37	15255	370850	24.310	410.391
K01911	menE	O-succinylbenzoic acid---CoA ligase [EC:6.2.1.26]	65	18255	453355	24.835	1498.746	48	11823	407499	34.467	1305.499	13	9045	123456	13.649	87.956	37	12657	429804	33.958	1261.889	31	13707	550845	40.187	643.105	42	15489	762706	49.242	1085.860	31	10236	593208	57.953	897.952	52	18087	489762	27.078	609.373
K01912	paaK	phenylacetate-CoA ligase [EC:6.2.1.30]	-	-	-	-	-	-	-	-	-	-	-	-	-	-	-	-	-	-	-	-	-	-	-	-	-	-	-	-	-	-	1	348	592	1.701	0.663	-	-	-	-	-
K01914	asnA	aspartate--ammonia ligase [EC:6.3.1.1]	1	1008	429	0.426	0.870	-	-	-	-	-	21	6654	436017	65.527	709.988	-	-	-	-	-	21	7860	360761	45.898	517.983	1	1008	205	0.203	0.267	27	5913	460566	77.890	1100.383	27	9087	370410	40.763	501.255
K01915	glnA, GLUL	glutamine synthetase [EC:6.3.1.2]	82	23457	384712	16.401	1262.972	83	18540	465855	25.127	1672.662	36	17943	495669	27.625	480.263	64	19392	424966	21.915	1443.415	71	26991	598291	22.166	787.670	60	20073	908032	45.236	1491.194	92	25818	551371	21.356	911.365	98	35454	663891	18.725	767.453
K01916	nadE	NAD+ synthase [EC:6.3.1.5]	21	6549	212829	32.498	731.796	25	5631	259129	46.018	1067.763	26	11412	402967	35.311	510.963	14	5001	235125	47.016	762.709	33	12756	387894	30.409	587.384	22	6951	447543	64.385	976.355	21	7764	388213	50.002	598.430	48	16644	450944	27.093	637.956
K01918	panC	pantoate--beta-alanine ligase [EC:6.3.2.1]	1	1038	3643	3.510	3.802	2	813	802	0.986	1.408	-	-	-	-	-	-	-	-	-	-	-	-	-	-	-	1	540	581	1.076	0.499	1	372	573	1.540	0.621	1	282	503	1.784	0.713
K01919	gshA	glutamate--cysteine ligase [EC:6.3.2.2]	15	9063	151233	16.687	241.651	1	138	75	0.543	1.382	85	29694	1172352	39.481	1585.509	6	4746	32202	6.785	45.321	81	28296	1155900	40.850	1686.703	9	8307	51421	6.190	35.596	61	19908	1110936	55.803	1673.418	115	38616	1024364	26.527	1306.767
K01920	gshB	glutathione synthase [EC:6.3.2.3]	-	-	-	-	-	-	-	-	-	-	-	-	-	-	-	1	456	588	1.289	1.084	1	456	202	0.443	0.265	-	-	-	-	-	-	-	-	-	-	-	-	-	-	-
K01921	ddl	D-alanine-D-alanine ligase [EC:6.3.2.4]	55	14253	239956	16.835	881.494	64	14244	237675	16.686	895.509	45	19254	462025	23.996	557.028	28	9234	253772	27.482	825.394	51	20847	622701	29.870	816.655	41	14760	530853	35.966	884.577	49	13965	616982	44.181	1112.426	65	25383	608646	23.978	699.652
K01923	purC	phosphoribosylaminoimidazole-succinocarboxamide synthase [EC:6.3.2.6]	41	11805	166243	14.082	636.531	32	6939	210452	30.329	880.425	43	14847	248244	16.720	391.194	27	7431	180889	24.342	788.709	59	17226	309318	17.956	636.756	36	9567	361437	37.780	913.037	56	13515	317191	23.470	760.373	66	18930	338909	17.903	574.850
K01924	murC	UDP-N-acetylmuramate--alanine ligase [EC:6.3.2.8]	54	16077	251779	15.661	801.148	72	16248	363161	22.351	1292.247	34	16131	464664	28.806	492.144	39	12153	300499	24.726	991.738	43	18525	614071	33.148	742.374	47	15504	866304	55.876	1461.724	45	14232	546364	38.390	901.730	83	28005	604344	21.580	785.309
K01925	murD	UDP-N-acetylmuramoylalanine--D-glutamate ligase [EC:6.3.2.9]	68	18342	340122	18.543	1280.083	64	14133	387192	27.396	1571.891	48	21546	541769	25.145	601.820	37	11088	387030	34.905	1426.426	58	23349	626154	26.817	808.246	49	14298	719997	50.356	1538.947	44	13920	606284	43.555	981.348	80	29961	669607	22.349	797.491
K01926	rex	redox-sensing transcriptional repressor	37	9855	142606	14.470	633.769	28	6699	167388	24.987	673.613	31	10932	270136	24.711	450.999	26	6693	164008	24.504	832.679	52	16980	341795	20.129	614.783	35	10029	248965	24.825	648.480	34	9150	305548	33.393	649.722	63	19278	328213	17.025	548.348
K01928	murE	UDP-N-acetylmuramoyl-L-alanyl-D-glutamate--2,6-diaminopimelate ligase [EC:6.3.2.13]	104	32061	613269	19.128	1878.105	114	27201	722729	26.570	2494.705	114	49899	1280877	25.669	1441.557	59	20031	696922	34.792	2163.505	145	59391	1746803	29.412	2219.390	70	28284	1710694	60.483	2439.690	136	39450	2074506	52.586	3623.470	202	75636	1817383	24.028	2114.094
K01929	murF	UDP-N-acetylmuramoyl-tripeptide--D-alanyl-D-alanine ligase [EC:6.3.2.10]	77	21438	293773	13.703	1053.556	66	15213	294493	19.358	1136.070	53	21774	612874	28.147	737.502	47	15297	282226	18.450	948.008	76	26997	667480	24.724	969.293	53	17457	602807	34.531	1120.527	63	17526	689931	39.366	1230.928	98	33840	713813	21.094	905.729
K01930	FPGS	folylpolyglutamate synthase [EC:6.3.2.17]	3	2016	8333	4.133	10.766	-	-	-	-	-	-	-	-	-	-	1	321	527	1.642	1.540	1	249	462	1.855	0.969	1	285	531	1.863	0.945	-	-	-	-	-	-	-	-	-	-
K01933	purM	phosphoribosylformylglycinamidine cyclo-ligase [EC:6.3.3.1]	44	12267	218698	17.828	752.526	36	8787	252122	28.693	840.775	66	22614	474489	20.982	728.887	30	9903	235455	23.776	745.218	66	22161	533201	24.060	863.758	31	9030	443408	49.104	869.038	79	21471	357448	16.648	678.168	112	32706	598689	18.305	948.028
K01934	MTHFS	5-formyltetrahydrofolate cyclo-ligase [EC:6.3.3.2]	36	11499	167551	14.571	665.061	27	7170	190497	26.569	858.976	26	10428	468568	44.934	715.495	22	7605	214264	28.174	934.770	37	13575	359930	26.514	614.574	30	9339	375637	40.222	1030.747	32	8514	239962	28.184	560.015	54	18264	449077	24.588	717.096
K01935	bioD	dethiobiotin synthetase [EC:6.3.3.3]	1	750	2964	3.952	4.092	-	-	-	-	-	1	351	560	1.595	0.657	-	-	-	-	-	-	-	-	-	-	-	-	-	-	-	-	-	-	-	-	1	342	596	1.743	0.588
K01937	pyrG, CTPS	CTP synthase [EC:6.3.4.2]	68	23856	447001	18.737	1167.302	57	14853	534120	35.960	1614.625	87	32889	635490	19.322	817.945	41	14640	492259	33.624	1369.541	105	35952	739832	20.578	1081.350	53	17916	1042517	58.189	1683.338	104	29097	660333	22.694	1144.736	149	51459	826517	16.062	1015.685
K01938	fhs	formate--tetrahydrofolate ligase [EC:6.3.4.3]	75	22599	298208	13.196	959.648	86	19992	335617	16.788	1235.585	89	33015	577056	17.479	737.244	67	20412	371001	18.176	1252.975	125	42093	767849	18.242	1121.008	60	18786	768940	40.932	1426.493	134	35112	704746	20.071	1296.715	170	53346	762429	14.292	1027.762
K01939	purA, ADSS	adenylosuccinate synthase [EC:6.3.4.4]	80	22917	362765	15.830	1179.316	94	20688	391048	18.902	1427.277	42	19782	542798	27.439	587.497	39	11757	349362	29.715	1177.683	55	23862	578434	24.241	724.380	54	14769	540265	36.581	1130.865	66	17838	503218	28.210	1020.167	87	30849	677855	21.973	849.683
K01940	argG, ASS1	argininosuccinate synthase [EC:6.3.4.5]	106	27945	259872	9.299	1084.363	132	27663	274048	9.907	1351.470	65	21426	458301	21.390	730.025	69	18333	275023	15.002	1298.063	71	21990	539601	24.538	928.240	105	26022	570088	21.908	1677.229	82	20511	570664	27.822	1193.199	113	32037	526964	16.449	840.570
K01941	-	urea carboxylase [EC:6.3.4.6]	1	351	534	1.521	1.249	1	318	561	1.764	1.200	-	-	-	-	-	1	387	255	0.659	0.639	-	-	-	-	-	-	-	-	-	-	-	-	-	-	-	2	828	1000	1.208	0.972
K01945	purD	phosphoribosylamine---glycine ligase [EC:6.3.4.13]	49	15435	271915	17.617	860.903	68	15834	317755	20.068	1198.307	65	24249	492199	20.298	643.801	29	9609	292725	30.464	990.140	95	32991	592640	17.964	890.042	49	15612	583401	37.369	1153.738	101	28170	613853	21.791	1104.436	128	39930	614252	15.383	856.164
K01951	guaA, GMPS	GMP synthase (glutamine-hydrolysing) [EC:6.3.5.2]	103	29946	477123	15.933	1523.158	97	22521	493203	21.900	1716.042	106	37587	872636	23.216	1223.030	54	15945	465881	29.218	1579.126	111	40302	954104	23.674	1319.802	71	21192	772911	36.472	1455.318	100	26793	885561	33.052	1598.122	173	55329	988541	17.867	1336.479
K01952	purL, PFAS	phosphoribosylformylglycinamidine synthase [EC:6.3.5.3]	131	43071	680359	15.796	2085.683	141	34059	795651	23.361	2861.415	95	45996	1328410	28.881	1410.349	84	28671	758865	26.468	2474.345	124	49239	1619295	32.886	2195.703	105	36894	1510615	40.945	2612.749	132	39075	1561549	39.963	2761.919	193	66408	1695363	25.529	2232.174
K01953	asnB, ASNS	asparagine synthase (glutamine-hydrolysing) [EC:6.3.5.4]	17	11154	17655	1.583	26.730	-	-	-	-	-	157	49065	1660756	33.848	2586.226	3	2358	1514	0.642	2.202	176	53109	1176045	22.144	1985.829	7	6180	3930	0.636	2.745	160	41949	1398291	33.333	2635.072	206	62661	1288597	20.565	1811.318
K01955	carB, CPA2	carbamoyl-phosphate synthase large subunit [EC:6.3.5.5]	220	76740	1375330	17.922	3510.727	225	54792	1681685	30.692	5347.666	303	118887	3106317	26.128	3609.898	156	57282	1520725	26.548	4060.033	370	138483	3435012	24.805	4373.450	188	72117	2855861	39.600	4059.153	312	98559	3421236	34.713	4994.776	467	163794	3370712	20.579	3902.110
K01956	carA, CPA1	carbamoyl-phosphate synthase small subunit [EC:6.3.5.5]	83	26334	517589	19.655	1634.825	85	19836	691497	34.861	2571.977	131	46842	1200240	25.623	1721.123	60	17937	594370	33.137	2209.753	170	55740	1229859	22.064	2060.502	72	25641	1433115	55.892	2385.044	160	45282	1181923	26.101	2229.466	207	66198	1242972	18.777	1760.609
K01958	PC, pyc	pyruvate carboxylase [EC:6.4.1.1]	9	7536	27044	3.589	27.753	2	3870	1029	0.266	0.394	53	27957	1128378	40.361	950.625	1	3432	1135	0.331	0.288	52	28245	1072530	37.972	914.420	5	7950	14435	1.816	4.573	51	23676	1167737	49.322	1144.105	71	34059	999706	29.352	814.703
K01961	accC	acetyl-CoA carboxylase, biotin carboxylase subunit [EC:6.4.1.2 6.3.4.14]	76	21324	516767	24.234	1779.111	80	18660	526551	28.218	1869.218	113	38370	895888	23.349	1320.295	55	16950	482673	28.476	1660.616	150	47841	994704	20.792	1627.666	55	16773	1001786	59.726	1824.397	166	44829	968765	21.610	1786.844	182	55764	999493	17.924	1435.094
K01962	accA	acetyl-CoA carboxylase carboxyl transferase subunit alpha [EC:6.4.1.2 2.1.3.15]	53	13383	238917	17.852	1045.308	46	10761	215148	19.993	869.911	60	19866	510928	25.719	844.435	31	9834	210247	21.380	832.355	67	21816	383533	17.580	682.113	36	10641	393370	36.967	823.618	62	16401	242635	14.794	527.479	89	27294	434000	15.901	689.505
K01963	accD	acetyl-CoA carboxylase carboxyl transferase subunit beta [EC:6.4.1.2 2.1.3.15]	50	14397	228020	15.838	811.616	42	10407	216006	20.756	761.247	36	14646	508177	34.697	685.258	30	9618	233331	24.260	785.808	42	15840	442016	27.905	644.893	28	9324	416516	44.671	774.340	29	10020	360883	36.016	521.089	59	19776	451575	22.834	630.553
K01965	PCCA, pccA	propionyl-CoA carboxylase alpha chain [EC:6.4.1.3]	-	-	-	-	-	-	-	-	-	-	-	-	-	-	-	-	-	-	-	-	-	-	-	-	-	-	-	-	-	-	1	315	545	1.730	0.733	-	-	-	-	-
K01968	A	3-methylcrotonyl-CoA carboxylase alpha subunit [EC:6.4.1.4]	-	-	-	-	-	1	159	158	0.994	1.200	-	-	-	-	-	-	-	-	-	-	1	270	457	1.693	0.894	2	516	808	1.566	2.088	-	-	-	-	-	1	240	239	0.996	0.419
K01971	ligD	bifunctional non-homologous end joining protein LigD [EC:6.5.1.1]	1	324	573	1.769	1.353	-	-	-	-	-	-	-	-	-	-	-	-	-	-	-	1	321	560	1.745	0.752	-	-	-	-	-	-	-	-	-	-	-	-	-	-	-
K01972	ligA, ligB	DNA ligase (NAD+) [EC:6.5.1.2]	89	27639	579766	20.976	1697.061	97	22773	654380	28.735	2199.913	67	31686	794505	25.074	813.689	57	19302	589376	30.534	1716.450	80	34956	1001109	28.639	1152.730	60	21579	1109755	51.428	1669.416	64	24384	954616	39.149	1201.393	138	50040	1065091	21.285	1263.666
K01989	ABC.X4.S	putative ABC transport system substrate-binding protein	20	6243	45807	7.337	164.342	-	-	-	-	-	70	22098	638003	28.872	1114.203	8	2829	7011	2.478	27.266	87	28140	514403	18.280	911.963	12	4713	23667	5.022	37.712	57	16134	419187	25.982	766.971	110	34878	599644	17.193	890.565
K01990	ABC-2.A	ABC-2 type transport system ATP-binding protein	198	67077	1295508	19.314	4297.543	158	37002	1001329	27.061	4232.432	363	127764	3986099	31.199	6355.300	116	41328	1071030	25.915	3863.142	355	130173	2747621	21.107	4436.385	144	48822	1991269	40.786	4017.564	158	51111	1099976	21.521	1960.148	576	197793	3676707	18.589	5294.486
K01992	ABC-2.P	ABC-2 type transport system permease protein	282	87072	1281701	14.720	4438.996	287	70662	1044871	14.787	4076.944	226	96654	3502659	36.239	4339.405	206	64908	1237149	19.060	4726.719	237	104295	2611771	25.042	3335.306	267	81408	2121059	26.055	4384.871	136	47967	1489454	31.052	2202.588	396	151557	3248284	21.433	3985.269
K01993	ABC-2.TX	HlyD family secretion protein	-	-	-	-	-	-	-	-	-	-	1	315	560	1.778	0.732	-	-	-	-	-	-	-	-	-	-	-	-	-	-	-	-	-	-	-	-	-	-	-	-	-
K01995	livG	branched-chain amino acid transport system ATP-binding protein	7	2358	65657	27.844	212.162	-	-	-	-	-	16	5529	265027	47.934	426.892	3	1692	13894	8.212	28.493	15	6012	154571	25.710	233.280	5	1989	13280	6.677	23.356	3	1944	2456	1.263	1.959	18	6591	193752	29.396	269.508
K01996	livF	branched-chain amino acid transport system ATP-binding protein	3	2148	58054	27.027	90.324	-	-	-	-	-	8	3600	236857	65.794	306.817	2	1443	14814	10.266	24.329	6	3213	147029	45.761	165.589	2	1068	12918	12.096	18.155	1	705	159	0.226	0.327	13	5004	185757	37.122	242.263
K01997	livH	branched-chain amino acid transport system permease protein	5	2643	75776	28.670	142.668	1	879	195	0.222	0.434	14	4800	263207	54.835	413.117	4	2415	15117	6.260	27.846	11	4401	166973	37.940	228.869	5	2682	23878	8.903	26.358	1	879	551	0.627	0.263	16	6396	250933	39.233	289.899
K01998	livM	branched-chain amino acid transport system permease protein	2	1956	71556	36.583	75.766	1	303	534	1.762	1.259	14	5988	283815	47.397	357.832	1	981	15319	15.616	17.137	10	5130	182492	35.573	198.015	3	2199	24104	10.961	18.370	3	2280	1127	0.494	0.759	13	5934	262277	44.199	262.035
K01999	livK	branched-chain amino acid transport system substrate-binding protein	10	5007	90509	18.076	177.326	1	1179	211	0.179	0.324	12	7167	361579	50.451	310.095	2	2352	19107	8.124	17.239	14	7500	219530	29.271	214.166	2	2352	30275	12.872	16.259	-	-	-	-	-	23	9270	344940	37.210	383.123
K02000	proV	glycine betaine/proline transport system ATP-binding protein [EC:3.6.3.32]	12	4695	100766	21.462	254.388	-	-	-	-	-	9	5943	14414	2.425	11.170	5	3147	23430	7.445	38.888	19	9510	156409	16.447	173.544	11	5544	37445	6.754	43.815	4	3894	23403	6.010	11.974	22	9921	149245	15.043	153.029
K02001	proW	glycine betaine/proline transport system permease protein	7	4758	140387	29.505	200.936	1	429	21	0.049	0.445	11	7779	12102	1.556	8.474	4	3786	26864	7.096	30.039	14	8370	210826	25.188	182.622	6	5901	42695	7.235	26.013	3	2664	30186	11.331	16.506	14	8832	201452	22.809	135.541
K02002	proX	glycine betaine/proline transport system substrate-binding protein	7	4758	140387	29.505	200.936	-	-	-	-	-	10	8460	14528	1.717	8.310	5	4107	27453	6.684	35.216	11	7410	209173	28.228	160.825	6	5901	42695	7.235	26.013	2	2001	29627	14.806	14.420	14	9366	202237	21.593	128.264
K02003	ABC.CD.A	putative ABC transport system ATP-binding protein	84	31521	536416	17.018	1480.991	64	17061	265109	15.539	920.072	275	105753	2897318	27.397	3807.284	58	26004	339649	13.061	871.266	245	99576	2191008	22.003	2957.956	82	34560	1775493	51.374	2405.065	153	51333	1569253	30.570	2589.251	319	124083	2790008	22.485	3252.392
K02004	ABC.CD.P	putative ABC transport system permease protein	57	35028	766217	21.874	1183.671	32	12330	355138	28.803	785.542	305	141585	4314690	30.474	4472.016	32	24180	445621	18.429	630.167	278	140574	3287523	23.386	3348.538	68	40479	2278943	56.299	2225.323	173	72672	2519696	34.672	3032.681	406	184872	4205771	22.750	3939.904
K02005	ABC.CD.TX	HlyD family secretion protein	46	12144	310715	25.586	1180.009	52	11532	286952	24.883	1098.234	12	6885	15951	2.317	15.266	32	9375	288013	30.721	1066.674	17	7554	158609	20.997	198.197	27	9549	502007	52.572	781.251	3	2595	32050	12.351	18.680	22	8976	162101	18.059	180.235
K02006	cbiO	cobalt/nickel transport system ATP-binding protein	1	732	417	0.570	0.599	-	-	-	-	-	9	2706	226676	83.768	425.090	1	732	74	0.101	0.338	7	2211	71355	32.273	132.156	-	-	-	-	-	-	-	-	-	-	9	2409	147163	61.089	258.569
K02007	cbiM	cobalt/nickel transport system permease protein	1	324	462	1.426	1.353	-	-	-	-	-	8	3306	337819	102.184	421.392	1	987	11	0.011	0.250	8	3594	109569	30.487	134.272	-	-	-	-	-	-	-	-	-	-	11	4065	217897	53.603	262.144
K02008	cbiQ	cobalt/nickel transport system permease protein	2	1038	472	0.455	2.112	1	216	1155	5.347	10.596	11	3426	259350	75.701	459.211	2	1038	1166	1.123	3.811	8	3105	64064	20.633	103.198	-	-	-	-	-	-	-	-	-	-	17	4872	140025	28.741	236.232
K02010	afuC, fbpC	iron(III) transport system ATP-binding protein [EC:3.6.3.30]	3	1386	100792	72.722	209.737	-	-	-	-	-	8	3762	250263	66.524	272.773	2	1290	21737	16.850	41.397	11	4443	193870	43.635	256.873	3	2262	28618	12.652	23.573	3	1509	1771	1.174	1.836	10	4524	216909	47.946	217.914
K02011	afuB, fbpB	iron(III) transport system permease protein	9	5136	135563	26.395	224.734	-	-	-	-	-	18	7131	410893	57.621	497.454	2	3414	27740	8.125	18.104	12	6426	320585	49.889	302.791	2	1968	53368	27.118	30.105	1	1686	1347	0.799	0.342	20	8298	368411	44.398	375.327
K02012	afuA, fbpA	iron(III) transport system substrate-binding protein	6	3039	114799	37.775	227.235	-	-	-	-	-	9	3744	250804	66.988	317.210	3	2322	19546	8.418	27.790	13	4596	202731	44.110	319.747	3	1521	30503	20.055	37.978	2	2061	1046	0.508	0.560	10	3807	235261	61.797	289.872
K02013	ABC.FEV.A	iron complex transport system ATP-binding protein [EC:3.6.3.34]	-	-	-	-	-	2	474	616	1.300	2.414	18	6762	543463	80.370	781.378	2	1107	1158	1.046	1.787	25	8472	538299	63.539	856.550	2	909	6560	7.217	9.184	32	8769	665984	75.948	1308.154	24	7878	451718	57.339	632.845
K02014	TC.FEV.OM	iron complex outermembrane recepter protein	2	651	1058	1.625	2.694	3	1020	1379	1.352	2.805	2	642	1180	1.838	1.436	-	-	-	-	-	6	1980	3005	1.518	4.021	-	-	-	-	-	1	327	563	1.722	0.706	5	1566	2655	1.695	3.212
K02015	ABC.FEV.P	iron complex transport system permease protein	5	3195	947	0.296	2.402	3	2271	1606	0.707	1.764	64	19173	979117	51.067	1803.869	-	-	-	-	-	48	16011	610349	38.121	1055.747	3	1410	4819	3.418	7.162	66	17931	644771	35.958	1366.196	75	21633	644044	29.771	1077.319
K02016	ABC.FEV.S	iron complex transport system substrate-binding protein	1	180	179	0.994	1.218	1	330	597	1.809	1.156	52	14532	660691	45.465	1212.439	2	510	927	1.818	3.878	50	14229	599772	42.151	1123.002	2	1152	3240	2.812	4.442	65	13974	755782	54.085	1804.878	63	17199	480298	27.926	790.768
K02017	modC	molybdate transport system ATP-binding protein [EC:3.6.3.29]	-	-	-	-	-	-	-	-	-	-	-	-	-	-	-	-	-	-	-	-	-	-	-	-	-	-	-	-	-	-	-	-	-	-	-	1	264	477	1.807	0.762
K02018	modB	molybdate transport system permease protein	-	-	-	-	-	-	-	-	-	-	-	-	-	-	-	-	-	-	-	-	-	-	-	-	-	-	-	-	-	-	-	-	-	-	-	1	351	541	1.541	0.573
K02019	modE	molybdate transport system regulatory protein	-	-	-	-	-	-	-	-	-	-	-	-	-	-	-	-	-	-	-	-	1	354	553	1.562	0.682	-	-	-	-	-	-	-	-	-	-	-	-	-	-	-
K02024	lamB	maltoporin	-	-	-	-	-	-	-	-	-	-	1	225	448	1.991	1.024	-	-	-	-	-	1	327	598	1.829	0.738	-	-	-	-	-	-	-	-	-	-	2	543	713	1.313	1.112
K02025	ABC.MS.P	multiple sugar transport system permease protein	1	897	4184	4.664	5.132	-	-	-	-	-	3	2115	3109	1.470	2.289	1	897	1041	1.161	1.102	8	4548	34950	7.685	34.803	2	1794	1853	1.033	1.951	1	897	19365	21.589	11.709	20	8640	38581	4.465	40.751
K02026	ABC.MS.P1	multiple sugar transport system permease protein	1	822	5124	6.234	6.668	-	-	-	-	-	5	3453	5648	1.636	3.838	1	822	594	0.723	0.602	8	4251	32798	7.715	34.283	2	1638	4203	2.566	2.959	4	2268	21572	9.511	20.559	14	7158	30679	4.286	28.332
K02027	ABC.MS.S	multiple sugar transport system substrate-binding protein	1	1290	4705	3.647	3.229	-	-	-	-	-	8	7950	7937	0.998	3.827	-	-	-	-	-	11	10014	46469	4.640	26.637	3	2757	5588	2.027	3.370	5	3729	30165	8.089	20.891	26	15642	67128	4.292	49.160
K02028	ABC.PA.A	polar amino acid transport system ATP-binding protein [EC:7.4.2.1]	93	24735	408857	16.529	1708.699	74	16140	344534	21.347	1462.076	157	46128	822851	17.838	1635.708	57	15816	370535	23.428	1606.497	213	60759	1038933	17.099	2239.010	69	18708	443509	23.707	1125.850	192	50088	963923	19.245	2262.485	243	69843	1040290	14.895	1835.039
K02029	ABC.PA.P	polar amino acid transport system permease protein	140	41382	778963	18.824	2654.443	131	29838	542844	18.193	2144.453	114	54213	1444251	26.640	1540.595	77	27330	573870	20.998	1788.760	184	73794	1987242	26.930	2699.215	98	36567	999296	27.328	1648.428	118	36960	1832987	49.594	3149.720	231	86883	1953100	22.480	2368.628
K02030	ABC.PA.S	polar amino acid transport system substrate-binding protein	168	50712	812799	16.028	2614.546	150	35361	574994	16.261	2047.690	171	71082	1742190	24.510	2086.859	85	31209	613735	19.665	1740.626	262	95184	2119428	22.267	3065.746	118	42549	976380	22.947	1532.523	217	60123	1779480	29.597	3298.314	312	109119	2158211	19.779	2751.482
K02031	ABC.PE.A	peptide/nickel transport system ATP-binding protein	60	14055	196996	14.016	864.744	69	14871	253410	17.041	1037.151	11	6864	13157	1.917	11.820	31	8268	225456	27.269	947.366	17	9339	55219	5.913	54.463	50	14076	500008	35.522	1114.432	19	6387	64981	10.174	105.403	30	12297	86415	7.027	97.430
K02032	ABC.PE.A1	peptide/nickel transport system ATP-binding protein	53	12933	246313	19.045	946.918	64	13596	350981	25.815	1354.764	8	4911	14062	2.863	10.889	34	8550	326895	38.233	1364.609	14	7818	48526	6.207	46.449	35	9699	706015	72.793	1451.388	16	5265	47116	8.949	76.811	31	12741	96220	7.552	105.247
K02033	ABC.PE.P	peptide/nickel transport system permease protein	36	9429	207264	21.982	796.836	29	6906	267635	38.754	969.887	11	6444	11696	1.815	10.427	21	5922	279323	47.167	1102.027	14	8856	55822	6.303	52.448	30	8985	586466	65.272	1189.148	7	3576	62621	17.511	65.065	26	12291	77729	6.324	78.523
K02034	ABC.PE.P1	peptide/nickel transport system permease protein	35	8559	215371	25.163	926.063	37	8136	260822	32.058	1086.794	10	6390	11395	1.783	9.920	20	5838	269078	46.091	1038.394	17	8391	61937	7.381	67.705	30	8076	586075	72.570	1336.999	15	5139	62006	12.066	99.715	29	11682	84269	7.214	97.393
K02035	ABC.PE.S	peptide/nickel transport system substrate-binding protein	91	31125	635756	20.426	1686.992	91	21465	602419	28.065	2000.394	81	40410	1935093	47.886	1868.871	58	22476	611705	27.216	1523.524	65	38133	783049	20.535	674.100	67	24666	1303094	52.830	1887.265	23	15291	136698	8.940	98.431	122	55794	1349673	24.190	1242.365
K02036	pstB	phosphate transport system ATP-binding protein [EC:7.3.2.1]	16	7509	145415	19.365	333.060	-	-	-	-	-	54	21138	654083	30.943	923.884	3	2382	35661	14.971	51.066	65	24009	637490	26.552	997.823	9	4719	45435	9.628	56.497	66	18141	504918	27.833	967.017	89	31104	691177	22.221	952.473
K02037	pstC	phosphate transport system permease protein	8	3792	78615	20.732	175.752	1	186	44	0.237	1.025	47	16485	383131	23.241	573.704	7	3762	16368	4.351	38.642	68	21882	611250	27.934	1060.240	6	3399	22701	6.679	24.244	42	11562	646569	55.922	1268.233	63	21771	468400	21.515	634.019
K02038	pstA	phosphate transport system permease protein	6	3234	77524	23.972	151.710	-	-	-	-	-	49	16692	367703	22.029	575.814	2	1770	15043	8.499	19.555	75	22653	506717	22.369	943.050	3	2661	22803	8.569	17.002	88	23040	465286	20.195	990.514	78	25320	469681	18.550	664.722
K02039	phoU	phosphate transport system protein	8	2601	57103	21.954	195.543	-	-	-	-	-	17	7005	268897	38.386	378.699	3	1554	12515	8.053	34.364	35	10227	286797	28.043	585.050	5	2829	19211	6.791	24.036	51	11328	244918	21.621	642.753	44	13179	288623	21.900	489.005
K02040	pstS	phosphate transport system substrate-binding protein	12	5931	147926	24.941	312.707	1	372	591	1.589	1.025	65	24018	629265	26.200	899.823	6	4695	35743	7.613	48.973	113	37236	680292	18.270	1185.483	6	4692	43552	9.282	35.126	94	26871	529198	19.694	1051.338	108	36741	702856	19.130	973.156
K02041	phnC	phosphonate transport system ATP-binding protein [EC:7.3.2.2]	65	16101	246957	15.338	1132.832	46	9276	261694	28.212	1266.436	25	8718	232258	26.641	367.835	24	6990	242540	34.698	1015.246	35	11811	201623	17.071	344.994	34	8802	306501	34.822	771.860	14	4881	41910	8.586	69.849	52	15450	276391	17.889	454.031
K02042	phnE	phosphonate transport system permease protein	63	18768	465933	24.826	1696.981	75	18369	444771	24.213	1729.537	32	13839	488949	35.331	628.116	56	17097	441916	25.848	1728.098	35	15246	389881	25.573	527.883	60	18270	775891	42.468	1690.977	19	7746	88671	11.447	119.750	80	28278	584077	20.655	797.143
K02043	phnF	GntR family transcriptional regulator, phosphonate transport system regulatory protein	-	-	-	-	-	-	-	-	-	-	-	-	-	-	-	1	261	464	1.778	1.895	-	-	-	-	-	-	-	-	-	-	-	-	-	-	-	1	306	599	1.958	0.657
K02044	phnD	phosphonate transport system substrate-binding protein	48	13632	324385	23.796	1164.840	44	10539	296202	28.105	1086.108	16	7104	320574	45.126	384.161	33	10476	274691	26.221	981.284	20	8958	270482	30.194	330.766	26	9492	492992	51.938	737.285	12	6066	52580	8.668	53.654	39	14565	387820	26.627	477.848
K02046	cysU	sulfate transport system permease protein	-	-	-	-	-	-	-	-	-	-	-	-	-	-	-	-	-	-	-	-	-	-	-	-	-	-	-	-	-	-	-	-	-	-	-	1	243	429	1.765	0.828
K02048	cysP, sbp	sulfate transport system substrate-binding protein	-	-	-	-	-	1	297	537	1.808	1.284	1	273	524	1.919	0.844	-	-	-	-	-	1	330	598	1.812	0.731	-	-	-	-	-	2	594	937	1.577	1.554	2	621	658	1.060	0.972
K02049	ABC.SN.A	NitT/TauT family transport system ATP-binding protein	-	-	-	-	-	-	-	-	-	-	2	1533	9475	6.181	6.916	-	-	-	-	-	5	2514	15924	6.334	15.836	-	-	-	-	-	-	-	-	-	-	5	2529	27816	10.999	28.640
K02050	ABC.SN.P	NitT/TauT family transport system permease protein	1	1014	2165	2.135	1.730	-	-	-	-	-	14	5145	333553	64.831	482.318	2	1263	998	0.790	1.566	8	4485	95067	21.197	99.635	-	-	-	-	-	2	1785	694	0.389	0.776	16	6612	186448	28.198	212.755
K02051	ABC.SN.S	NitT/TauT family transport system substrate-binding protein	1	1053	570	0.541	0.416	-	-	-	-	-	8	2994	328349	109.669	465.305	-	-	-	-	-	4	1731	88096	50.893	113.186	-	-	-	-	-	1	1053	512	0.486	0.219	9	2940	148493	50.508	214.948
K02052	ABC.SP.A	putative spermidine/putrescine transport system ATP-binding protein	2	300	609	2.030	7.308	2	300	716	2.387	8.900	3	2469	6740	2.730	3.641	1	156	238	1.526	3.170	5	3048	13127	4.307	12.468	3	462	1190	2.576	7.869	1	144	128	0.889	0.801	9	4470	34650	7.752	32.609
K02053	ABC.SP.P	putative spermidine/putrescine transport system permease protein	1	288	476	1.653	1.522	-	-	-	-	-	1	789	4600	5.830	2.921	-	-	-	-	-	4	2313	10063	4.351	10.640	-	-	-	-	-	1	381	598	1.570	0.606	4	2466	20445	8.291	15.828
K02054	ABC.SP.P1	putative spermidine/putrescine transport system permease protein	-	-	-	-	-	-	-	-	-	-	1	807	1325	1.642	1.714	-	-	-	-	-	3	2085	10202	4.893	8.679	-	-	-	-	-	-	-	-	-	-	5	2577	19160	7.435	19.128
K02055	ABC.SP.S	putative spermidine/putrescine transport system substrate-binding protein	1	1050	536	0.510	0.418	-	-	-	-	-	2	1365	4163	3.050	3.208	-	-	-	-	-	4	1872	9087	4.854	11.343	-	-	-	-	-	1	396	192	0.485	0.291	9	4233	29752	7.029	29.088
K02056	ABC.SS.A	simple sugar transport system ATP-binding protein [EC:3.6.3.17]	14	5844	161902	27.704	354.500	1	189	339	1.794	2.018	9	7023	19456	2.770	11.520	6	4026	40277	10.004	60.795	21	9870	244522	24.774	266.442	6	5457	45842	8.401	29.758	3	3420	65894	19.267	27.942	19	9306	222770	23.938	195.117
K02057	ABC.SS.P	simple sugar transport system permease protein	22	8466	207332	24.490	541.776	2	549	753	1.372	2.084	15	9867	29280	2.967	22.076	9	5442	45911	8.436	84.637	21	11418	312139	27.337	313.527	7	4971	79410	15.975	66.932	4	3489	53633	15.372	33.344	22	11628	304686	26.203	261.319
K02058	ABC.SS.S	simple sugar transport system substrate-binding protein	-	-	-	-	-	-	-	-	-	-	-	-	-	-	-	1	303	470	1.551	1.632	-	-	-	-	-	-	-	-	-	-	-	-	-	-	-	1	276	467	1.692	0.729
K02064	thiB, tbpA	thiamine transport system substrate-binding protein	-	-	-	-	-	1	327	204	0.624	1.167	-	-	-	-	-	-	-	-	-	-	-	-	-	-	-	1	327	251	0.768	0.412	-	-	-	-	-	-	-	-	-	-
K02065	mlaF, linL, mkl	phospholipid/cholesterol/gamma-HCH transport system ATP-binding protein	1	132	131	0.992	1.661	1	132	131	0.992	1.445	-	-	-	-	-	-	-	-	-	-	1	153	290	1.895	1.577	-	-	-	-	-	1	150	149	0.993	0.769	-	-	-	-	-
K02068	ABC.X2.A	putative ABC transport system ATP-binding protein	37	8949	96508	10.784	495.804	39	8211	137631	16.762	714.745	16	5931	252400	42.556	379.303	29	6909	135466	19.607	766.890	19	6909	194641	28.172	298.928	19	4707	296743	63.043	998.448	28	7020	214405	30.542	470.467	35	11205	163659	14.606	247.922
K02069	ABC.X2.P	putative ABC transport system permease protein	37	9072	217625	23.989	934.351	24	5076	297930	58.694	1283.217	31	10605	294564	27.776	492.194	19	5418	245496	45.311	1041.270	38	13542	170415	12.584	311.452	26	7569	677983	89.574	1524.506	35	10719	181179	16.903	380.244	53	16563	190702	11.514	318.036
K02071	metN	D-methionine transport system ATP-binding protein	73	18393	303148	16.482	1249.453	61	13818	283097	20.488	1122.329	57	21723	657501	30.268	889.980	33	11193	298323	26.653	964.347	68	25647	623991	24.330	884.444	50	14178	350065	24.691	775.915	62	17232	475356	27.586	872.863	102	34038	693356	20.370	947.765
K02072	metI	D-methionine transport system permease protein	52	13350	195044	14.610	847.089	53	13545	185412	13.689	688.071	45	15105	402548	26.650	709.344	43	11637	180717	15.530	790.223	75	23265	337277	14.497	656.887	45	12402	355541	28.668	824.220	81	20103	192763	9.589	460.845	70	22521	415305	18.441	665.059
K02073	metQ	D-methionine transport system substrate-binding protein	125	33468	632880	18.910	2430.185	128	29481	745714	25.295	2841.976	71	32757	678140	20.702	803.600	80	23529	729739	31.014	2818.551	106	39897	1019704	25.558	1537.582	90	29769	1250852	42.019	2347.253	117	35640	973969	27.328	1758.777	165	57918	985504	17.016	1338.349
K02074	ABC.ZM.A	zinc/manganese transport system ATP-binding protein	43	10812	210531	19.472	953.839	34	6945	200545	28.876	936.511	22	9489	301290	31.752	419.505	32	8103	203181	25.075	987.100	25	10224	368744	36.067	557.255	42	10080	374053	37.108	1065.420	30	8217	304160	37.016	693.156	50	17454	443225	25.394	636.868
K02075	ABC.ZM.P	zinc/manganese transport system permease protein	40	12168	263937	21.691	932.546	30	6750	235148	34.837	934.972	35	13857	312720	22.568	436.059	20	7518	233785	31.097	704.406	33	14280	462016	32.354	592.723	28	9447	508367	53.813	866.026	24	8211	394484	48.043	626.785	61	21546	482149	22.378	656.757
K02076	zurR, zur	Fur family transcriptional regulator, zinc uptake regulator	3	1083	25105	23.181	86.234	-	-	-	-	-	7	2916	186787	64.056	286.342	2	627	4947	7.890	20.504	8	3129	194602	62.193	342.382	3	1344	7302	5.433	10.520	8	2253	209059	92.791	469.236	13	5256	230871	43.925	313.502
K02077	ABC.ZM.S	zinc/manganese transport system substrate-binding protein	64	17439	358766	20.573	1378.196	48	11457	269042	23.483	994.821	57	25494	672138	26.365	781.269	32	10833	294374	27.174	988.109	58	24603	596859	24.260	773.592	40	12708	273522	21.524	607.770	53	15732	335585	21.331	603.838	99	34695	717902	20.692	951.555
K02078	acpP	acyl carrier protein	31	5982	174229	29.126	1408.744	27	4530	177448	39.172	1451.650	22	4857	179163	36.888	712.039	17	3489	171315	49.101	1473.263	30	6723	238313	35.447	921.648	18	3375	349826	103.652	1757.275	14	2970	238721	80.377	941.185	46	10284	220960	21.486	759.089
K02081	agaR	DeoR family transcriptional regulator, aga operon transcriptional repressor	-	-	-	-	-	-	-	-	-	-	1	756	178100	235.582	128.206	-	-	-	-	-	2	1533	11265	7.348	8.499	-	-	-	-	-	-	-	-	-	-	3	1806	46061	25.504	38.601
K02082	agaS	tagatose-6-phosphate ketose/aldose isomerase [EC:5.-.-.-]	-	-	-	-	-	-	-	-	-	-	3	1938	9193	4.744	6.958	-	-	-	-	-	6	3030	12888	4.253	13.856	-	-	-	-	-	-	-	-	-	-	8	4638	42917	9.253	33.662
K02083	allC	allantoate deiminase [EC:3.5.3.9]	-	-	-	-	-	1	324	270	0.833	1.177	12	3129	71818	22.952	149.834	1	324	583	1.799	1.526	18	4923	177909	36.138	372.296	1	324	301	0.929	0.416	30	7122	315468	44.295	749.654	21	5499	137337	24.975	251.244
K02086	dnaD	DNA replication protein	17	5229	62870	12.023	242.328	31	6882	141449	20.553	664.098	17	7011	253920	36.217	349.592	22	5862	133777	22.821	683.833	23	8715	263588	30.245	381.435	33	8193	224397	27.389	659.495	20	6171	309519	50.157	520.680	27	10407	251082	24.126	316.839
K02099	araC	AraC family transcriptional regulator, arabinose operon regulatory protein	-	-	-	-	-	-	-	-	-	-	-	-	-	-	-	-	-	-	-	-	-	-	-	-	-	-	-	-	-	-	-	-	-	-	-	1	309	541	1.751	0.651
K02100	araE	MFS transporter, SP family, arabinose:H+ symporter	1	315	599	1.902	1.392	-	-	-	-	-	4	1941	1077	0.555	1.188	1	177	329	1.859	2.794	1	414	293	0.708	0.291	-	-	-	-	-	2	492	873	1.774	1.877	4	2058	3554	1.727	2.737
K02103	araR	GntR family transcriptional regulator, arabinose operon transcriptional repressor	7	5007	84496	16.876	110.030	2	600	329	0.548	1.907	50	15690	438635	27.956	722.414	5	3696	17878	4.837	26.088	60	19146	445798	23.284	772.782	2	2178	26585	12.206	14.714	78	19347	436928	22.584	966.905	73	22206	488553	22.001	750.028
K02106	atoE	short-chain fatty acids transporter	-	-	-	-	-	-	-	-	-	-	-	-	-	-	-	-	-	-	-	-	-	-	-	-	-	-	-	-	-	-	1	324	499	1.540	0.712	-	-	-	-	-
K02108	ATPF0A, atpB	F-type H+-transporting ATPase subunit a	24	7644	204518	26.755	677.988	14	4092	257273	62.872	791.514	23	9852	285357	28.964	372.370	15	5808	221019	38.054	663.416	30	11313	374492	33.103	591.219	22	8658	498721	57.602	771.883	21	6594	329402	49.955	615.295	42	15072	423445	28.095	587.279
K02109	ATPF0B, atpF	F-type H+-transporting ATPase subunit b	32	8826	131283	14.875	543.673	19	4767	144164	30.242	595.217	18	6942	225867	32.536	372.042	17	4935	154098	31.226	712.842	27	9846	292932	29.751	510.804	16	5136	214348	41.734	493.718	19	4935	290502	58.866	683.408	40	12264	298016	24.300	522.996
K02110	ATPF0C, atpE	F-type H+-transporting ATPase subunit c	13	2643	50794	19.218	474.454	7	1251	72853	58.236	696.882	10	2154	83374	38.707	371.320	8	1935	68192	35.241	589.781	22	4998	94751	18.958	417.400	11	2247	126152	56.142	720.472	13	2667	92538	34.697	435.430	29	5826	111143	19.077	451.164
K02111	ATPF1A, atpA	F-type H+/Na+-transporting ATPase subunit alpha [EC:7.1.2.2 7.2.2.1]	84	25164	446326	17.737	1385.305	74	17277	500596	28.975	1723.659	80	30963	598440	19.328	778.968	55	17670	496315	28.088	1569.865	136	46260	738108	15.956	1135.684	73	23964	990664	41.340	1659.984	97	28293	660750	23.354	1134.430	157	50727	875699	17.263	1184.669
K02112	ATPF1B, atpD	F-type H+/Na+-transporting ATPase subunit beta [EC:7.1.2.2 7.2.2.1]	75	20184	344991	17.092	1266.717	85	20805	391424	18.814	1384.663	88	32106	450967	14.046	667.784	52	15492	391437	25.267	1430.668	124	41376	680577	16.449	1108.532	67	21255	849981	39.990	1576.811	96	26583	622613	23.421	1199.959	168	52764	731023	13.855	1063.067
K02113	ATPF1D, atpH	F-type H+-transporting ATPase subunit delta	36	8556	112208	13.115	593.114	20	4173	117246	28.096	621.578	21	7347	215114	29.279	385.746	18	4536	122497	27.006	663.211	32	10410	299970	28.816	602.637	26	7032	240977	34.269	672.102	18	4959	306873	61.882	709.239	38	12324	293962	23.853	516.140
K02114	ATPF1E, atpC	F-type H+-transporting ATPase subunit epsilon	20	4599	73480	15.977	390.882	19	4560	59040	12.947	290.854	24	6693	173573	25.934	412.022	13	3321	78585	23.663	444.215	24	6882	245199	35.629	588.175	14	3984	128758	32.319	370.018	14	3747	230641	61.554	569.214	32	9363	223968	23.921	459.329
K02115	ATPF1G, atpG	F-type H+-transporting ATPase subunit gamma	48	12432	259504	20.874	1068.205	41	8532	310009	36.335	1373.852	38	14328	326322	22.775	479.880	29	7626	287590	37.712	1321.881	56	18717	408664	21.834	710.001	35	9579	506479	52.874	1274.742	30	9501	382188	40.226	685.485	74	23928	488011	20.395	729.231
K02116	atpI	ATP synthase protein I	-	-	-	-	-	-	-	-	-	-	-	-	-	-	-	-	-	-	-	-	-	-	-	-	-	-	-	-	-	-	-	-	-	-	-	1	231	327	1.416	0.871
K02132	ATPeF1A, ATP5A1, ATP1	F-type H+-transporting ATPase subunit alpha	9	4398	17047	3.876	32.750	5	2649	7058	2.664	11.160	4	2241	15276	6.817	12.343	1	1530	6138	4.012	4.201	4	2229	18815	8.441	17.320	4	3168	4020	1.269	2.720	2	1719	831	0.483	0.940	5	2502	19522	7.803	16.485
K02160	accB, bccP	acetyl-CoA carboxylase biotin carboxyl carrier protein	40	9246	113711	12.298	618.371	22	5148	108876	21.149	502.077	56	14745	490747	33.282	1246.136	23	5382	99747	18.533	626.534	64	16623	406097	24.430	1145.425	27	6615	185804	28.088	559.485	55	13065	345958	26.480	1022.248	74	19371	433074	22.357	975.718
K02167	betI	TetR/AcrR family transcriptional regulator, transcriptional repressor of bet genes	-	-	-	-	-	-	-	-	-	-	-	-	-	-	-	-	-	-	-	-	1	141	245	1.738	1.711	-	-	-	-	-	-	-	-	-	-	-	-	-	-	-
K02168	betT, betS	choline/glycine/proline betaine transport protein	-	-	-	-	-	-	-	-	-	-	-	-	-	-	-	-	-	-	-	-	2	579	1018	1.758	1.667	-	-	-	-	-	-	-	-	-	-	-	-	-	-	-
K02171	blaI	BlaI family transcriptional regulator, penicillinase repressor	7	2499	54377	21.760	190.366	4	1029	14438	14.031	56.346	11	4170	193935	46.507	333.806	5	1326	16470	12.421	88.564	15	5376	237719	44.219	450.056	6	2211	47606	21.531	129.352	5	1527	187141	122.555	394.916	22	7524	268102	35.633	447.977
K02188	cbiD	cobalt-precorrin-5B (C1)-methyltransferase [EC:2.1.1.195]	1	225	156	0.693	0.974	-	-	-	-	-	-	-	-	-	-	-	-	-	-	-	1	225	555	2.467	1.609	-	-	-	-	-	-	-	-	-	-	-	-	-	-	-
K02189	cbiG	cobalt-precorrin 5A hydrolase [EC:3.7.1.12]	-	-	-	-	-	-	-	-	-	-	1	534	503	0.942	0.432	1	324	539	1.664	1.526	-	-	-	-	-	-	-	-	-	-	-	-	-	-	-	2	900	1389	1.543	1.118
K02190	cbiK	sirohydrochlorin cobaltochelatase [EC:4.99.1.3]	-	-	-	-	-	-	-	-	-	-	1	243	153	0.630	0.949	-	-	-	-	-	-	-	-	-	-	-	-	-	-	-	-	-	-	-	-	2	483	629	1.302	1.250
K02196	ccmD	heme exporter protein D	-	-	-	-	-	1	207	391	1.889	1.843	-	-	-	-	-	-	-	-	-	-	-	-	-	-	-	-	-	-	-	-	1	174	346	1.989	1.327	-	-	-	-	-
K02197	ccmE	cytochrome c-type biogenesis protein CcmE	-	-	-	-	-	-	-	-	-	-	-	-	-	-	-	-	-	-	-	-	-	-	-	-	-	-	-	-	-	-	-	-	-	-	-	1	324	528	1.630	0.621
K02198	ccmF	cytochrome c-type biogenesis protein CcmF	-	-	-	-	-	1	315	530	1.683	1.211	-	-	-	-	-	-	-	-	-	-	-	-	-	-	-	-	-	-	-	-	-	-	-	-	-	-	-	-	-	-
K02200	ccmH	cytochrome c-type biogenesis protein CcmH	-	-	-	-	-	-	-	-	-	-	-	-	-	-	-	-	-	-	-	-	1	318	544	1.711	0.759	1	186	332	1.785	1.448	-	-	-	-	-	-	-	-	-	-
K02204	thrB2	homoserine kinase type II [EC:2.7.1.39]	-	-	-	-	-	-	-	-	-	-	-	-	-	-	-	-	-	-	-	-	-	-	-	-	-	-	-	-	-	-	-	-	-	-	-	1	330	551	1.670	0.610
K02208	CDK8_11	cyclin-dependent kinase 8/11 [EC:2.7.11.22 2.7.11.23]	788	242964	380256	1.565	1118.429	344	111075	149959	1.350	356.767	33	11532	13711	1.189	17.809	534	170847	280050	1.639	869.345	118	37620	47241	1.256	73.791	549	175569	278541	1.587	471.153	19	6279	8274	1.318	11.874	80	25542	33689	1.319	43.166
K02217	ftnA, ftn	ferritin [EC:1.16.3.2]	-	-	-	-	-	-	-	-	-	-	-	-	-	-	-	1	315	539	1.711	1.570	-	-	-	-	-	-	-	-	-	-	-	-	-	-	-	-	-	-	-	-
K02221	yggT	YggT family protein	11	2322	71033	30.591	576.393	11	2316	90488	39.071	582.466	8	2103	30041	14.285	91.629	4	1008	87188	86.496	605.328	12	2931	111836	38.156	397.616	11	2466	178082	72.215	779.617	7	1779	135847	76.361	441.868	17	3972	91446	23.023	282.440
K02224	cobB-cbiA	cobyrinic acid a,c-diamide synthase [EC:6.3.5.9 6.3.5.11]	-	-	-	-	-	-	-	-	-	-	-	-	-	-	-	-	-	-	-	-	1	276	269	0.975	0.437	-	-	-	-	-	-	-	-	-	-	2	660	675	1.023	1.219
K02225	cobC1, cobC	cobalamin biosynthetic protein CobC	1	183	331	1.809	2.396	-	-	-	-	-	-	-	-	-	-	-	-	-	-	-	-	-	-	-	-	-	-	-	-	-	-	-	-	-	-	-	-	-	-	-
K02226	cobC, phpB	alpha-ribazole phosphatase [EC:3.1.3.73]	7	3162	85756	27.121	224.219	6	1524	130444	85.593	518.109	11	7164	357756	49.938	330.736	3	2004	127434	63.590	255.375	11	6495	165095	25.419	173.470	7	3312	260820	78.750	400.414	4	2115	22875	10.816	27.721	13	7560	289932	38.351	250.652
K02227	cbiB, cobD	adenosylcobinamide-phosphate synthase [EC:6.3.1.10]	2	537	705	1.313	3.266	-	-	-	-	-	-	-	-	-	-	-	-	-	-	-	1	339	277	0.817	0.356	1	339	574	1.693	0.794	-	-	-	-	-	2	717	810	1.130	1.122
K02230	cobN	cobaltochelatase CobN [EC:6.6.1.2]	1	399	599	1.501	1.099	1	300	444	1.480	1.271	-	-	-	-	-	1	234	408	1.744	2.113	-	-	-	-	-	-	-	-	-	-	-	-	-	-	-	-	-	-	-	-
K02231	cobP, cobU	adenosylcobinamide kinase / adenosylcobinamide-phosphate guanylyltransferase [EC:2.7.1.156 2.7.7.62]	-	-	-	-	-	-	-	-	-	-	-	-	-	-	-	-	-	-	-	-	-	-	-	-	-	-	-	-	-	-	1	216	388	1.796	1.069	1	339	597	1.761	0.593
K02232	cobQ, cbiP	adenosylcobyric acid synthase [EC:6.3.5.10]	-	-	-	-	-	-	-	-	-	-	-	-	-	-	-	-	-	-	-	-	1	231	52	0.225	0.522	-	-	-	-	-	-	-	-	-	-	2	513	683	1.331	1.177
K02233	cobS, cobV	adenosylcobinamide-GDP ribazoletransferase [EC:2.7.8.26]	-	-	-	-	-	-	-	-	-	-	-	-	-	-	-	-	-	-	-	-	-	-	-	-	-	-	-	-	-	-	-	-	-	-	-	1	474	1159	2.445	0.849
K02236	comC	leader peptidase (prepilin peptidase) / N-methyltransferase [EC:3.4.23.43 2.1.1.-]	4	2226	61812	27.768	132.364	1	678	32	0.047	0.281	12	4827	133063	27.566	208.579	3	2028	14934	7.364	25.601	8	3384	105817	31.270	158.006	2	1329	23799	17.907	23.506	-	-	-	-	-	13	5010	139058	27.756	190.551
K02237	comEA	competence protein ComEA	32	9111	176316	19.352	685.282	32	7752	179819	23.196	714.871	22	9057	251400	27.758	324.177	24	7116	189329	26.606	776.302	41	13122	328581	25.040	598.978	28	8763	401681	45.838	865.646	40	10533	269958	25.630	582.931	55	17904	314944	17.591	469.410
K02238	comEC	competence protein ComEC	53	20499	458062	22.346	1102.448	41	10989	449332	40.889	1341.351	44	26271	723560	27.542	571.350	35	17220	469937	27.290	948.228	61	35178	999909	28.424	853.955	41	19584	950208	48.520	1101.933	68	24801	869063	35.041	1140.781	105	47535	986268	20.748	900.827
K02240	comFA	competence protein ComFA	47	14133	289957	20.516	947.039	58	14262	308813	21.653	1075.795	27	14286	537906	37.653	565.666	30	10221	297490	29.106	925.218	36	17862	713169	39.927	762.764	39	14436	773289	53.567	1201.163	16	6864	648499	94.478	750.593	60	25335	705667	27.853	769.273
K02242	comFC	competence protein ComFC	11	4227	143788	34.017	388.511	7	2250	153932	68.414	412.981	16	7383	217542	29.465	270.240	7	2916	148601	50.961	411.291	18	8220	317642	38.643	417.672	10	3684	350006	95.007	654.611	10	3534	304534	86.173	483.666	27	11472	339603	29.603	400.360
K02243	comGA	competence protein ComGA	19	6573	229445	34.907	634.336	15	3810	293414	77.012	912.322	23	10920	376223	34.453	421.153	12	5103	265475	52.023	647.078	33	13884	486064	35.009	641.458	19	7935	621753	78.356	897.923	15	5721	428342	74.872	603.698	32	14676	489255	33.337	490.013
K02244	comGB	competence protein ComGB	12	6285	189024	30.075	367.926	13	3504	190248	54.295	638.958	31	14340	402711	28.083	454.934	9	5145	210166	40.849	410.853	27	12336	534185	43.303	641.915	12	7200	541559	75.217	566.877	21	6798	492116	72.391	809.322	44	18738	540942	28.869	581.094
K02245	comGC	competence protein ComGC	11	2544	57710	22.685	377.271	7	1761	55796	31.684	324.480	10	2865	124819	43.567	316.581	5	1152	52079	45.207	433.516	12	3684	155113	42.105	441.311	11	2484	172853	69.587	783.508	6	1806	159186	88.143	406.057	20	5499	160603	29.206	399.531
K02246	comGD	competence protein ComGD	13	3246	110846	34.148	537.330	13	2865	155975	54.442	691.466	8	3054	144368	47.272	265.667	14	3021	121545	40.233	743.580	13	4374	209548	47.908	447.489	10	2535	356574	140.660	1011.337	6	1734	199342	114.961	460.057	12	4059	212847	52.438	370.266
K02248	comGF	competence protein ComGF	16	3810	80922	21.239	456.638	21	3837	87537	22.814	586.637	9	3318	52241	15.745	94.095	11	2712	86125	31.757	529.472	9	3213	169386	52.719	328.474	14	3192	165244	51.768	606.517	4	1389	183631	132.204	339.677	13	4158	130609	31.411	247.838
K02257	COX10, ctaB, cyoE	heme o synthase [EC:2.5.1.141]	4	1347	3955	2.936	13.020	1	282	579	2.053	2.029	-	-	-	-	-	2	816	1105	1.354	2.424	2	855	1060	1.240	1.129	3	1065	1183	1.111	2.276	-	-	-	-	-	1	483	481	0.996	0.417
K02274	coxA, ctaD	cytochrome c oxidase subunit I [EC:1.9.3.1]	-	-	-	-	-	-	-	-	-	-	-	-	-	-	-	-	-	-	-	-	1	192	191	0.995	0.628	-	-	-	-	-	-	-	-	-	-	-	-	-	-	-
K02276	coxC, ctaE	cytochrome c oxidase subunit III [EC:1.9.3.1]	-	-	-	-	-	-	-	-	-	-	-	-	-	-	-	-	-	-	-	-	1	237	437	1.844	1.018	-	-	-	-	-	-	-	-	-	-	-	-	-	-	-
K02280	cpaC, rcpA	pilus assembly protein CpaC	-	-	-	-	-	1	339	533	1.572	1.125	-	-	-	-	-	-	-	-	-	-	-	-	-	-	-	-	-	-	-	-	-	-	-	-	-	-	-	-	-	-
K02282	cpaE, tadZ	pilus assembly protein CpaE	-	-	-	-	-	-	-	-	-	-	-	-	-	-	-	1	357	597	1.672	1.385	-	-	-	-	-	1	345	598	1.733	0.781	-	-	-	-	-	-	-	-	-	-
K02283	cpaF, tadA	pilus assembly protein CpaF	2	1779	4323	2.430	4.190	4	2241	142936	63.782	210.724	-	-	-	-	-	2	1779	2922	1.642	3.613	3	2190	7460	3.406	4.958	1	1617	390	0.241	0.167	1	1617	1109	0.686	0.286	-	-	-	-	-
K02291	crtB	15-cis-phytoene synthase [EC:2.5.1.32]	33	9651	157882	16.359	625.177	24	5736	162729	28.370	685.489	21	6444	269795	41.868	478.485	18	4911	177294	36.101	846.360	22	7617	155289	20.387	268.307	20	6066	151269	24.937	417.314	22	6150	34859	5.668	69.361	38	10809	267122	24.713	459.045
K02297	cyoA	cytochrome o ubiquinol oxidase subunit II [EC:7.1.1.3]	-	-	-	-	-	-	-	-	-	-	-	-	-	-	-	-	-	-	-	-	1	321	548	1.707	0.752	-	-	-	-	-	-	-	-	-	-	-	-	-	-	-
K02298	cyoB	cytochrome o ubiquinol oxidase subunit I [EC:7.1.1.3]	-	-	-	-	-	-	-	-	-	-	-	-	-	-	-	-	-	-	-	-	-	-	-	-	-	-	-	-	-	-	-	-	-	-	-	1	384	600	1.562	0.524
K02299	cyoC	cytochrome o ubiquinol oxidase subunit III	-	-	-	-	-	1	312	598	1.917	1.223	-	-	-	-	-	-	-	-	-	-	-	-	-	-	-	-	-	-	-	-	-	-	-	-	-	-	-	-	-	-
K02313	dnaA	chromosomal replication initiator protein	82	22185	381801	17.210	1392.108	97	22938	382836	16.690	1410.625	34	17067	660006	38.671	641.250	53	15387	394297	25.625	1496.234	38	21063	797001	37.839	744.159	65	19971	733605	36.734	1336.659	42	14808	881425	59.524	1260.292	77	30915	928321	30.028	995.456
K02314	dnaB	replicative DNA helicase [EC:3.6.4.12]	88	23994	499329	20.811	1771.290	78	18627	479381	25.736	1669.980	59	25488	564515	22.148	644.270	52	14652	455896	31.115	1711.865	99	35367	646525	18.280	944.566	59	18894	1082765	57.307	1951.823	90	26157	483235	18.474	868.879	111	40656	785493	19.320	937.107
K02315	dnaC	DNA replication protein DnaC	4	1326	62969	47.488	208.316	-	-	-	-	-	28	10896	297490	27.303	422.916	2	1029	14336	13.932	34.598	34	13110	450753	34.382	673.320	7	3849	30230	7.854	36.977	4	2106	23666	11.237	27.620	49	18324	622914	33.994	819.115
K02316	dnaG	DNA primase [EC:2.7.7.101]	72	22200	360761	16.250	1101.352	79	17904	578475	32.310	2096.313	56	26037	647165	24.856	652.654	56	19458	460604	23.672	1346.222	73	32337	826215	25.550	922.175	57	16677	1183955	70.993	2296.490	59	19437	819918	42.183	1186.225	116	43878	807820	18.411	904.216
K02335	polA	DNA polymerase I [EC:2.7.7.7]	94	27363	535854	19.583	1629.734	109	24261	699296	28.824	2388.999	87	41895	989260	23.613	946.539	61	22875	635078	27.763	1631.076	109	48885	1250490	25.580	1330.210	74	28602	1422866	49.747	1952.273	150	47211	1179487	24.983	1751.704	175	68562	1200053	17.503	1241.718
K02336	polB	DNA polymerase II [EC:2.7.7.7]	-	-	-	-	-	1	315	543	1.724	1.211	1	312	523	1.676	0.739	1	300	584	1.947	1.648	-	-	-	-	-	-	-	-	-	-	-	-	-	-	-	1	192	371	1.932	1.048
K02337	dnaE	DNA polymerase III subunit alpha [EC:2.7.7.7]	160	49647	458626	9.238	1334.609	218	48855	565309	11.571	2005.915	69	43803	1131848	25.840	796.430	121	39360	549728	13.967	1627.245	117	57498	1387699	24.135	1323.198	176	54027	1065552	19.723	1832.641	106	37170	1259398	33.882	1607.483	208	82962	1385919	16.705	1373.548
K02338	dnaN	DNA polymerase III subunit beta [EC:2.7.7.7]	72	19410	395935	20.399	1397.093	61	13746	384611	27.980	1399.892	67	24312	451866	18.586	663.797	44	11562	371335	32.117	1518.550	71	25344	636474	25.113	968.640	51	15627	715913	45.813	1291.081	64	18246	642303	35.202	1187.763	118	38301	670076	17.495	934.418
K02340	holA	DNA polymerase III subunit delta [EC:2.7.7.7]	42	12342	244575	19.816	875.845	43	9102	274716	30.182	1216.384	27	13287	410252	30.876	431.147	33	8595	248476	28.909	1104.910	36	15735	472032	29.999	600.065	33	9729	519382	53.385	1151.399	33	10956	461070	42.084	740.455	53	20055	502356	25.049	628.733
K02341	holB	DNA polymerase III subunit delta' [EC:2.7.7.7]	68	17607	232429	13.201	939.814	58	13536	241051	17.808	893.230	32	15033	465267	30.950	524.256	42	11490	260476	22.670	1047.414	47	18288	502977	27.503	732.963	66	17304	352087	20.347	914.165	37	10827	413110	38.156	787.248	79	25881	540421	20.881	790.995
K02342	dnaQ	DNA polymerase III subunit epsilon [EC:2.7.7.7]	36	9546	343480	35.982	1290.563	30	7683	107521	13.995	420.770	14	6426	210404	32.743	292.013	25	7713	248506	32.219	899.115	19	6627	263408	39.748	490.820	32	8967	170571	19.022	505.505	10	3045	264768	86.952	556.412	31	10200	253014	24.805	418.855
K02343	dnaX	DNA polymerase III subunit gamma/tau [EC:2.7.7.7]	110	31167	393162	12.615	1299.877	134	32352	422630	13.063	1433.791	59	27879	687309	24.653	704.867	80	23481	385925	16.436	1343.507	70	29952	870320	29.057	1022.076	109	31590	660292	20.902	1336.669	91	27705	801731	28.938	1269.567	126	47439	923324	19.463	1044.972
K02345	holE	DNA polymerase III subunit theta [EC:2.7.7.7]	-	-	-	-	-	-	-	-	-	-	1	300	468	1.560	0.768	-	-	-	-	-	-	-	-	-	-	-	-	-	-	-	-	-	-	-	-	-	-	-	-	-
K02346	dinB	DNA polymerase IV [EC:2.7.7.7]	22	8697	340923	39.200	839.604	30	6963	427563	61.405	1566.222	23	11325	330250	29.161	343.598	22	7281	404866	55.606	1313.277	28	14265	241039	16.897	257.169	23	7569	923161	121.966	1621.922	5	4041	62257	15.406	39.985	46	19137	383624	20.046	421.467
K02348	elaA	ElaA protein	25	6717	104600	15.572	508.333	23	5742	72181	12.571	348.365	73	18801	342883	18.237	881.542	16	4323	92636	21.429	512.423	58	15765	194050	12.309	504.215	18	4722	115501	24.460	455.279	33	8451	121372	14.362	289.784	84	21924	268879	12.264	619.380
K02355	fusA, GFM, EFG	elongation factor G	173	47382	656793	13.862	2275.646	132	31239	663559	21.241	2256.526	133	45060	777356	17.252	1141.608	82	23718	641304	27.039	2234.330	193	64155	926098	14.435	1466.987	104	33882	1249787	36.886	2123.978	164	46422	846277	18.230	1545.721	263	78822	1085808	13.775	1550.716
K02356	efp	elongation factor P	22	6549	121250	18.514	491.948	25	5919	192108	32.456	875.642	35	11832	226798	19.168	408.415	20	5001	163490	32.691	871.074	44	14226	215086	15.119	440.306	15	4713	390487	82.853	924.810	61	13737	217839	15.858	620.640	57	16887	299427	17.731	549.732
K02357	tsf, TSFM	elongation factor Ts	41	10764	159175	14.788	641.308	43	9345	159408	17.058	694.178	55	17781	301355	16.948	520.112	28	7704	178189	23.129	770.965	60	19335	349591	18.081	626.708	37	9669	355442	36.761	872.852	58	14889	279428	18.767	649.662	90	25398	325218	12.805	580.336
K02358	tuf, TUFM	elongation factor Tu	98	26160	230544	8.813	853.295	92	20655	307001	14.863	1148.536	85	26070	409834	15.721	709.814	71	19482	276211	14.178	1071.304	112	30135	450277	14.942	936.225	91	23067	528880	22.928	1238.756	105	26112	425332	16.289	930.974	158	43701	512209	11.721	841.610
K02361	entC	isochorismate synthase [EC:5.4.4.2]	-	-	-	-	-	-	-	-	-	-	-	-	-	-	-	-	-	-	-	-	1	219	406	1.854	1.102	1	354	579	1.636	0.761	-	-	-	-	-	1	354	207	0.585	0.284
K02363	entE, dhbE, vibE, mxcE	2,3-dihydroxybenzoate-AMP ligase [EC:6.3.2.14 2.7.7.58]	1	387	529	1.367	1.133	-	-	-	-	-	1	387	226	0.584	0.298	-	-	-	-	-	-	-	-	-	-	-	-	-	-	-	-	-	-	-	-	-	-	-	-	-
K02364	entF	enterobactin synthetase component F [EC:6.3.2.14]	-	-	-	-	-	-	-	-	-	-	3	768	1177	1.533	3.151	-	-	-	-	-	-	-	-	-	-	2	642	1108	1.726	1.678	-	-	-	-	-	1	240	429	1.788	0.838
K02371	fabK	enoyl-[acyl-carrier protein] reductase II [EC:1.3.1.9]	46	12939	289451	22.370	964.879	37	9306	217887	23.414	716.599	88	24606	336412	13.672	627.735	37	10818	288596	26.677	1003.717	62	19401	530999	27.370	902.937	46	14106	465757	33.018	865.461	31	8568	546214	63.750	1043.115	106	30189	504194	16.701	815.927
K02372	fabZ	3-hydroxyacyl-[acyl-carrier-protein] dehydratase [EC:4.2.1.59]	63	13959	212519	15.225	1335.719	63	12816	187693	14.645	1176.623	33	9981	314550	31.515	687.784	34	7851	195922	24.955	1330.856	56	15306	402714	26.311	1042.580	39	9576	296047	30.916	1164.227	48	10986	361547	32.910	1101.820	74	19323	411749	21.309	972.363
K02380	fdhE	FdhE protein	-	-	-	-	-	-	-	-	-	-	-	-	-	-	-	-	-	-	-	-	1	369	549	1.488	0.654	-	-	-	-	-	-	-	-	-	-	-	-	-	-	-
K02381	fdrA	FdrA protein	-	-	-	-	-	-	-	-	-	-	1	177	15889	89.768	104.179	-	-	-	-	-	2	351	49118	139.937	301.093	-	-	-	-	-	5	765	78331	102.393	524.265	4	675	31698	46.960	163.935
K02385	flbD	flagellar protein FlbD	-	-	-	-	-	-	-	-	-	-	-	-	-	-	-	-	-	-	-	-	-	-	-	-	-	-	-	-	-	-	-	-	-	-	-	1	231	471	2.039	1.742
K02387	flgB	flagellar basal-body rod protein FlgB	-	-	-	-	-	-	-	-	-	-	-	-	-	-	-	-	-	-	-	-	1	117	140	1.197	2.062	-	-	-	-	-	-	-	-	-	-	-	-	-	-	-
K02388	flgC	flagellar basal-body rod protein FlgC	-	-	-	-	-	-	-	-	-	-	1	258	488	1.891	0.893	-	-	-	-	-	2	630	337	0.535	1.149	-	-	-	-	-	-	-	-	-	-	1	372	530	1.425	0.541
K02389	flgD	flagellar basal-body rod modification protein FlgD	-	-	-	-	-	-	-	-	-	-	2	636	589	0.926	1.450	-	-	-	-	-	2	399	578	1.449	1.814	-	-	-	-	-	-	-	-	-	-	1	453	460	1.015	0.444
K02390	flgE	flagellar hook protein FlgE	-	-	-	-	-	-	-	-	-	-	2	825	688	0.834	0.838	-	-	-	-	-	-	-	-	-	-	-	-	-	-	-	-	-	-	-	-	1	441	675	1.531	0.684
K02391	flgF	flagellar basal-body rod protein FlgF	-	-	-	-	-	-	-	-	-	-	-	-	-	-	-	-	-	-	-	-	-	-	-	-	-	1	255	474	1.859	1.056	-	-	-	-	-	2	189	156	0.825	2.129
K02392	flgG	flagellar basal-body rod protein FlgG	-	-	-	-	-	-	-	-	-	-	3	1383	2068	1.495	2.250	-	-	-	-	-	1	447	78	0.174	0.540	-	-	-	-	-	1	276	452	1.638	0.836	2	1125	1691	1.503	1.252
K02393	flgH	flagellar L-ring protein precursor FlgH	-	-	-	-	-	-	-	-	-	-	-	-	-	-	-	-	-	-	-	-	-	-	-	-	-	-	-	-	-	-	1	288	517	1.795	0.801	-	-	-	-	-
K02395	flgJ	flagellar protein FlgJ	3	2304	115059	49.939	127.026	8	2070	2704	1.306	8.845	1	1710	9498	5.554	2.696	6	3063	26764	8.738	48.914	1	1710	124482	72.796	34.147	4	2628	37064	14.104	29.307	2	426	375	0.880	1.084	4	2619	110774	42.296	66.834
K02396	flgK	flagellar hook-associated protein 1 FlgK	-	-	-	-	-	-	-	-	-	-	3	1569	2368	1.509	2.204	1	222	334	1.505	2.227	1	555	696	1.254	0.652	2	633	1152	1.820	1.702	-	-	-	-	-	4	2046	2057	1.005	1.573
K02397	flgL	flagellar hook-associated protein 3 FlgL	-	-	-	-	-	-	-	-	-	-	1	975	306	0.314	0.355	-	-	-	-	-	-	-	-	-	-	-	-	-	-	-	1	171	289	1.690	1.350	2	1350	1714	1.270	0.894
K02398	flgM	negative regulator of flagellin synthesis FlgM	-	-	-	-	-	1	177	252	1.424	2.155	1	300	413	1.377	1.537	-	-	-	-	-	1	300	542	1.807	0.804	-	-	-	-	-	-	-	-	-	-	-	-	-	-	-
K02399	flgN	flagella synthesis protein FlgN	-	-	-	-	-	1	219	335	1.530	1.742	-	-	-	-	-	-	-	-	-	-	-	-	-	-	-	-	-	-	-	-	-	-	-	-	-	-	-	-	-	-
K02400	flhA	flagellar biosynthesis protein FlhA	-	-	-	-	-	-	-	-	-	-	2	1368	1273	0.931	0.842	-	-	-	-	-	1	402	776	1.930	0.900	-	-	-	-	-	-	-	-	-	-	3	2037	1216	0.597	0.889
K02401	flhB	flagellar biosynthetic protein FlhB	1	297	521	1.754	1.476	-	-	-	-	-	3	897	940	1.048	1.542	-	-	-	-	-	2	510	632	1.239	1.419	-	-	-	-	-	-	-	-	-	-	6	1581	2247	1.421	4.199
K02402	flhC	flagellar transcriptional activator FlhC	-	-	-	-	-	-	-	-	-	-	-	-	-	-	-	-	-	-	-	-	-	-	-	-	-	-	-	-	-	-	-	-	-	-	-	1	444	552	1.243	0.453
K02403	flhD	flagellar transcriptional activator FlhD	-	-	-	-	-	-	-	-	-	-	-	-	-	-	-	-	-	-	-	-	1	198	373	1.884	1.219	-	-	-	-	-	-	-	-	-	-	-	-	-	-	-
K02405	fliA	RNA polymerase sigma factor for flagellar operon FliA	-	-	-	-	-	-	-	-	-	-	1	693	2150	3.102	1.330	-	-	-	-	-	1	693	779	1.124	0.696	-	-	-	-	-	1	147	270	1.837	1.570	1	693	1148	1.657	1.016
K02406	fliC	flagellin	-	-	-	-	-	-	-	-	-	-	5	1833	2515	1.372	3.458	-	-	-	-	-	6	2397	2448	1.021	3.020	-	-	-	-	-	-	-	-	-	-	7	2385	2492	1.045	3.543
K02407	fliD	flagellar hook-associated protein 2	-	-	-	-	-	-	-	-	-	-	2	1521	2081	1.368	1.212	-	-	-	-	-	2	1521	1018	0.669	0.793	-	-	-	-	-	-	-	-	-	-	1	393	333	0.847	0.512
K02408	fliE	flagellar hook-basal body complex protein FliE	-	-	-	-	-	-	-	-	-	-	1	315	519	1.648	0.732	-	-	-	-	-	-	-	-	-	-	-	-	-	-	-	-	-	-	-	-	-	-	-	-	-
K02409	fliF	flagellar M-ring protein FliF	-	-	-	-	-	-	-	-	-	-	3	1647	2494	1.514	1.889	-	-	-	-	-	4	1971	3377	1.713	2.938	1	372	600	1.613	0.724	-	-	-	-	-	2	1281	935	0.730	0.628
K02410	fliG	flagellar motor switch protein FliG	-	-	-	-	-	-	-	-	-	-	2	891	1689	1.896	1.811	-	-	-	-	-	2	891	268	0.301	0.812	-	-	-	-	-	1	372	598	1.608	0.621	1	675	166	0.246	0.149
K02411	fliH	flagellar assembly protein FliH	-	-	-	-	-	-	-	-	-	-	-	-	-	-	-	-	-	-	-	-	-	-	-	-	-	-	-	-	-	-	-	-	-	-	-	1	273	485	1.777	0.737
K02412	fliI	flagellum-specific ATP synthase [EC:3.6.3.50]	-	-	-	-	-	-	-	-	-	-	3	1608	1690	1.051	1.505	-	-	-	-	-	2	963	1119	1.162	1.002	-	-	-	-	-	-	-	-	-	-	2	1308	1699	1.299	0.923
K02413	fliJ	flagellar FliJ protein	-	-	-	-	-	-	-	-	-	-	-	-	-	-	-	-	-	-	-	-	-	-	-	-	-	-	-	-	-	-	-	-	-	-	-	1	429	1250	2.914	1.172
K02415	fliL	flagellar FliL protein	-	-	-	-	-	-	-	-	-	-	1	507	108	0.213	0.455	1	315	569	1.806	1.570	-	-	-	-	-	-	-	-	-	-	-	-	-	-	-	1	507	2239	4.416	1.587
K02416	fliM	flagellar motor switch protein FliM	-	-	-	-	-	-	-	-	-	-	3	696	470	0.675	1.987	-	-	-	-	-	2	684	1092	1.596	1.411	1	387	258	0.667	0.348	-	-	-	-	-	4	1149	2113	1.839	4.553
K02417	fliNY, fliN	flagellar motor switch protein FliN/FliY	-	-	-	-	-	-	-	-	-	-	2	882	1669	1.892	1.829	-	-	-	-	-	-	-	-	-	-	-	-	-	-	-	-	-	-	-	-	1	510	983	1.927	1.183
K02418	fliOZ, fliO	flagellar protein FliO/FliZ	-	-	-	-	-	-	-	-	-	-	1	219	434	1.982	1.052	-	-	-	-	-	-	-	-	-	-	-	-	-	-	-	-	-	-	-	-	-	-	-	-	-
K02419	fliP	flagellar biosynthetic protein FliP	-	-	-	-	-	-	-	-	-	-	-	-	-	-	-	-	-	-	-	-	-	-	-	-	-	1	252	488	1.937	1.069	-	-	-	-	-	1	342	1161	3.395	1.177
K02420	fliQ	flagellar biosynthetic protein FliQ	-	-	-	-	-	-	-	-	-	-	1	222	317	1.428	1.557	-	-	-	-	-	-	-	-	-	-	-	-	-	-	-	-	-	-	-	-	1	222	141	0.635	0.453
K02421	fliR	flagellar biosynthetic protein FliR	-	-	-	-	-	-	-	-	-	-	2	894	1871	2.093	2.320	-	-	-	-	-	1	120	111	0.925	2.011	-	-	-	-	-	-	-	-	-	-	1	774	695	0.898	0.390
K02422	fliS	flagellar protein FliS	-	-	-	-	-	-	-	-	-	-	-	-	-	-	-	-	-	-	-	-	1	390	152	0.390	0.309	-	-	-	-	-	-	-	-	-	-	1	390	730	1.872	1.032
K02424	fliY, tcyA	L-cystine transport system substrate-binding protein	49	14889	234925	15.778	798.681	37	9603	186174	19.387	629.769	61	21648	544125	25.135	907.022	22	6702	200570	29.927	737.714	66	21915	667432	30.455	1207.721	27	9135	235817	25.815	441.759	50	13899	753911	54.242	1552.385	90	27600	586472	21.249	969.989
K02425	fliZ	regulator of sigma S factor FliZ	-	-	-	-	-	-	-	-	-	-	-	-	-	-	-	-	-	-	-	-	-	-	-	-	-	-	-	-	-	-	1	366	593	1.620	0.631	-	-	-	-	-
K02426	sufE	cysteine desulfuration protein SufE	-	-	-	-	-	-	-	-	-	-	-	-	-	-	-	-	-	-	-	-	1	186	303	1.629	1.297	-	-	-	-	-	1	255	460	1.804	0.905	-	-	-	-	-
K02427	rlmE, rrmJ, ftsJ	23S rRNA (uridine2552-2'-O)-methyltransferase [EC:2.1.1.166]	-	-	-	-	-	2	750	1105	1.473	2.034	-	-	-	-	-	-	-	-	-	-	-	-	-	-	-	-	-	-	-	-	-	-	-	-	-	-	-	-	-	-
K02428	rdgB	XTP/dITP diphosphohydrolase [EC:3.6.1.66]	28	8199	192316	23.456	720.972	20	4701	204340	43.467	815.476	28	12009	466889	38.878	651.087	25	7710	185775	24.095	728.711	35	13779	519334	37.690	804.726	22	8181	478705	58.514	789.007	40	10512	550317	52.351	1238.018	56	18900	561128	29.689	866.469
K02429	fucP	MFS transporter, FHS family, L-fucose permease	13	4998	127661	25.542	318.183	-	-	-	-	-	15	9435	137066	14.527	111.217	7	4080	23141	5.672	45.387	34	15783	548024	34.722	624.780	9	6678	35906	5.377	29.035	29	8889	591481	66.541	996.305	37	16596	436451	26.299	434.869
K02431	fucU, FUOM	L-fucose mutarotase [EC:5.1.3.29]	-	-	-	-	-	-	-	-	-	-	1	438	436	0.995	1.052	-	-	-	-	-	-	-	-	-	-	-	-	-	-	-	1	438	338	0.772	0.527	1	438	1353	3.089	2.526
K02433	gatA, QRSL1	aspartyl-tRNA(Asn)/glutamyl-tRNA(Gln) amidotransferase subunit A [EC:6.3.5.6 6.3.5.7]	91	28479	441825	15.514	1288.231	93	23487	459977	19.584	1415.241	61	25479	587447	23.056	701.939	69	21453	447650	20.867	1395.546	58	23736	650387	27.401	839.583	75	25854	926666	35.842	1428.061	50	18135	677327	37.349	949.212	116	41127	729898	17.747	901.710
K02434	gatB, PET112	aspartyl-tRNA(Asn)/glutamyl-tRNA(Gln) amidotransferase subunit B [EC:6.3.5.6 6.3.5.7]	85	25497	378892	14.860	1265.823	73	17733	380817	21.475	1368.496	50	22380	544715	24.339	603.020	39	13104	402140	30.688	1303.858	65	27300	732869	26.845	903.101	60	17706	765039	43.208	1563.238	53	16749	709762	42.376	1136.538	88	33006	780078	23.634	904.129
K02435	gatC, GATC	aspartyl-tRNA(Asn)/glutamyl-tRNA(Gln) amidotransferase subunit C [EC:6.3.5.6 6.3.5.7]	33	7929	73402	9.257	468.979	37	8202	74477	9.080	434.489	23	5499	120496	21.912	398.643	35	7848	64716	8.246	499.474	37	8100	142091	17.542	497.080	33	7593	118572	15.616	530.780	39	8412	126106	14.991	447.866	42	9504	151679	15.959	446.333
K02437	gcvH, GCSH	glycine cleavage system H protein	2	831	2800	3.369	7.914	-	-	-	-	-	24	4905	203005	41.387	800.183	3	753	210	0.279	2.955	24	4890	95894	19.610	401.453	-	-	-	-	-	23	4338	73992	17.057	342.064	34	7209	135334	18.773	436.964
K02438	glgX	glycogen debranching enzyme [EC:3.2.1.196]	-	-	-	-	-	-	-	-	-	-	-	-	-	-	-	-	-	-	-	-	2	720	1125	1.562	1.340	2	636	1247	1.961	2.117	-	-	-	-	-	1	285	512	1.796	0.706
K02439	glpE	thiosulfate sulfurtransferase [EC:2.8.1.1]	2	732	26387	36.048	79.066	2	732	62500	85.383	172.485	-	-	-	-	-	2	732	64534	88.161	221.564	1	414	1750	4.227	2.331	2	732	140752	192.284	286.224	1	414	1854	4.478	2.788	2	732	10257	14.012	13.743
K02440	GLPF	glycerol uptake facilitator protein	4	2388	53507	22.407	99.148	-	-	-	-	-	130	39921	1072101	26.856	1989.832	4	2463	10870	4.413	22.886	128	39096	532976	13.632	1021.826	4	2430	20655	8.500	23.495	91	22923	206120	8.992	532.394	158	46581	767053	16.467	1304.471
K02444	glpR	DeoR family transcriptional regulator, glycerol-3-phosphate regulon repressor	1	693	535	0.772	0.633	-	-	-	-	-	19	6042	481447	79.683	828.121	2	978	876	0.896	2.022	13	5808	127089	21.882	159.861	-	-	-	-	-	3	2316	1535	0.663	1.046	17	7047	250225	35.508	285.387
K02445	glpT	MFS transporter, OPA family, glycerol-3-phosphate transporter	2	2718	17489	6.435	11.292	1	384	602	1.568	0.993	30	12798	158518	12.386	175.601	2	2718	1304	0.480	1.455	50	17847	365822	20.498	509.356	8	5286	196233	37.123	165.065	72	18984	474463	24.993	870.199	53	18132	357598	19.722	443.712
K02446	glpX	fructose-1,6-bisphosphatase II [EC:3.1.3.11]	-	-	-	-	-	1	330	548	1.661	1.156	-	-	-	-	-	-	-	-	-	-	-	-	-	-	-	-	-	-	-	-	-	-	-	-	-	-	-	-	-	-
K02454	gspE	general secretion pathway protein E	-	-	-	-	-	-	-	-	-	-	-	-	-	-	-	-	-	-	-	-	-	-	-	-	-	-	-	-	-	-	-	-	-	-	-	1	189	270	1.429	1.065
K02455	gspF	general secretion pathway protein F	-	-	-	-	-	-	-	-	-	-	-	-	-	-	-	-	-	-	-	-	-	-	-	-	-	-	-	-	-	-	-	-	-	-	-	1	366	568	1.552	0.550
K02463	gspN	general secretion pathway protein N	-	-	-	-	-	-	-	-	-	-	-	-	-	-	-	-	-	-	-	-	-	-	-	-	-	-	-	-	-	-	-	-	-	-	-	1	318	597	1.877	0.633
K02466	gutM	glucitol operon activator protein	1	507	146	0.288	0.865	-	-	-	-	-	2	1023	110479	107.995	140.822	1	507	598	1.179	0.975	2	1017	9438	9.280	11.388	-	-	-	-	-	-	-	-	-	-	3	1533	35934	23.440	39.766
K02468	srlR, gutR	DeoR family transcriptional regulator, glucitol operon repressor	-	-	-	-	-	-	-	-	-	-	-	-	-	-	-	-	-	-	-	-	-	-	-	-	-	1	270	489	1.811	0.997	-	-	-	-	-	-	-	-	-	-
K02469	gyrA	DNA gyrase subunit A [EC:5.99.1.3]	164	46650	812460	17.416	2614.997	152	34944	768263	21.986	2602.501	185	65289	1160479	17.774	1527.986	102	30165	787533	26.108	2599.939	174	65994	1332505	20.191	1687.459	120	36456	1393725	38.230	2507.295	156	46044	1186018	25.758	1853.477	266	88851	1535680	17.284	1881.665
K02470	gyrB	DNA gyrase subunit B [EC:5.99.1.3]	144	38517	640975	16.641	2218.674	116	26502	596945	22.525	2116.229	106	41943	903700	21.546	1091.934	78	20826	579564	27.829	2201.019	142	51600	1006946	19.514	1383.787	74	27864	1207542	43.337	1731.848	129	38892	867605	22.308	1373.534	205	68874	1229252	17.848	1527.041
K02474	wbpO	UDP-N-acetyl-D-galactosamine dehydrogenase [EC:1.1.1.-]	-	-	-	-	-	-	-	-	-	-	-	-	-	-	-	1	318	596	1.874	1.555	-	-	-	-	-	-	-	-	-	-	-	-	-	-	-	-	-	-	-	-
K02475	K02475	two-component system, CitB family, response regulator	-	-	-	-	-	-	-	-	-	-	1	300	352	1.173	1.152	-	-	-	-	-	1	300	536	1.787	1.206	-	-	-	-	-	-	-	-	-	-	2	705	2288	3.245	2.854
K02476	K02476	two-component system, CitB family, sensor kinase [EC:2.7.13.3]	-	-	-	-	-	-	-	-	-	-	1	1536	1091	0.710	0.300	-	-	-	-	-	3	2493	1735	0.696	1.016	-	-	-	-	-	1	1536	529	0.344	0.150	5	3138	7499	2.390	5.450
K02477	K02477	two-component system, LytTR family, response regulator	1	699	3816	5.459	6.586	1	456	584	1.281	0.837	3	1620	112850	69.660	134.883	1	699	1050	1.502	1.415	3	1488	47803	32.126	65.186	1	144	263	1.826	1.870	1	456	150	0.329	0.253	3	1422	88592	62.301	103.355
K02478	K02478	two-component system, LytTR family, sensor kinase [EC:2.7.13.3]	-	-	-	-	-	-	-	-	-	-	1	318	150	0.472	0.362	-	-	-	-	-	1	336	541	1.610	0.718	1	186	265	1.425	1.448	-	-	-	-	-	2	513	373	0.727	0.784
K02481	K02481	two-component system, NtrC family, response regulator	-	-	-	-	-	-	-	-	-	-	-	-	-	-	-	-	-	-	-	-	-	-	-	-	-	-	-	-	-	-	-	-	-	-	-	1	321	555	1.729	0.627
K02483	K02483	two-component system, OmpR family, response regulator	7	3153	5140	1.630	14.601	2	540	281	0.520	1.413	29	11310	310981	27.496	476.951	3	1173	923	0.787	2.529	36	12045	304194	25.255	568.631	5	2250	3647	1.621	5.984	30	7920	314904	39.761	691.608	38	14217	360176	25.334	470.539
K02484	K02484	two-component system, OmpR family, sensor kinase [EC:2.7.13.3]	3	999	1457	1.458	4.608	4	861	2638	3.064	10.633	11	2964	159854	53.932	353.288	2	477	904	1.895	4.146	9	3117	40146	12.880	57.825	1	237	1624	6.852	3.977	4	1512	1218	0.806	1.527	18	5628	87034	15.464	128.373
K02485	rssB, hnr	two-component system, response regulator	-	-	-	-	-	-	-	-	-	-	-	-	-	-	-	1	324	499	1.540	1.526	1	252	424	1.683	0.957	-	-	-	-	-	-	-	-	-	-	-	-	-	-	-
K02486	K02486	two-component system, sensor kinase [EC:2.7.13.3]	-	-	-	-	-	-	-	-	-	-	1	240	404	1.683	0.960	-	-	-	-	-	-	-	-	-	-	-	-	-	-	-	-	-	-	-	-	-	-	-	-	-
K02488	pleD	two-component system, cell cycle response regulator [EC:2.7.7.65]	1	1122	101578	90.533	89.684	-	-	-	-	-	1	1122	4119	3.671	2.671	1	1122	16904	15.066	16.306	2	1446	109917	76.015	85.435	1	1122	20174	17.980	10.561	-	-	-	-	-	1	1122	112333	100.119	44.560
K02490	spo0F	two-component system, response regulator, stage 0 sporulation protein F	-	-	-	-	-	-	-	-	-	-	-	-	-	-	-	1	258	489	1.895	1.917	-	-	-	-	-	-	-	-	-	-	-	-	-	-	-	-	-	-	-	-
K02491	kinA	two-component system, sporulation sensor kinase A [EC:2.7.13.3]	-	-	-	-	-	-	-	-	-	-	-	-	-	-	-	-	-	-	-	-	-	-	-	-	-	1	324	561	1.731	0.831	-	-	-	-	-	-	-	-	-	-
K02492	hemA	glutamyl-tRNA reductase [EC:1.2.1.70]	5	1971	2130	1.081	4.449	1	552	552	1.000	0.691	1	231	372	1.610	0.998	3	1206	1431	1.187	4.305	1	180	179	0.994	0.670	-	-	-	-	-	-	-	-	-	-	3	891	936	1.051	1.355
K02493	hemK, prmC, HEMK	release factor glutamine methyltransferase [EC:2.1.1.297]	51	13275	225257	16.969	888.553	39	7803	182609	23.402	822.658	15	7785	370317	47.568	378.832	33	10029	226348	22.569	845.235	35	14148	457082	32.307	634.511	37	10668	337306	31.618	671.560	30	9711	412788	42.507	708.099	45	15927	467556	29.356	619.892
K02494	lolB	outer membrane lipoprotein LolB	-	-	-	-	-	-	-	-	-	-	-	-	-	-	-	-	-	-	-	-	-	-	-	-	-	1	393	228	0.580	0.343	-	-	-	-	-	1	393	253	0.644	0.256
K02495	hemN, hemZ	oxygen-independent coproporphyrinogen III oxidase [EC:1.3.98.3]	-	-	-	-	-	1	324	601	1.855	1.177	1	351	573	1.632	0.657	1	330	598	1.812	1.498	1	840	578	0.688	0.287	-	-	-	-	-	-	-	-	-	-	3	1482	2331	1.573	1.833
K02498	hemY	HemY protein	-	-	-	-	-	-	-	-	-	-	-	-	-	-	-	-	-	-	-	-	-	-	-	-	-	-	-	-	-	-	1	129	240	1.860	1.789	-	-	-	-	-
K02500	hisF	imidazole glycerol-phosphate synthase subunit HisF [EC:4.3.2.10]	2	1017	1309	1.287	3.449	-	-	-	-	-	39	11835	329554	27.846	643.346	1	765	687	0.898	1.616	51	14121	414186	29.331	986.471	1	786	482	0.613	0.343	50	12243	474340	38.744	1277.818	52	14709	332724	22.620	636.583
K02501	hisH	imidazole glycerol-phosphate synthase subunit HisH [EC:4.3.2.10]	1	624	1700	2.724	3.865	-	-	-	-	-	7	3291	262190	79.669	338.286	-	-	-	-	-	18	5616	355053	63.222	741.260	3	1620	1256	0.775	1.496	18	4842	393481	81.264	927.171	16	5097	250856	49.216	419.990
K02502	hisZ	ATP phosphoribosyltransferase regulatory subunit	2	2760	6611	2.395	4.607	-	-	-	-	-	28	10137	381758	37.660	547.217	1	1608	1152	0.716	0.615	36	11565	375302	32.452	629.035	-	-	-	-	-	45	11355	403281	35.516	826.039	30	10842	374850	34.574	449.538
K02503	HINT1, hinT, hit	histidine triad (HIT) family protein	14	3429	72666	21.192	376.823	18	3360	111099	33.065	694.780	22	7146	268806	37.616	580.112	12	3036	87192	28.719	551.143	27	8265	222689	26.944	516.292	15	4155	188769	45.432	588.669	12	3771	187560	49.737	385.263	36	11322	259547	22.924	470.835
K02509	hpaH	2-oxo-hept-3-ene-1,7-dioate hydratase [EC:4.2.1.-]	40	11088	258508	23.314	952.992	38	9609	279702	29.108	951.099	53	16998	314351	18.493	536.863	23	7944	275699	34.705	881.155	84	24189	295348	12.210	614.184	23	7143	450303	63.041	856.291	62	17412	282741	16.238	577.811	84	25392	331141	13.041	556.417
K02510	hpaI, hpcH	4-hydroxy-2-oxoheptanedioate aldolase [EC:4.1.2.52]	-	-	-	-	-	-	-	-	-	-	-	-	-	-	-	-	-	-	-	-	-	-	-	-	-	1	327	552	1.688	0.824	-	-	-	-	-	-	-	-	-	-
K02511	hpaX	MFS transporter, ACS family, 4-hydroxyphenylacetate permease	1	1206	4072	3.376	2.908	-	-	-	-	-	1	315	598	1.898	0.732	-	-	-	-	-	-	-	-	-	-	-	-	-	-	-	-	-	-	-	-	-	-	-	-	-
K02518	infA	translation initiation factor IF-1	14	2730	72582	26.587	629.577	9	1704	91797	53.871	737.377	13	2688	116358	43.288	456.492	8	1632	74758	45.808	728.367	27	5487	122192	22.269	540.223	10	1839	159341	86.645	953.315	10	2175	111557	51.291	446.266	23	4467	135048	30.232	542.301
K02519	infB, MTIF2	translation initiation factor IF-2	112	32841	419487	12.773	1321.841	119	31662	556324	17.571	1654.436	65	35712	805105	22.544	670.620	83	28839	466755	16.185	1322.055	115	49191	928929	18.884	1064.994	100	32637	1147041	35.145	1873.064	118	36894	748666	20.292	1171.261	157	59280	978944	16.514	1064.897
K02520	infC, MTIF3	translation initiation factor IF-3	15	4107	90011	21.916	381.927	12	2787	121317	43.530	540.351	24	7548	171674	22.744	351.791	8	2238	116492	52.052	560.306	37	10455	186205	17.810	447.020	13	3900	261846	67.140	653.951	36	7953	163966	20.617	482.726	43	12006	198933	16.569	393.797
K02521	ilvY	LysR family transcriptional regulator, positive regulator for ilvC	1	201	378	1.881	2.181	1	201	181	0.900	0.949	1	186	1061	5.704	3.718	-	-	-	-	-	1	186	370	1.989	1.297	1	351	599	1.707	0.767	-	-	-	-	-	1	186	717	3.855	2.163
K02525	kdgR	LacI family transcriptional regulator, kdg operon repressor	16	6768	112453	16.615	292.822	11	2928	58534	19.991	218.538	42	15816	304412	19.247	398.166	11	5358	61340	11.448	168.006	90	27543	886506	32.186	1498.021	16	5856	57420	9.805	126.189	103	24984	1260430	50.449	2606.006	93	28812	754748	26.196	1059.519
K02526	kdgT	2-keto-3-deoxygluconate permease	-	-	-	-	-	-	-	-	-	-	2	882	788	0.893	0.784	-	-	-	-	-	1	489	499	1.020	0.493	-	-	-	-	-	-	-	-	-	-	2	882	1164	1.320	1.369
K02527	kdtA, waaA	3-deoxy-D-manno-octulosonic-acid transferase [EC:2.4.99.12 2.4.99.13 2.4.99.14 2.4.99.15]	-	-	-	-	-	-	-	-	-	-	1	303	532	1.756	0.761	-	-	-	-	-	-	-	-	-	-	-	-	-	-	-	-	-	-	-	-	-	-	-	-	-
K02528	ksgA	16S rRNA (adenine1518-N6/adenine1519-N6)-dimethyltransferase [EC:2.1.1.182]	48	12138	263015	21.669	1075.006	38	8460	298130	35.240	1233.619	57	18657	345936	18.542	583.784	23	7125	305642	42.897	1102.155	63	20562	408807	19.882	701.206	31	9222	472915	51.281	1056.892	43	13161	410675	31.204	734.935	86	26847	475975	17.729	734.072
K02529	lacI, galR	LacI family transcriptional regulator	80	35769	517480	14.467	1263.551	62	16494	323394	19.607	1267.516	298	115113	4682348	40.676	6223.291	56	24045	399793	16.627	1227.023	296	120144	2654405	22.094	3595.889	59	27696	555784	20.067	765.867	245	69711	1824398	26.171	3451.849	438	158094	3469012	21.943	4380.645
K02530	lacR	DeoR family transcriptional regulator, lactose phosphotransferase system repressor	-	-	-	-	-	-	-	-	-	-	1	759	449	0.592	0.304	-	-	-	-	-	-	-	-	-	-	-	-	-	-	-	1	759	559	0.736	0.304	5	2367	6119	2.585	5.950
K02531	lacT	transcriptional antiterminator	-	-	-	-	-	-	-	-	-	-	1	732	490	0.669	0.315	-	-	-	-	-	1	732	249	0.340	0.330	-	-	-	-	-	-	-	-	-	-	2	1086	2690	2.477	2.223
K02532	lacY	MFS transporter, OHS family, lactose permease	3	3789	7442	1.964	4.860	1	132	10	0.076	1.445	2	2556	4377	1.712	1.623	-	-	-	-	-	7	4776	28333	5.932	21.749	1	1233	9712	7.877	4.477	-	-	-	-	-	6	4527	39150	8.648	23.332
K02535	lpxC	UDP-3-O-[3-hydroxymyristoyl] N-acetylglucosamine deacetylase [EC:3.5.1.108]	-	-	-	-	-	1	246	428	1.740	1.551	1	387	782	2.021	0.893	-	-	-	-	-	-	-	-	-	-	-	-	-	-	-	1	201	371	1.846	1.148	-	-	-	-	-
K02538	manR	activator of the mannose operon, transcriptional antiterminator	2	2040	1237	0.606	1.075	-	-	-	-	-	38	14493	756291	52.183	954.574	3	2364	639	0.270	1.255	35	16215	302763	18.672	337.228	1	1494	500	0.335	0.180	1	1479	601	0.406	0.156	57	22533	514341	22.826	569.251
K02546	mecI	BlaI family transcriptional regulator, methicillin resistance regulatory protein	2	657	45791	69.697	163.503	2	657	74275	113.052	225.850	2	657	442	0.673	1.403	3	867	87284	100.674	378.976	1	447	2096	4.689	2.159	2	657	220903	336.230	475.067	2	657	11731	17.855	21.080	2	657	10584	16.110	18.986
K02548	menA	1,4-dihydroxy-2-naphthoate polyprenyltransferase [EC:2.5.1.74]	18	7125	150769	21.161	397.102	17	4164	141714	34.033	481.986	64	23751	915122	38.530	1298.413	15	5496	184698	33.606	535.086	54	23133	543915	23.513	716.725	13	5793	256970	44.359	325.434	32	11490	353841	30.796	545.146	67	27558	631755	22.925	729.318
K02549	menC	O-succinylbenzoate synthase [EC:4.2.1.113]	7	2985	72444	24.269	164.512	-	-	-	-	-	18	8355	76401	9.144	90.626	5	2847	18588	6.529	38.644	47	14652	308670	21.067	565.011	4	3468	29287	8.445	20.500	49	11988	352052	29.367	811.400	33	11862	227381	19.169	305.045
K02551	menD	2-succinyl-5-enolpyruvyl-6-hydroxy-3-cyclohexene-1-carboxylate synthase [EC:2.2.1.9]	14	6252	125985	20.151	262.638	1	300	91	0.303	1.907	3	4938	11867	2.403	3.781	5	4077	30481	7.476	39.417	11	7155	180799	25.269	140.219	9	6531	40225	6.159	30.987	2	1980	45933	23.198	23.199	16	7995	166966	20.884	141.527
K02552	menF	menaquinone-specific isochorismate synthase [EC:5.4.4.2]	3	2718	95469	35.125	102.355	1	162	21	0.130	1.177	3	3546	7691	2.169	3.023	3	2718	27276	10.035	35.475	7	4689	135419	28.880	108.062	6	3084	27994	9.077	32.222	1	1158	34014	29.373	14.950	9	5358	121603	22.696	92.767
K02556	motA	chemotaxis protein MotA	-	-	-	-	-	-	-	-	-	-	3	1116	1423	1.275	1.549	-	-	-	-	-	-	-	-	-	-	-	-	-	-	-	-	-	-	-	-	3	1155	1470	1.273	2.352
K02557	motB	chemotaxis protein MotB	-	-	-	-	-	-	-	-	-	-	1	801	1792	2.237	1.151	-	-	-	-	-	1	249	433	1.739	0.969	-	-	-	-	-	1	198	313	1.581	1.166	2	1086	1063	0.979	0.926
K02558	mpl	UDP-N-acetylmuramate: L-alanyl-gamma-D-glutamyl-meso-diaminopimelate ligase [EC:6.3.2.45]	-	-	-	-	-	-	-	-	-	-	-	-	-	-	-	-	-	-	-	-	1	291	542	1.863	0.829	1	312	542	1.737	0.863	-	-	-	-	-	1	150	202	1.347	1.341
K02560	lpxM, msbB	lauroyl-Kdo2-lipid IVA myristoyltransferase [EC:2.3.1.243]	-	-	-	-	-	-	-	-	-	-	1	390	592	1.518	0.591	-	-	-	-	-	-	-	-	-	-	-	-	-	-	-	-	-	-	-	-	-	-	-	-	-
K02562	mtlR	mannitol operon repressor	-	-	-	-	-	1	207	398	1.923	1.843	-	-	-	-	-	-	-	-	-	-	-	-	-	-	-	-	-	-	-	-	-	-	-	-	-	-	-	-	-	-
K02563	murG	UDP-N-acetylglucosamine--N-acetylmuramyl-(pentapeptide) pyrophosphoryl-undecaprenol N-acetylglucosamine transferase [EC:2.4.1.227]	91	22620	252985	11.184	1101.556	90	20076	271138	13.506	1128.612	27	13707	392900	28.664	408.174	60	15816	267338	16.903	1234.288	32	15372	529986	34.477	585.165	67	18021	411858	22.854	1102.352	38	12888	527376	40.920	797.992	73	26709	514184	19.251	655.196
K02564	nagB, GNPDA	glucosamine-6-phosphate deaminase [EC:3.5.99.6]	5	1776	65240	36.734	198.737	-	-	-	-	-	27	10146	220608	21.743	344.109	4	1740	11011	6.328	36.374	30	11214	197239	17.589	307.902	4	2922	22594	7.732	21.935	6	3441	59485	17.287	59.166	47	15639	235029	15.028	349.183
K02565	nagC	N-acetylglucosamine repressor	-	-	-	-	-	-	-	-	-	-	-	-	-	-	-	-	-	-	-	-	-	-	-	-	-	1	183	317	1.732	1.472	-	-	-	-	-	-	-	-	-	-
K02566	nagD	NagD protein	-	-	-	-	-	-	-	-	-	-	-	-	-	-	-	-	-	-	-	-	-	-	-	-	-	-	-	-	-	-	-	-	-	-	-	1	327	531	1.624	0.615
K02575	NRT, narK, nrtP, nasA	MFS transporter, NNP family, nitrate/nitrite transporter	4	1941	1589	0.819	3.614	3	990	1086	1.097	3.468	8	3564	363153	101.895	412.876	4	1251	1943	1.553	6.324	7	3501	302176	86.311	318.890	5	2883	2772	0.961	2.569	8	2154	435224	202.054	841.438	6	3273	255845	78.168	208.569
K02588	nifH	nitrogenase iron protein NifH	13	2016	2001	0.993	22.619	-	-	-	-	-	-	-	-	-	-	-	-	-	-	-	-	-	-	-	-	1	393	270	0.687	0.685	-	-	-	-	-	-	-	-	-	-
K02600	nusA	N utilization substance protein A	35	10476	262148	25.024	833.509	43	9402	360050	38.295	1311.030	40	17193	380105	22.108	467.348	26	7530	308086	40.914	1089.268	44	18732	550929	29.411	685.217	27	10209	759873	74.432	1112.140	18	8784	505132	57.506	531.187	64	23934	490055	20.475	596.365
K02601	nusG	transcriptional antiterminator NusG	36	10155	150921	14.862	618.630	25	5877	147589	25.113	653.920	26	8253	220898	26.766	435.327	28	7110	145265	20.431	772.089	47	13377	288366	21.557	621.831	17	5379	283747	52.751	659.608	41	9363	261703	27.951	691.373	61	16509	280973	17.019	563.495
K02610	paaB	ring-1,2-phenylacetyl-CoA epoxidase subunit PaaB	-	-	-	-	-	1	264	452	1.712	1.445	-	-	-	-	-	-	-	-	-	-	-	-	-	-	-	-	-	-	-	-	-	-	-	-	-	-	-	-	-	-
K02611	paaC	ring-1,2-phenylacetyl-CoA epoxidase subunit PaaC [EC:1.14.13.149]	-	-	-	-	-	-	-	-	-	-	-	-	-	-	-	-	-	-	-	-	-	-	-	-	-	-	-	-	-	-	-	-	-	-	-	1	201	379	1.886	1.001
K02613	paaE	ring-1,2-phenylacetyl-CoA epoxidase subunit PaaE	-	-	-	-	-	-	-	-	-	-	-	-	-	-	-	-	-	-	-	-	1	324	540	1.667	0.745	-	-	-	-	-	1	321	569	1.773	0.719	-	-	-	-	-
K02621	parC	topoisomerase IV subunit A [EC:5.99.1.-]	68	23247	419603	18.050	1101.051	91	21018	650514	30.950	2177.537	81	39120	849054	21.704	811.573	61	19818	586153	29.577	1786.031	88	42426	1008582	23.773	1000.452	70	22482	1330683	59.189	2193.082	94	31209	925725	29.662	1258.734	131	54393	1033130	18.994	1002.780
K02622	parE	topoisomerase IV subunit B [EC:5.99.1.-]	68	21669	328753	15.172	969.340	82	18486	535067	28.944	1931.445	73	32424	666298	20.550	708.878	54	17697	395431	22.345	1276.440	116	42729	780067	18.256	1050.358	65	24072	1064883	44.237	1615.053	92	28083	649113	23.114	1024.639	145	53547	839852	15.684	949.331
K02623	pcaQ	LysR family transcriptional regulator, pca operon transcriptional activator	2	1101	69125	62.784	132.214	1	294	550	1.871	1.297	1	894	5917	6.619	3.352	1	894	12762	14.275	16.593	1	894	98575	110.263	61.671	1	894	18526	20.723	14.760	-	-	-	-	-	1	894	86682	96.960	48.835
K02624	pcaR	IclR family transcriptional regulator, pca regulon regulatory protein	-	-	-	-	-	-	-	-	-	-	-	-	-	-	-	-	-	-	-	-	-	-	-	-	-	-	-	-	-	-	-	-	-	-	-	1	339	290	0.855	0.593
K02647	cdaR	carbohydrate diacid regulator	4	3444	101185	29.380	118.907	-	-	-	-	-	6	5118	212457	41.512	133.083	1	1161	29042	25.015	26.619	8	6003	180013	29.987	130.230	5	4362	32235	7.390	22.380	3	2946	41631	14.131	23.153	10	6576	219858	33.433	153.893
K02652	pilB	type IV pilus assembly protein PilB	-	-	-	-	-	-	-	-	-	-	-	-	-	-	-	1	249	486	1.952	1.986	-	-	-	-	-	-	-	-	-	-	-	-	-	-	-	-	-	-	-	-
K02654	pilD, pppA	leader peptidase (prepilin peptidase) / N-methyltransferase [EC:3.4.23.43 2.1.1.-]	1	189	805	4.259	5.800	1	189	303	1.603	2.018	4	2733	68901	25.211	60.049	1	189	635	3.360	5.232	5	2922	159162	54.470	170.725	2	855	1093	1.278	2.205	1	666	231803	348.053	218.870	4	2733	118775	43.460	91.284
K02668	pilS, pehS	two-component system, NtrC family, sensor histidine kinase PilS [EC:2.7.13.3]	1	225	224	0.996	0.974	-	-	-	-	-	-	-	-	-	-	-	-	-	-	-	-	-	-	-	-	-	-	-	-	-	-	-	-	-	-	-	-	-	-	-
K02669	pilT	twitching motility protein PilT	-	-	-	-	-	-	-	-	-	-	-	-	-	-	-	1	474	527	1.112	1.043	-	-	-	-	-	-	-	-	-	-	-	-	-	-	-	1	258	419	1.624	0.780
K02674	pilY1	type IV pilus assembly protein PilY1	-	-	-	-	-	-	-	-	-	-	-	-	-	-	-	-	-	-	-	-	-	-	-	-	-	-	-	-	-	-	-	-	-	-	-	1	246	441	1.793	0.818
K02679	ppdA	prepilin peptidase dependent protein A	-	-	-	-	-	-	-	-	-	-	-	-	-	-	-	-	-	-	-	-	-	-	-	-	-	-	-	-	-	-	-	-	-	-	-	1	204	352	1.725	0.986
K02687	prmA	ribosomal protein L11 methyltransferase [EC:2.1.1.-]	29	8049	138888	17.255	536.316	33	7656	145597	19.017	604.233	23	9744	324563	33.309	402.068	16	5457	185819	34.051	652.401	31	13383	429235	32.073	537.950	31	8724	339622	38.930	813.396	19	6426	384889	59.896	607.763	39	15996	435323	27.214	490.530
K02705	psbC	photosystem II CP43 chlorophyll apoprotein	4	2004	6945	3.466	13.565	3	1701	1961	1.153	4.036	4	2157	7422	3.441	7.908	1	1386	4326	3.121	2.854	5	2085	10241	4.912	12.151	3	1551	2448	1.578	3.125	1	1386	594	0.429	0.167	3	1755	17325	9.872	12.553
K02742	sprT	SprT protein	-	-	-	-	-	-	-	-	-	-	-	-	-	-	-	-	-	-	-	-	1	243	381	1.568	0.993	-	-	-	-	-	1	324	542	1.673	0.712	-	-	-	-	-
K02744	PTS-Aga-EIIA, agaF	PTS system, N-acetylgalactosamine-specific IIA component [EC:2.7.1.-]	5	1596	29928	18.752	123.625	-	-	-	-	-	8	2829	104343	36.883	196.847	1	432	7690	17.801	29.187	7	2592	50650	19.541	101.327	1	432	8552	19.796	15.585	1	216	197	0.912	0.534	13	4338	87924	20.268	157.063
K02745	PTS-Aga-EIIB, agaV	PTS system, N-acetylgalactosamine-specific IIB component [EC:2.7.1.-]	-	-	-	-	-	-	-	-	-	-	1	174	124	0.713	0.662	-	-	-	-	-	-	-	-	-	-	-	-	-	-	-	-	-	-	-	-	1	174	346	1.989	1.156
K02747	PTS-Aga-EIID, agaE	PTS system, N-acetylgalactosamine-specific IID component	-	-	-	-	-	-	-	-	-	-	-	-	-	-	-	-	-	-	-	-	1	528	299	0.566	0.228	-	-	-	-	-	-	-	-	-	-	2	753	948	1.259	1.069
K02749	PTS-Glv-EIIB, glvB, malP, aglA	PTS system, alpha-glucoside-specific IIB component [EC:2.7.1.208 2.7.1.-]	1	1869	1630	0.872	0.704	1	213	4	0.019	0.895	56	16899	1390056	82.257	2269.313	1	1869	951	0.509	0.529	36	12540	373996	29.824	562.117	-	-	-	-	-	4	4725	1414	0.299	0.977	72	20598	768972	37.332	1179.377
K02750	PTS-Glv-EIIC, glvC, malP, aglA	PTS system, alpha-glucoside-specific IIC component	1	1869	1630	0.872	0.704	1	213	4	0.019	0.895	56	16899	1390056	82.257	2269.313	1	1869	951	0.509	0.529	36	12540	373996	29.824	562.117	-	-	-	-	-	4	4725	1414	0.299	0.977	72	20598	768972	37.332	1179.377
K02752	PTS-Asc-EIIB, ascF	PTS system, beta-glucoside (arbutin/salicin/cellobiose)-specific IIB component [EC:2.7.1.-]	-	-	-	-	-	-	-	-	-	-	2	2190	5518	2.520	2.631	1	294	502	1.707	1.682	1	1929	35063	18.177	8.943	2	2301	9405	4.087	4.330	1	1929	45260	23.463	11.188	1	1929	8903	4.615	1.669
K02753	PTS-Asc-EIIC, ascF	PTS system, beta-glucoside (arbutin/salicin/cellobiose)-specific IIC component	-	-	-	-	-	-	-	-	-	-	2	2190	5518	2.520	2.631	1	294	502	1.707	1.682	1	1929	35063	18.177	8.943	2	2301	9405	4.087	4.330	1	1929	45260	23.463	11.188	1	1929	8903	4.615	1.669
K02755	PTS-Bgl-EIIA, bglF, bglP	PTS system, beta-glucoside-specific IIA component [EC:2.7.1.-]	71	36849	697950	18.941	1263.832	3	2532	1074	0.424	0.904	256	85581	4294234	50.177	6181.958	36	25287	245226	9.698	363.590	205	76698	1831544	23.880	2472.929	40	18801	303057	16.119	398.773	14	19434	8428	0.434	3.076	302	104952	2926258	27.882	3596.042
K02756	PTS-Bgl-EIIB, bglF, bglP	PTS system, beta-glucoside-specific IIB component [EC:2.7.1.-]	70	36315	697432	19.205	1263.509	3	2532	1074	0.424	0.904	274	91947	4516191	49.117	6424.342	37	26433	245320	9.281	357.834	212	80424	1896848	23.586	2516.803	41	18723	305775	16.332	415.752	15	20718	20222	0.976	8.774	322	111720	3036444	27.179	3728.328
K02757	PTS-Bgl-EIIC, bglF, bglP	PTS system, beta-glucoside-specific IIC component	70	36315	697432	19.205	1263.509	3	2532	1074	0.424	0.904	274	91947	4516191	49.117	6424.342	37	26433	245320	9.281	357.834	212	80424	1896848	23.586	2516.803	41	18723	305775	16.332	415.752	15	20718	20222	0.976	8.774	322	111720	3036444	27.179	3728.328
K02759	PTS-Cel-EIIA, celC, chbA	PTS system, cellobiose-specific IIA component [EC:2.7.1.196 2.7.1.205]	5	1290	26238	20.340	163.996	-	-	-	-	-	24	6270	326298	52.041	932.574	2	654	6164	9.425	33.267	29	7374	154933	21.011	470.188	2	648	3984	6.148	12.883	4	1317	6793	5.158	17.176	35	8904	247379	27.783	623.191
K02760	PTS-Cel-EIIB, celA, chbB	PTS system, cellobiose-specific IIB component [EC:2.7.1.196 2.7.1.205]	4	1029	24863	24.162	144.021	-	-	-	-	-	26	7041	305397	43.374	863.487	2	642	8411	13.101	41.591	23	6318	164487	26.035	466.419	4	1278	9281	7.262	27.394	6	1842	17945	9.742	45.489	27	7119	218539	30.698	568.096
K02761	PTS-Cel-EIIC, celB, chbC	PTS system, cellobiose-specific IIC component	31	26094	206507	7.914	242.735	3	1947	752	0.386	1.175	217	91080	4236904	46.518	5002.328	15	14121	41428	2.934	47.272	169	86682	1977685	22.815	2003.777	16	17490	91962	5.258	51.366	29	21777	583578	26.798	402.525	256	109932	2914682	26.513	2951.908
K02768	PTS-Fru-EIIA, fruB	PTS system, fructose-specific IIA component [EC:2.7.1.202]	9	5517	62577	11.343	99.421	-	-	-	-	-	63	25425	780842	30.712	1017.490	4	1842	19351	10.505	44.561	50	22014	409131	18.585	518.436	6	4800	37938	7.904	26.762	3	3693	44370	12.015	17.157	68	29376	575864	19.603	637.343
K02769	PTS-Fru-EIIB, fruA	PTS system, fructose-specific IIB component [EC:2.7.1.202]	10	5844	63225	10.819	105.412	-	-	-	-	-	78	31470	915611	29.095	1214.579	3	1479	19179	12.968	41.122	59	27381	419840	15.333	499.642	5	4458	37365	8.382	23.710	4	5424	44972	8.291	15.746	89	37887	651070	17.185	741.068
K02770	PTS-Fru-EIIC, fruA	PTS system, fructose-specific IIC component	10	7491	63240	8.442	82.236	1	210	86	0.410	0.908	73	32169	991147	30.811	1103.130	5	2703	19539	7.229	38.416	54	26757	490461	18.330	509.112	5	4458	37365	8.382	23.710	5	6525	45453	6.966	16.538	76	37404	759583	20.308	683.508
K02771	PTS-Fru1-EIID, levG	PTS system, fructose-specific IID component	6	2517	52395	20.816	135.351	-	-	-	-	-	7	3540	14078	3.977	16.408	2	1044	10450	10.010	24.629	7	3333	79763	23.931	101.097	6	2625	15691	5.978	25.853	1	840	371	0.442	0.275	11	4416	117258	26.553	143.582
K02773	PTS-Gat-EIIA, gatA, sgcA	PTS system, galactitol-specific IIA component [EC:2.7.1.200]	1	471	554	1.176	0.931	-	-	-	-	-	22	6108	274817	44.993	631.375	-	-	-	-	-	15	4731	74321	15.709	148.796	-	-	-	-	-	1	471	495	1.051	0.490	29	8262	161509	19.548	311.432
K02774	PTS-Gat-EIIB, gatB, sgcB	PTS system, galactitol-specific IIB component [EC:2.7.1.200]	-	-	-	-	-	-	-	-	-	-	7	1680	201284	119.812	628.584	-	-	-	-	-	8	1863	53486	28.710	192.718	-	-	-	-	-	1	297	27	0.091	0.389	13	3015	118835	39.415	342.228
K02775	PTS-Gat-EIIC, gatC, sgcC	PTS system, galactitol-specific IIC component	4	3372	1593	0.472	2.341	1	1542	536	0.348	0.247	51	16911	952234	56.309	1431.271	3	3135	1158	0.369	1.183	51	19839	644977	32.511	876.137	3	2112	1104	0.523	0.765	50	14277	625323	43.799	1095.771	81	27579	765844	27.769	977.654
K02777	PTS-Glc-EIIA, crr	PTS system, sugar-specific IIA component [EC:2.7.1.-]	2	630	601	0.954	2.088	1	207	65	0.314	0.921	47	11115	453735	40.822	1185.674	1	237	34	0.143	1.043	27	7680	174044	22.662	388.085	-	-	-	-	-	3	1200	1002	0.835	1.443	37	9993	287723	28.792	570.992
K02778	PTS-Glc-EIIB, ptsG	PTS system, glucose-specific IIB component [EC:2.7.1.199]	-	-	-	-	-	-	-	-	-	-	-	-	-	-	-	-	-	-	-	-	-	-	-	-	-	-	-	-	-	-	-	-	-	-	-	2	672	1045	1.555	1.198
K02779	PTS-Glc-EIIC, ptsG	PTS system, glucose-specific IIC component	-	-	-	-	-	-	-	-	-	-	-	-	-	-	-	-	-	-	-	-	-	-	-	-	-	-	-	-	-	-	-	-	-	-	-	2	672	1045	1.555	1.198
K02781	PTS-Gut-EIIA, srlB	PTS system, glucitol/sorbitol-specific IIA component [EC:2.7.1.198]	1	360	600	1.667	1.218	-	-	-	-	-	8	2670	194640	72.899	421.628	-	-	-	-	-	7	2532	39100	15.442	82.716	1	378	98	0.259	0.712	-	-	-	-	-	10	3402	91154	26.794	166.182
K02782	PTS-Gut-EIIB, srlE	PTS system, glucitol/sorbitol-specific IIB component [EC:2.7.1.198]	-	-	-	-	-	-	-	-	-	-	5	2916	259584	89.021	238.125	1	1020	602	0.590	0.485	2	1488	23019	15.470	15.243	1	1020	377	0.370	0.264	-	-	-	-	-	4	3102	81031	26.122	47.347
K02783	PTS-Gut-EIIC, srlA	PTS system, glucitol/sorbitol-specific IIC component	1	552	438	0.793	0.794	-	-	-	-	-	12	4797	401942	83.790	572.566	1	1020	602	0.590	0.485	4	2202	32255	14.648	31.120	1	1020	377	0.370	0.264	-	-	-	-	-	8	4968	119646	24.083	94.765
K02786	PTS-Lac-EIIA, lacF	PTS system, lactose-specific IIA component [EC:2.7.1.207]	-	-	-	-	-	-	-	-	-	-	1	336	792	2.357	1.372	-	-	-	-	-	1	336	96	0.286	0.718	-	-	-	-	-	-	-	-	-	-	3	999	3120	3.123	4.833
K02787	PTS-Lac-EIIB, lacE	PTS system, lactose-specific IIB component [EC:2.7.1.207]	-	-	-	-	-	-	-	-	-	-	2	1527	894	0.585	0.604	-	-	-	-	-	3	1815	855	0.471	0.997	-	-	-	-	-	1	1290	568	0.440	0.179	7	3819	9136	2.392	6.638
K02788	PTS-Lac-EIIC, lacE	PTS system, lactose-specific IIC component	-	-	-	-	-	-	-	-	-	-	2	1527	894	0.585	0.604	-	-	-	-	-	3	1815	855	0.471	0.997	-	-	-	-	-	1	1290	568	0.440	0.179	7	3819	9136	2.392	6.638
K02790	PTS-MalGlc-EIIB, malX	PTS system, maltose/glucose-specific IIB component [EC:2.7.1.199 2.7.1.208]	-	-	-	-	-	-	-	-	-	-	3	2313	3146	1.360	1.943	2	573	552	0.963	2.589	1	1605	559	0.348	0.150	-	-	-	-	-	-	-	-	-	-	3	2337	4864	2.081	2.712
K02791	PTS-MalGlc-EIIC, malX	PTS system, maltose/glucose-specific IIC component	-	-	-	-	-	-	-	-	-	-	3	2313	3146	1.360	1.943	2	573	552	0.963	2.589	1	1605	559	0.348	0.150	-	-	-	-	-	-	-	-	-	-	3	2337	4864	2.081	2.712
K02793	PTS-Man-EIIA, manX	PTS system, mannose-specific IIA component [EC:2.7.1.191]	6	2976	93932	31.563	191.382	-	-	-	-	-	75	24561	474563	19.322	822.448	3	2874	19218	6.687	22.452	79	27171	472857	17.403	817.649	5	2637	24797	9.403	32.424	36	11619	466921	40.186	766.683	98	33102	521530	15.755	763.313
K02794	PTS-Man-EIIB, manX	PTS system, mannose-specific IIB component [EC:2.7.1.191]	8	3966	126074	31.789	270.635	-	-	-	-	-	82	28755	481504	16.745	783.504	4	3369	28894	8.576	41.682	86	31434	527750	16.789	870.056	6	3132	33456	10.682	46.173	36	11625	466961	40.169	766.287	104	37218	624142	16.770	866.353
K02795	PTS-Man-EIIC, manY	PTS system, mannose-specific IIC component	16	5757	144836	25.158	415.531	-	-	-	-	-	63	26361	298817	11.336	374.862	7	4317	29387	6.807	51.714	63	26328	528164	20.061	720.560	11	5703	52482	9.203	63.630	14	6744	363493	53.899	419.042	85	35616	596171	16.739	670.063
K02796	PTS-Man-EIID, manZ	PTS system, mannose-specific IID component	9	3297	89360	27.103	251.942	-	-	-	-	-	64	25578	300020	11.730	411.214	5	2442	15373	6.295	34.928	60	26145	425978	16.293	559.818	7	4470	28939	6.474	29.099	36	10050	339016	33.733	704.058	97	36600	433691	11.849	562.009
K02798	PTS-Mtl-EIIA, mtlA, cmtB	PTS system, mannitol-specific IIA component [EC:2.7.1.197]	-	-	-	-	-	-	-	-	-	-	13	2706	140145	51.790	458.438	-	-	-	-	-	7	1674	43107	25.751	117.040	-	-	-	-	-	-	-	-	-	-	7	2184	69360	31.758	132.194
K02799	PTS-Mtl-EIIB, mtlA, cmtA	PTS system, mannitol-specific IIB component [EC:2.7.1.197]	-	-	-	-	-	-	-	-	-	-	42	13218	566018	42.822	854.711	-	-	-	-	-	26	10197	157563	15.452	198.718	-	-	-	-	-	2	3657	388	0.106	0.189	32	11280	286080	25.362	345.595
K02800	PTS-Mtl-EIIC, mtlA, cmtA	PTS system, mannitol-specific IIC component	-	-	-	-	-	-	-	-	-	-	42	13218	566018	42.822	854.711	-	-	-	-	-	26	10197	157563	15.452	198.718	-	-	-	-	-	2	3657	388	0.106	0.189	32	11280	286080	25.362	345.595
K02802	PTS-Nag-EIIA, nagE	PTS system, N-acetylglucosamine-specific IIA component [EC:2.7.1.193]	7	6723	11472	1.706	11.413	-	-	-	-	-	86	31794	1129720	35.532	1441.783	2	2361	3933	1.666	3.770	51	22113	409419	18.515	459.659	4	4407	7310	1.659	4.033	6	6588	50092	7.604	21.338	95	34326	675172	19.669	767.015
K02803	PTS-Nag-EIIB, nagE	PTS system, N-acetylglucosamine-specific IIB component [EC:2.7.1.193]	7	6723	11472	1.706	11.413	-	-	-	-	-	86	31794	1129720	35.532	1441.783	2	2361	3933	1.666	3.770	52	22308	409784	18.369	465.137	4	4407	7310	1.659	4.033	6	6588	50092	7.604	21.338	95	34326	675172	19.669	767.015
K02804	PTS-Nag-EIIC, nagE	PTS system, N-acetylglucosamine-specific IIC component	7	6723	11472	1.706	11.413	-	-	-	-	-	86	31794	1129720	35.532	1441.783	2	2361	3933	1.666	3.770	52	22308	409784	18.369	465.137	4	4407	7310	1.659	4.033	6	6588	50092	7.604	21.338	95	34326	675172	19.669	767.015
K02805	wecE, rffA	dTDP-4-amino-4,6-dideoxygalactose transaminase [EC:2.6.1.59]	-	-	-	-	-	-	-	-	-	-	-	-	-	-	-	-	-	-	-	-	-	-	-	-	-	1	354	595	1.681	0.761	-	-	-	-	-	-	-	-	-	-
K02806	PTS-Ntr-EIIA, ptsN	PTS system, nitrogen regulatory IIA component [EC:2.7.1.-]	-	-	-	-	-	-	-	-	-	-	-	-	-	-	-	-	-	-	-	-	1	429	201	0.469	0.562	-	-	-	-	-	-	-	-	-	-	1	429	1070	2.494	1.407
K02808	PTS-Scr-EIIA, scrA, ptsS	PTS system, sucrose-specific IIA component [EC:2.7.1.211]	20	11880	156745	13.194	245.062	1	204	65	0.319	0.935	117	41262	1382416	33.503	1851.599	11	6288	37396	5.947	64.442	121	44793	995117	22.216	1334.868	10	10836	47094	4.346	24.977	82	26757	775748	28.992	1118.750	148	54261	1151917	21.229	1290.694
K02809	PTS-Scr-EIIB, scrA, sacP, sacX, ptsS	PTS system, sucrose-specific IIB component [EC:2.7.1.211]	23	14061	158465	11.270	240.260	4	1233	1044	0.847	3.094	126	44943	1476303	32.848	1966.092	11	6288	37396	5.947	64.442	127	47832	1117486	23.363	1480.213	10	10836	47094	4.346	24.977	84	28584	776378	27.161	1074.142	163	59706	1334485	22.351	1508.006
K02810	PTS-Scr-EIIC, scrA, sacP, sacX, ptsS	PTS system, sucrose-specific IIC component	23	14061	158465	11.270	240.260	4	1233	1044	0.847	3.094	126	44943	1476303	32.848	1966.092	11	6288	37396	5.947	64.442	127	47832	1117486	23.363	1480.213	10	10836	47094	4.346	24.977	84	28584	776378	27.161	1074.142	163	59706	1334485	22.351	1508.006
K02813	PTS-Sor-EIIB, sorB	PTS system, sorbose-specific IIB component [EC:2.7.1.206]	-	-	-	-	-	-	-	-	-	-	-	-	-	-	-	-	-	-	-	-	-	-	-	-	-	-	-	-	-	-	-	-	-	-	-	1	339	597	1.761	0.593
K02815	PTS-Sor-EIID, sorM	PTS system, sorbose-specific IID component	-	-	-	-	-	-	-	-	-	-	-	-	-	-	-	-	-	-	-	-	-	-	-	-	-	-	-	-	-	-	-	-	-	-	-	2	702	1127	1.605	1.433
K02818	PTS-Tre-EIIB, treB	PTS system, trehalose-specific IIB component [EC:2.7.1.201]	-	-	-	-	-	-	-	-	-	-	-	-	-	-	-	-	-	-	-	-	-	-	-	-	-	1	237	395	1.667	1.136	-	-	-	-	-	-	-	-	-	-
K02819	PTS-Tre-EIIC, treB	PTS system, trehalose-specific IIC component	-	-	-	-	-	-	-	-	-	-	-	-	-	-	-	-	-	-	-	-	-	-	-	-	-	1	237	395	1.667	1.136	-	-	-	-	-	-	-	-	-	-
K02821	PTS-Ula-EIIA, ulaC, sgaA	PTS system, ascorbate-specific IIA component [EC:2.7.1.194]	2	618	1297	2.099	7.804	1	318	597	1.877	1.200	10	5076	178082	35.083	226.364	-	-	-	-	-	11	5046	138738	27.495	196.458	-	-	-	-	-	10	4548	219877	48.346	301.223	17	7245	150127	20.721	192.848
K02822	PTS-Ula-EIIB, ulaB, sgaB	PTS system, ascorbate-specific IIB component [EC:2.7.1.194]	4	1194	1906	1.596	9.548	1	303	128	0.422	1.259	10	2559	190959	74.623	603.939	1	306	505	1.650	1.616	11	2862	109652	38.313	359.358	1	306	162	0.529	0.880	7	1554	136853	88.065	506.365	17	3900	133957	34.348	404.732
K02824	pyrP, uraA	uracil permease	56	16227	297571	18.338	990.341	66	14520	309174	21.293	1114.002	23	14562	517919	35.566	405.379	42	13095	319165	24.373	1037.981	33	15858	636002	40.106	691.656	37	13257	541405	40.839	796.333	33	12315	660150	53.605	906.778	61	24864	700157	28.159	745.822
K02825	pyrR	pyrimidine operon attenuation protein / uracil phosphoribosyltransferase [EC:2.4.2.9]	10	3012	110160	36.574	436.708	14	2751	191503	69.612	957.017	34	9993	324875	32.510	679.934	7	1884	174126	92.424	833.164	35	11412	274668	24.068	537.989	7	2457	400356	162.945	763.785	27	7413	242180	32.670	522.935	48	13578	338605	24.938	640.118
K02827	qoxB	cytochrome aa3-600 menaquinol oxidase subunit I [EC:7.1.1.5]	-	-	-	-	-	-	-	-	-	-	-	-	-	-	-	-	-	-	-	-	1	366	586	1.601	0.659	-	-	-	-	-	-	-	-	-	-	-	-	-	-	-
K02834	rbfA	ribosome-binding factor A	14	3270	52501	16.055	340.708	19	3861	46212	11.969	305.969	16	4284	143094	33.402	376.629	6	1791	46722	26.087	250.960	17	4647	167730	36.094	462.089	9	2172	101858	46.896	408.414	8	1917	172300	89.880	509.578	26	6669	156339	23.443	372.187
K02835	prfA, MTRF1, MRF1	peptide chain release factor 1	50	17379	264681	15.230	746.148	64	15138	325310	21.490	1165.964	53	19071	434437	22.780	633.845	33	10728	271743	25.330	906.520	60	21441	548680	25.590	822.407	49	14733	724694	49.188	1405.287	43	15414	483072	31.340	719.917	82	26850	561986	20.931	779.114
K02836	prfB	peptide chain release factor 2	45	13227	251609	19.022	842.055	41	9819	319887	32.578	1068.746	60	21540	460770	21.391	670.302	31	8847	274981	31.082	1015.311	68	24411	594736	24.363	910.743	34	9798	495563	50.578	1016.267	30	12195	564634	46.300	734.219	93	29703	561202	18.894	806.000
K02837	prfC	peptide chain release factor 3	104	27108	527565	19.462	1842.780	107	23682	542592	22.912	1911.315	61	24735	611811	24.735	730.726	56	17004	498981	29.345	1617.859	76	27156	810656	29.852	1144.929	70	19644	921045	46.887	1827.621	57	18924	747598	39.505	1106.164	118	38904	805324	20.700	1024.591
K02838	frr, MRRF, RRF	ribosome recycling factor	28	7824	138598	17.714	600.971	25	5730	195060	34.042	927.824	16	6915	214352	30.998	301.062	19	4821	165471	34.323	926.623	25	9246	261893	28.325	460.600	16	5364	410900	76.603	912.931	23	6870	278684	40.565	564.906	36	11310	246624	21.806	425.867
K02840	waaB, rfaB	UDP-D-galactose:(glucosyl)LPS alpha-1,6-D-galactosyltransferase [EC:2.4.1.-]	76	22968	891943	38.834	2898.752	80	23499	1252276	53.291	3615.957	24	13353	683873	51.215	620.182	54	18219	1138755	62.504	3721.802	34	15042	358234	23.816	453.491	66	21936	1921141	87.579	3556.630	46	17217	463358	26.913	693.501	51	21174	545413	25.759	608.894
K02843	waaF, rfaF	heptosyltransferase II [EC:2.4.-.-]	-	-	-	-	-	-	-	-	-	-	-	-	-	-	-	2	603	987	1.637	3.280	-	-	-	-	-	-	-	-	-	-	1	357	595	1.667	0.647	-	-	-	-	-
K02846	solA	N-methyl-L-tryptophan oxidase [EC:1.5.3.-]	-	-	-	-	-	1	324	568	1.753	1.177	1	309	459	1.485	0.746	-	-	-	-	-	1	498	217	0.436	0.242	-	-	-	-	-	-	-	-	-	-	1	498	851	1.709	0.606
K02849	waaQ, rfaQ	heptosyltransferase III [EC:2.4.-.-]	-	-	-	-	-	1	285	560	1.965	1.338	-	-	-	-	-	-	-	-	-	-	-	-	-	-	-	-	-	-	-	-	-	-	-	-	-	-	-	-	-	-
K02850	waaY, rfaY	heptose II phosphotransferase [EC:2.7.1.-]	-	-	-	-	-	-	-	-	-	-	-	-	-	-	-	-	-	-	-	-	-	-	-	-	-	-	-	-	-	-	1	378	598	1.582	0.611	-	-	-	-	-
K02851	wecA, tagO, rfe	UDP-GlcNAc:undecaprenyl-phosphate/decaprenyl-phosphate GlcNAc-1-phosphate transferase [EC:2.7.8.33 2.7.8.35]	1	1098	1086	0.989	1.198	-	-	-	-	-	5	3054	347613	113.822	292.649	-	-	-	-	-	8	4692	113399	24.169	107.170	-	-	-	-	-	1	1098	1140	1.038	0.526	11	6300	216370	34.344	171.605
K02853	wzyE, rffT	enterobacterial common antigen polymerase [EC:2.4.1.-]	-	-	-	-	-	-	-	-	-	-	-	-	-	-	-	-	-	-	-	-	1	330	540	1.636	0.731	1	300	594	1.980	0.898	-	-	-	-	-	-	-	-	-	-
K02854	rhaR	AraC family transcriptional regulator, L-rhamnose operon transcriptional activator RhaR	-	-	-	-	-	-	-	-	-	-	-	-	-	-	-	-	-	-	-	-	1	249	471	1.892	0.969	-	-	-	-	-	1	81	80	0.988	1.425	1	249	11	0.044	0.404
K02855	rhaS	AraC family transcriptional regulator, L-rhamnose operon regulatory protein RhaS	1	153	1489	9.732	15.761	-	-	-	-	-	2	1647	203855	123.774	137.290	1	153	122	0.797	1.616	4	2337	34290	14.673	39.234	1	153	143	0.935	0.880	1	873	414	0.474	0.397	3	1800	74091	41.162	64.214
K02856	rhaT	L-rhamnose-H+ transport protein	-	-	-	-	-	-	-	-	-	-	-	-	-	-	-	-	-	-	-	-	-	-	-	-	-	1	357	596	1.669	0.754	-	-	-	-	-	-	-	-	-	-
K02858	ribB, RIB3	3,4-dihydroxy 2-butanone 4-phosphate synthase [EC:4.1.99.12]	1	627	1227	1.957	2.448	-	-	-	-	-	-	-	-	-	-	-	-	-	-	-	-	-	-	-	-	-	-	-	-	-	-	-	-	-	-	1	171	126	0.737	0.588
K02859	ribT	riboflavin biosynthesis RibT protein	20	4194	52678	12.560	338.721	20	3819	67376	17.642	421.501	13	3873	155487	40.146	347.769	13	3432	65985	19.226	371.786	11	3774	162853	43.151	343.197	19	4536	135631	29.901	469.821	13	3321	150848	45.422	431.455	20	6009	157369	26.189	331.471
K02860	rimM	16S rRNA processing protein RimM	15	4206	100849	23.977	448.775	13	2871	141537	49.299	669.295	20	6600	176421	26.730	329.680	13	3024	130552	43.172	768.433	27	8286	214456	25.882	450.905	18	5013	296957	59.237	851.898	30	7839	182388	23.267	421.814	46	13179	245899	18.658	442.062
K02863	RP-L1, MRPL1, rplA	large subunit ribosomal protein L1	34	9966	213721	21.445	789.800	25	5988	246724	41.203	949.161	29	10128	262553	25.923	441.865	25	7779	214005	27.511	846.197	43	13701	342339	24.986	630.046	21	6756	427164	63.227	925.810	31	9198	367005	39.901	719.610	62	18387	389622	21.190	658.059
K02864	RP-L10, MRPL10, rplJ	large subunit ribosomal protein L10	28	7377	114915	15.577	521.724	29	6402	144580	22.584	666.968	23	7653	223787	29.242	420.484	23	6171	132610	21.489	641.339	33	9723	289219	29.746	608.465	24	5907	292359	49.494	839.769	25	6867	317533	46.240	680.684	37	10623	294888	27.759	565.159
K02867	RP-L11, MRPL11, rplK	large subunit ribosomal protein L11	24	7551	130729	17.313	511.444	23	5190	145616	28.057	709.133	35	9852	154159	15.647	372.171	18	4593	135548	29.512	787.721	43	11946	231558	19.384	556.286	19	4383	280276	63.946	928.666	34	8457	220807	26.109	627.331	50	13782	254101	18.437	523.346
K02871	RP-L13, MRPL13, rplM	large subunit ribosomal protein L13	29	6711	90058	13.419	504.932	29	6039	99336	16.449	518.388	32	8451	203436	24.072	484.395	17	3891	95077	24.435	600.577	45	12405	205243	16.545	529.109	22	5973	197671	33.094	561.415	15	4530	227332	50.184	496.432	47	12936	240100	18.561	497.437
K02874	RP-L14, MRPL14, rplN	large subunit ribosomal protein L14	40	8853	91648	10.352	605.210	35	6885	78343	11.379	550.704	25	7008	130435	18.612	347.817	27	6225	92863	14.918	665.920	56	13344	152043	11.394	495.664	21	5154	143009	27.747	544.244	49	12027	105663	8.785	329.150	61	15033	169723	11.290	444.115
K02876	RP-L15, MRPL15, rplO	large subunit ribosomal protein L15	31	7761	133522	17.204	697.907	15	3429	134500	39.224	631.575	30	8235	157551	19.132	416.070	13	3495	131903	37.740	671.313	36	9264	228708	24.688	650.255	21	4965	246948	49.738	796.755	16	4488	233659	52.063	543.946	54	13107	237343	18.108	598.052
K02878	RP-L16, MRPL16, rplP	large subunit ribosomal protein L16	46	10608	133967	12.629	761.469	30	6153	132532	21.539	751.365	36	9837	175367	17.827	427.252	20	4974	133341	26.808	805.221	44	11940	181674	15.216	475.258	28	7569	258110	34.101	774.065	35	7674	129449	16.869	394.789	59	14436	244928	16.966	577.237
K02879	RP-L17, MRPL17, rplQ	large subunit ribosomal protein L17	28	6807	125986	18.508	701.580	20	4152	140136	33.751	813.976	18	5124	152834	29.827	370.846	18	4233	128562	30.371	802.148	32	7596	128720	16.946	401.001	19	4191	273574	65.277	1027.981	25	5445	88693	16.289	271.842	35	8307	170853	20.567	446.731
K02881	RP-L18, MRPL18, rplR	large subunit ribosomal protein L18	38	8850	100251	11.328	593.029	29	7356	100226	13.625	474.451	31	7659	124350	16.236	376.442	20	5049	102629	20.327	636.567	28	7059	159634	22.614	477.583	24	6270	176076	28.082	578.803	40	9303	110857	11.916	374.167	49	11610	184117	15.858	486.978
K02884	RP-L19, MRPL19, rplS	large subunit ribosomal protein L19	16	3693	61414	16.630	358.078	16	3138	95845	30.543	548.468	22	5520	126301	22.881	352.760	8	2004	81252	40.545	501.374	12	3462	160764	46.437	412.320	16	3840	149285	38.876	512.793	13	3126	207242	66.296	591.800	24	6468	164922	25.498	363.938
K02886	RP-L2, MRPL2, rplB	large subunit ribosomal protein L2	65	16737	190263	11.368	818.190	55	12651	186805	14.766	765.323	53	17922	358139	19.983	583.483	43	12141	174154	14.344	775.807	61	20547	414217	20.159	731.017	60	16248	335882	20.672	820.432	50	14766	379006	25.667	741.365	106	30801	484395	15.727	816.332
K02887	RP-L20, MRPL20, rplT	large subunit ribosomal protein L20	15	3867	38269	9.896	218.547	10	2133	60932	28.566	385.382	15	4686	134504	28.703	315.420	8	2346	49145	20.948	320.370	21	5691	188673	33.153	512.845	10	3003	215373	71.719	582.005	7	2403	181036	75.337	399.745	25	6552	165397	25.244	403.414
K02888	RP-L21, MRPL21, rplU	large subunit ribosomal protein L21	18	4749	67327	14.177	396.355	18	4104	90322	22.008	550.423	22	5529	107008	19.354	349.435	13	3120	85441	27.385	641.775	25	5787	128233	22.159	426.848	20	5100	201074	39.426	757.210	26	6249	132567	21.214	421.614	33	8061	128843	15.984	354.989
K02890	RP-L22, MRPL22, rplV	large subunit ribosomal protein L22	19	4404	102240	23.215	617.611	15	3069	106497	34.701	646.001	22	5415	114156	21.081	372.243	12	2943	101808	34.593	691.546	27	6900	138086	20.012	426.290	11	2889	204553	70.804	692.640	19	3930	115646	29.426	450.848	31	7401	174191	23.536	480.350
K02892	RP-L23, MRPL23, rplW	large subunit ribosomal protein L23	36	7578	91320	12.051	663.411	21	4068	98637	24.247	698.056	29	6636	117491	17.705	418.027	20	3960	85237	21.524	767.920	35	8103	132302	16.328	485.149	17	3765	186829	49.623	794.633	30	6426	110736	17.232	413.808	41	8949	165281	18.469	525.407
K02895	RP-L24, MRPL24, rplX	large subunit ribosomal protein L24	19	4752	122586	25.797	641.628	16	3450	113209	32.814	582.897	32	7761	104582	13.475	350.690	10	2292	108356	47.276	686.038	50	11454	119843	10.463	453.966	16	3804	220051	57.847	752.682	42	8520	88355	10.370	335.675	56	13170	149300	11.336	411.918
K02898	RP-L26e, RPL26	large subunit ribosomal protein L26e	10	2157	4271	1.980	29.474	1	144	253	1.757	2.649	-	-	-	-	-	4	963	1181	1.226	6.162	1	144	143	0.993	0.838	1	93	184	1.978	2.896	-	-	-	-	-	-	-	-	-	-
K02899	RP-L27, MRPL27, rpmA	large subunit ribosomal protein L27	20	5496	58181	10.586	320.704	14	2910	102305	35.156	645.054	22	5457	103540	18.974	333.137	8	1980	76222	38.496	534.422	36	8373	115586	13.805	424.305	19	4413	200230	45.373	789.014	28	6324	114948	18.176	388.873	43	10068	120717	11.990	346.722
K02902	RP-L28, MRPL28, rpmB	large subunit ribosomal protein L28	7	1974	45850	23.227	283.752	3	531	64337	121.162	563.552	10	2145	63700	29.697	300.344	5	1290	56158	43.533	437.928	12	2643	85272	32.263	386.716	5	918	134690	146.721	770.792	11	2418	68727	28.423	318.175	17	3372	85854	25.461	374.790
K02904	RP-L29, rpmC	large subunit ribosomal protein L29	8	1494	70571	47.236	679.694	5	750	83060	110.747	865.887	9	1773	72738	41.025	384.356	5	1005	77077	76.694	756.458	22	4299	94162	21.903	487.119	5	870	158240	181.885	1020.711	12	2430	53030	21.823	297.511	19	3765	104560	27.772	466.029
K02906	RP-L3, MRPL3, rplC	large subunit ribosomal protein L3	60	15792	147484	9.339	634.694	38	10053	122589	12.194	467.163	25	9114	271239	29.761	444.795	29	8475	132368	15.619	601.497	47	13350	325864	24.409	687.648	40	11763	252584	21.473	616.303	42	11526	268095	23.260	564.812	74	19455	372261	19.134	710.550
K02907	RP-L30, MRPL30, rpmD	large subunit ribosomal protein L30	10	1971	52414	26.593	532.775	13	2250	56734	25.215	590.651	14	2556	70377	27.534	406.526	11	1911	50447	26.398	708.708	15	2823	102061	36.153	571.164	11	1998	110358	55.234	770.229	9	1461	97020	66.407	631.339	19	3606	111482	30.916	545.413
K02909	RP-L31, rpmE	large subunit ribosomal protein L31	20	3366	56144	16.680	557.513	10	1584	55800	35.227	541.830	19	4137	62636	15.140	296.938	8	1647	61935	37.605	554.810	30	5685	75249	13.236	409.359	10	1731	112606	65.053	689.198	11	2385	68203	28.597	340.144	31	6558	88981	13.568	355.216
K02911	RP-L32, MRPL32, rpmF	large subunit ribosomal protein L32	9	2043	29169	14.278	244.337	4	579	42994	74.256	480.928	8	1557	47037	30.210	254.035	6	951	39192	41.211	508.504	11	2049	34376	16.777	189.120	6	999	135625	135.761	875.024	4	1149	11187	9.736	38.572	13	2778	60694	21.848	249.499
K02913	RP-L33, MRPL33, rpmG	large subunit ribosomal protein L33	17	2709	64491	23.806	843.326	14	2073	77267	37.273	927.399	20	3492	109553	31.373	697.695	10	1647	83152	50.487	1143.845	25	4095	126370	30.860	951.594	15	2241	156812	69.974	1367.232	11	1872	102252	54.622	729.720	29	4671	135973	29.110	829.408
K02914	RP-L34, MRPL34, rpmH	large subunit ribosomal protein L34	13	2475	26297	10.625	356.965	12	2544	21039	8.270	226.710	8	1044	55098	52.776	513.098	7	1083	21262	19.633	417.077	11	1635	35648	21.803	311.680	7	1119	42887	38.326	416.946	4	444	5588	12.586	71.744	9	1173	53655	45.742	461.560
K02916	RP-L35, MRPL35, rpmI	large subunit ribosomal protein L35	6	1023	33051	32.308	343.307	4	594	59789	100.655	577.952	8	1587	68611	43.233	329.406	5	837	58122	69.441	658.696	14	2541	83164	32.729	459.973	5	960	136556	142.246	711.122	9	1491	97041	65.085	526.677	17	3030	80979	26.726	389.437
K02919	RP-L36, MRPL36, rpmJ	large subunit ribosomal protein L36	4	474	41896	88.388	937.961	2	234	57422	245.393	1113.372	6	717	44870	62.580	535.254	4	474	51090	107.785	1241.379	9	1170	48683	41.609	556.815	7	873	111908	128.188	1405.730	4	450	55644	123.653	728.389	9	1083	61604	56.883	612.774
K02926	RP-L4, MRPL4, rplD	large subunit ribosomal protein L4	47	11430	213820	18.707	964.563	28	6006	247658	41.235	1087.438	39	12603	238407	18.917	439.376	24	6546	246502	37.657	1058.727	63	17826	233545	13.101	535.951	31	8403	462642	55.057	1133.078	50	11973	169646	14.169	451.610	81	20730	299284	14.437	637.949
K02931	RP-L5, MRPL5, rplE	large subunit ribosomal protein L5	41	9663	105522	10.920	609.268	25	5199	101437	19.511	573.199	45	12501	196230	15.697	458.836	26	6120	105450	17.230	652.258	65	17394	204398	11.751	496.819	26	6666	201199	30.183	644.406	60	13938	193830	13.907	483.913	79	19719	228289	11.577	502.966
K02933	RP-L6, MRPL6, rplF	large subunit ribosomal protein L6	39	9864	161500	16.373	719.424	31	6624	180166	27.199	825.636	18	6834	216261	31.645	339.370	21	5352	154327	28.835	769.276	31	9837	257175	26.144	527.705	25	6939	332081	47.857	807.727	34	7803	266848	34.198	727.182	43	12477	290884	23.314	533.555
K02935	RP-L7, MRPL12, rplL	large subunit ribosomal protein L7/L12	28	6732	90279	13.410	497.854	22	4329	87127	20.126	527.278	32	7368	164626	22.343	507.043	17	3393	94764	27.929	706.067	37	8328	205380	24.661	701.087	21	4761	154981	32.552	551.752	21	4755	243712	51.254	789.037	56	12069	229008	18.975	670.275
K02939	RP-L9, MRPL9, rplI	large subunit ribosomal protein L9	27	5307	147785	27.847	878.893	24	4623	140133	30.312	728.737	18	5997	198176	33.046	388.120	17	3648	134323	36.821	813.401	27	8097	237211	29.296	523.786	22	5394	351766	65.214	1013.247	26	6003	254637	42.418	640.341	44	11676	317043	27.153	660.372
K02945	RP-S1, rpsA	small subunit ribosomal protein S1	37	13146	196522	14.949	526.940	46	12552	203000	16.173	667.504	53	21564	441351	20.467	556.318	32	10509	241624	22.992	782.186	101	33084	492402	14.883	801.061	31	11874	426033	35.879	661.945	85	23775	361276	15.196	671.754	109	36474	496503	13.613	672.198
K02946	RP-S10, MRPS10, rpsJ	small subunit ribosomal protein S10	17	4275	72331	16.920	435.019	11	2145	51878	24.186	407.856	14	3738	130549	34.925	378.550	8	1818	66135	36.378	523.296	28	6006	132315	22.030	523.069	14	3114	121017	38.862	527.272	28	5412	109708	20.271	452.016	28	6645	151302	22.769	434.055
K02948	RP-S11, MRPS11, rpsK	small subunit ribosomal protein S11	38	8943	119032	13.310	650.206	27	6090	115400	18.949	566.535	32	8313	124938	15.029	336.720	18	4494	125128	27.843	728.825	40	8913	174464	19.574	575.536	25	6288	227776	36.224	728.071	30	6819	141611	20.767	467.139	55	12786	194015	15.174	519.268
K02950	RP-S12, MRPS12, rpsL	small subunit ribosomal protein S12	42	10650	115396	10.835	602.598	33	7158	101464	14.175	535.482	36	9498	147281	15.507	376.978	25	6222	94374	15.168	543.379	47	11973	207954	17.369	591.034	34	8859	219146	24.737	667.673	31	7806	166136	21.283	446.884	50	12699	209567	16.503	493.911
K02952	RP-S13, rpsM	small subunit ribosomal protein S13	21	4800	119404	24.876	722.218	15	3075	126159	41.027	723.821	26	6702	132689	19.798	353.655	11	3015	125865	41.746	718.000	34	9117	174183	19.105	455.313	13	3534	254327	71.966	812.321	20	4845	185387	38.264	502.151	48	11106	199781	17.989	532.166
K02954	RP-S14, MRPS14, rpsN	small subunit ribosomal protein S14	14	3165	46191	14.594	365.587	9	1584	40250	25.410	370.611	22	5127	105658	20.608	379.800	13	2547	38358	15.060	415.161	25	5298	123256	23.265	519.759	10	1986	91218	45.931	524.092	10	2115	120394	56.924	461.655	33	6789	123145	18.139	448.883
K02956	RP-S15, MRPS15, rpsO	small subunit ribosomal protein S15	25	5565	64567	11.602	408.713	15	2808	54454	19.392	351.495	24	5310	91397	17.212	327.644	12	2592	44890	17.319	388.018	42	9063	124012	13.683	455.657	24	4386	89576	20.423	473.762	32	6990	114803	16.424	394.685	45	9819	136578	13.910	414.464
K02959	RP-S16, MRPS16, rpsP	small subunit ribosomal protein S16	15	4074	60456	14.839	319.640	11	2484	101011	40.665	580.234	15	4101	103153	25.153	316.996	10	2883	85733	29.737	492.236	26	6303	139046	22.060	440.425	13	3426	195320	57.011	681.583	12	2880	105296	36.561	357.783	30	7764	169057	21.774	413.191
K02961	RP-S17, MRPS17, rpsQ	small subunit ribosomal protein S17	29	5925	96455	16.279	718.919	14	2490	112251	45.081	817.126	19	4386	131324	29.942	441.838	12	2613	103035	39.432	795.913	32	6915	143087	20.692	533.726	17	4017	182923	45.537	724.269	22	4239	128197	30.242	452.234	45	9366	154918	16.540	509.426
K02963	RP-S18, MRPS18, rpsR	small subunit ribosomal protein S18	24	5682	99727	17.551	633.376	13	2715	93840	34.564	610.036	20	4728	108686	22.988	416.337	13	3384	99526	29.411	682.885	27	6384	98526	15.433	360.739	12	2910	185225	63.651	726.834	17	3207	67919	21.178	308.958	35	7920	128798	16.262	455.224
K02965	RP-S19, rpsS	small subunit ribosomal protein S19	29	5583	72257	12.942	564.816	14	2892	65978	22.814	395.165	25	5259	102533	19.497	374.190	19	4443	77305	17.399	496.914	39	7344	119208	16.232	538.164	17	3792	123157	32.478	511.294	21	3636	90093	24.778	427.945	37	7671	142936	18.633	476.964
K02967	RP-S2, MRPS2, rpsB	small subunit ribosomal protein S2	45	13989	182162	13.022	625.525	45	11784	244990	20.790	848.499	58	19452	254732	13.095	415.456	28	9540	234989	24.632	798.919	54	19128	327557	17.124	542.554	38	11400	484037	42.459	956.017	43	14034	296378	21.119	504.271	73	23229	336861	14.502	498.231
K02968	RP-S20, rpsT	small subunit ribosomal protein S20	13	3057	58485	19.132	399.945	7	1512	57913	38.302	351.427	15	3390	83233	24.553	317.698	10	2469	63524	25.729	422.569	31	6945	112997	16.270	455.040	6	1413	130487	92.347	504.295	20	4119	92920	22.559	423.660	30	6360	121287	19.070	431.330
K02970	RP-S21, MRPS21, rpsU	small subunit ribosomal protein S21	11	1734	44227	25.506	532.645	11	1929	29893	15.497	263.197	10	1731	48044	27.755	299.606	10	1959	53796	27.461	543.937	18	3342	58411	17.478	346.985	11	2535	116835	46.089	557.988	13	1938	54474	28.108	375.482	16	2859	62752	21.949	313.576
K02977	RP-S27Ae, RPS27A	small subunit ribosomal protein S27Ae	3	723	1549	2.142	8.187	1	144	143	0.993	1.324	-	-	-	-	-	2	468	594	1.269	3.170	-	-	-	-	-	1	243	463	1.905	1.108	-	-	-	-	-	-	-	-	-	-
K02982	RP-S3, rpsC	small subunit ribosomal protein S3	48	13326	240757	18.067	985.488	37	9342	253919	27.180	946.495	41	14388	268103	18.634	454.193	31	10422	244221	23.433	903.056	71	20820	311904	14.981	642.220	29	9525	477756	50.158	951.924	59	15273	253042	16.568	576.479	89	25908	385697	14.887	671.791
K02986	RP-S4, rpsD	small subunit ribosomal protein S4	40	12165	212108	17.436	745.356	42	9912	223017	22.500	876.846	37	11373	207937	18.283	420.307	20	7143	216058	30.248	701.929	46	14799	263325	17.793	523.497	31	9201	454939	49.445	1023.011	43	12051	224977	18.669	481.412	73	20691	288454	13.941	528.112
K02988	RP-S5, MRPS5, rpsE	small subunit ribosomal protein S5	35	8445	198685	23.527	920.392	33	6597	215516	32.669	1042.781	24	7749	202186	26.092	379.432	21	5439	192830	35.453	925.929	30	8130	275202	33.850	657.083	25	6300	371434	58.958	1013.083	31	7080	253202	35.763	644.312	46	12459	335744	26.948	650.715
K02990	RP-S6, MRPS6, rpsF	small subunit ribosomal protein S6	30	6072	106665	17.567	810.189	19	3231	105087	32.525	774.997	19	4542	156985	34.563	485.961	14	2895	120225	41.528	948.110	24	5478	154108	28.132	560.271	13	3072	218172	71.020	826.223	15	3012	170250	56.524	600.634	36	7845	189135	24.109	583.497
K02992	RP-S7, MRPS7, rpsG	small subunit ribosomal protein S7	42	10014	143855	14.365	807.293	22	5298	119782	22.609	593.988	37	10569	198022	18.736	468.419	24	6672	115546	17.318	634.979	48	12495	272130	21.779	746.627	25	7332	227228	30.991	652.866	31	7959	205241	25.787	569.107	62	16365	289567	17.694	634.178
K02994	RP-S8, rpsH	small subunit ribosomal protein S8	37	8235	100386	12.190	581.146	27	5220	96019	18.394	577.105	26	7752	196326	25.326	447.613	21	4350	89929	20.673	644.510	47	11676	227320	19.469	637.148	36	7608	185400	24.369	700.861	27	6408	225194	35.143	651.634	47	11991	234004	19.515	539.400
K02996	RP-S9, MRPS9, rpsI	small subunit ribosomal protein S9	19	5187	133563	25.750	606.289	10	2328	140408	60.313	626.735	35	8079	114170	14.132	321.537	7	1887	127331	67.478	641.076	37	8835	145028	16.415	461.790	17	4233	272592	64.397	810.064	27	5610	134353	23.949	489.366	51	12252	182291	14.878	442.609
K03040	rpoA	DNA-directed RNA polymerase subunit alpha [EC:2.7.7.6]	55	14943	291431	19.503	1085.281	51	12612	297239	23.568	1065.859	41	16098	369136	22.931	497.820	36	11556	254070	21.986	922.694	57	19824	464425	23.427	736.786	42	12150	562589	46.304	1213.913	64	19269	428696	22.248	755.936	88	28098	564560	20.093	815.998
K03043	rpoB	DNA-directed RNA polymerase subunit beta [EC:2.7.7.6]	255	74322	961022	12.931	2973.342	250	63900	987419	15.453	3058.599	237	87837	1258928	14.333	1558.846	145	49944	949516	19.012	2733.301	294	99780	1558677	15.621	2200.024	169	61059	1647992	26.990	2466.069	247	78555	1368110	17.416	2004.993	391	129801	1762446	13.578	2163.307
K03046	rpoC	DNA-directed RNA polymerase subunit beta' [EC:2.7.7.6]	202	63945	1244589	19.463	3440.500	164	48528	1302956	26.850	3273.027	197	83403	1432974	17.181	1538.585	110	45069	1201895	26.668	2770.911	306	110220	1752587	15.901	2351.263	139	57987	2372704	40.918	2929.448	261	82719	1368871	16.548	2035.292	414	137313	1990224	14.494	2433.063
K03048	rpoE	DNA-directed RNA polymerase subunit delta	19	5394	125085	23.190	567.578	32	6567	112333	17.106	644.982	18	6981	256065	36.680	388.090	17	4938	120485	24.400	624.741	13	5430	282563	52.037	426.028	24	6438	217328	33.757	729.847	11	3759	271666	72.271	487.354	26	8130	295282	36.320	510.876
K03060	rpoZ	DNA-directed RNA polymerase subunit omega [EC:2.7.7.6]	13	2607	45919	17.614	429.626	10	1830	46559	25.442	455.445	9	1908	78287	41.031	322.913	9	1839	59802	32.519	596.504	14	3195	130620	40.883	499.565	13	2355	117068	49.710	766.334	8	1677	122506	73.051	481.751	24	5424	105295	19.413	371.227
K03062	PSMC1, RPT2	26S proteasome regulatory subunit T2	43	15270	27421	1.796	67.907	17	6072	8061	1.328	16.019	2	705	1183	1.678	1.308	25	9021	14211	1.575	34.258	4	1407	1102	0.783	2.058	28	9993	14565	1.458	20.373	1	234	222	0.949	0.986	8	2694	3475	1.290	4.182
K03064	PSMC6, RPT4	26S proteasome regulatory subunit T4	20	6123	13835	2.260	44.397	7	2148	2409	1.122	6.837	1	315	533	1.692	0.732	11	3435	5724	1.666	19.001	2	567	847	1.494	1.702	12	3588	5360	1.494	10.808	1	177	291	1.644	1.304	2	468	759	1.622	1.720
K03070	secA	preprotein translocase subunit SecA	136	38181	556111	14.565	1815.557	134	30543	611569	20.023	2112.807	115	49314	1066753	21.632	1149.212	83	28110	598811	21.302	1706.741	135	52947	1266703	23.924	1601.399	97	30120	998065	33.136	1720.228	93	30888	1079136	34.937	1565.472	166	64437	1311042	20.346	1389.055
K03071	secB	preprotein translocase subunit SecB	1	429	126	0.294	1.022	-	-	-	-	-	2	735	27107	36.880	49.863	-	-	-	-	-	1	429	27493	64.086	47.245	-	-	-	-	-	1	429	194	0.452	0.538	2	735	44989	61.210	72.813
K03072	secD	preprotein translocase subunit SecD	-	-	-	-	-	1	300	584	1.947	1.271	-	-	-	-	-	-	-	-	-	-	2	654	987	1.509	1.476	-	-	-	-	-	-	-	-	-	-	1	342	561	1.640	0.588
K03073	secE	preprotein translocase subunit SecE	10	1704	44217	25.949	476.022	4	753	46688	62.003	356.626	11	2094	71763	34.271	397.755	7	1314	41803	31.814	472.828	17	3096	75483	24.381	449.801	10	1578	112478	71.279	720.182	9	1578	68905	43.666	400.876	21	3624	95015	26.218	485.577
K03075	secG	preprotein translocase subunit SecG	6	1368	40010	29.247	287.496	3	594	42410	71.397	328.469	8	1782	99151	55.640	380.798	3	708	48017	67.821	414.848	9	2052	108953	53.096	457.704	6	1131	108670	96.083	642.178	4	906	121063	133.624	493.247	12	2802	130561	46.596	429.096
K03076	secY	preprotein translocase subunit SecY	68	19653	446411	22.715	1489.003	61	16215	436792	26.938	1369.696	35	18510	511879	27.654	482.910	41	13215	435342	32.943	1418.272	55	23766	681368	28.670	834.797	40	15771	873783	55.404	1278.285	31	13620	671981	49.338	770.992	88	33858	800812	23.652	915.629
K03077	araD, ulaF, sgaE, sgbE	L-ribulose-5-phosphate 4-epimerase [EC:5.1.3.4]	6	3123	66647	21.341	143.203	-	-	-	-	-	20	7734	334528	43.254	484.299	6	2793	14374	5.146	37.178	29	12174	341617	28.061	464.993	3	2172	18742	8.629	17.296	26	6624	304954	46.038	658.681	39	14376	389554	27.098	510.875
K03078	ulaD, sgaH, sgbH	3-dehydro-L-gulonate-6-phosphate decarboxylase [EC:4.1.1.85]	1	639	3265	5.110	6.175	-	-	-	-	-	2	984	2788	2.833	3.279	1	639	561	0.878	0.774	2	984	10833	11.009	12.260	1	639	402	0.629	0.632	-	-	-	-	-	3	1461	24622	16.853	27.679
K03079	ulaE, sgaU, sgbU	L-ribulose-5-phosphate 3-epimerase [EC:5.1.3.22]	1	867	3761	4.338	5.057	-	-	-	-	-	2	1536	2155	1.403	1.501	-	-	-	-	-	5	3210	12743	3.970	12.215	2	1167	1896	1.625	2.308	1	669	187	0.280	0.173	5	3348	36689	10.958	23.887
K03086	rpoD	RNA polymerase primary sigma factor	44	14823	313190	21.129	883.714	66	16143	516416	31.990	1802.822	58	22347	366255	16.389	501.622	43	14070	471172	33.488	1505.115	72	26211	467136	17.822	691.962	49	14820	570332	38.484	1154.403	78	19845	365995	18.443	778.428	78	28287	467802	16.538	586.678
K03087	rpoS	RNA polymerase nonessential primary-like sigma factor	-	-	-	-	-	-	-	-	-	-	2	534	874	1.637	1.727	-	-	-	-	-	-	-	-	-	-	-	-	-	-	-	-	-	-	-	-	1	198	388	1.960	1.016
K03088	rpoE	RNA polymerase sigma-70 factor, ECF subfamily	8	2745	111570	40.645	366.098	2	618	983	1.591	2.469	6	2799	12654	4.521	17.788	3	1704	20791	12.201	45.703	18	5376	155023	28.836	328.807	6	2433	31243	12.841	55.454	1	480	17453	36.360	22.842	18	5436	125968	23.173	218.847
K03089	rpoH	RNA polymerase sigma-32 factor	-	-	-	-	-	-	-	-	-	-	-	-	-	-	-	-	-	-	-	-	-	-	-	-	-	-	-	-	-	-	-	-	-	-	-	1	324	590	1.821	0.621
K03090	sigB	RNA polymerase sigma-B factor	-	-	-	-	-	-	-	-	-	-	-	-	-	-	-	-	-	-	-	-	-	-	-	-	-	-	-	-	-	-	1	231	394	1.706	0.999	-	-	-	-	-
K03091	sigH	RNA polymerase sporulation-specific sigma factor	23	5094	97001	19.042	483.041	23	4608	154473	33.523	744.436	18	5772	228783	39.637	440.987	19	4128	146864	35.578	834.111	21	6270	171429	27.341	376.996	20	4533	247127	54.517	689.737	32	7902	209206	26.475	544.965	44	11370	232379	20.438	467.538
K03092	rpoN	RNA polymerase sigma-54 factor	-	-	-	-	-	1	1338	249	0.186	0.143	12	5556	413786	74.476	421.167	-	-	-	-	-	11	4953	129207	26.087	144.952	-	-	-	-	-	1	1338	570	0.426	0.173	21	8094	246164	30.413	267.002
K03095	sprL	SprT-like protein	30	6765	87374	12.916	493.870	32	6627	103430	15.607	487.185	23	7044	157359	22.339	350.719	19	5106	96083	18.818	476.550	40	10194	188507	18.492	511.734	26	6165	200836	32.577	759.807	38	8583	181015	21.090	522.730	56	14490	203321	14.032	463.423
K03100	lepB	signal peptidase I [EC:3.4.21.89]	33	8634	156384	18.113	694.627	40	8763	159686	18.223	678.188	40	13767	562368	40.849	918.504	22	6567	161615	24.610	642.722	38	13500	337789	25.021	542.323	28	8064	333149	41.313	731.693	32	8187	283766	34.661	610.803	69	21966	480665	21.882	747.644
K03101	lspA	signal peptidase II [EC:3.4.23.36]	11	2901	36214	12.483	162.928	11	2337	89521	38.306	448.858	16	4782	140772	29.438	318.126	7	1764	82225	46.613	432.657	13	3807	115151	30.247	306.504	9	2169	265211	122.273	872.154	10	2325	128008	55.057	414.497	18	5475	130367	23.811	255.322
K03106	SRP54, ffh	signal recognition particle subunit SRP54 [EC:3.6.5.4]	57	18501	322087	17.409	982.063	68	14466	486078	33.601	1998.370	86	32853	459490	13.986	616.047	43	16143	433704	26.866	1228.200	118	42072	540722	12.852	808.704	51	15609	914873	58.612	1831.067	139	37116	445836	12.012	908.539	137	45273	618317	13.658	843.224
K03110	ftsY	fused signal recognition particle receptor	64	16890	196215	11.617	771.723	61	14073	271082	19.263	1027.590	23	14178	502750	35.460	391.119	47	13920	224027	16.094	841.444	42	18570	551231	29.684	673.965	63	16785	555308	33.084	1283.184	35	12225	572865	46.860	813.513	65	26448	567310	21.450	624.752
K03111	ssb	single-strand DNA-binding protein	42	12285	236895	19.283	965.351	34	8145	300113	36.846	1318.419	34	12837	321917	25.077	503.656	22	7125	226312	31.763	926.750	55	19425	389797	20.067	695.477	30	8898	405675	45.592	1030.987	33	9852	341938	34.707	648.306	61	21285	449841	21.134	678.072
K03119	tauD	taurine dioxygenase [EC:1.14.11.17]	-	-	-	-	-	-	-	-	-	-	-	-	-	-	-	-	-	-	-	-	1	264	490	1.856	0.914	-	-	-	-	-	-	-	-	-	-	1	384	586	1.526	0.524
K03147	thiC	phosphomethylpyrimidine synthase [EC:4.1.99.17]	2	600	1055	1.758	2.923	-	-	-	-	-	-	-	-	-	-	1	306	555	1.814	1.616	-	-	-	-	-	-	-	-	-	-	-	-	-	-	-	3	975	1569	1.609	1.857
K03148	thiF	sulfur carrier protein ThiS adenylyltransferase [EC:2.7.7.73]	-	-	-	-	-	-	-	-	-	-	-	-	-	-	-	-	-	-	-	-	1	198	379	1.914	1.219	-	-	-	-	-	-	-	-	-	-	-	-	-	-	-
K03149	thiG	thiazole synthase [EC:2.8.1.10]	-	-	-	-	-	-	-	-	-	-	-	-	-	-	-	-	-	-	-	-	-	-	-	-	-	-	-	-	-	-	-	-	-	-	-	1	453	853	1.883	0.666
K03150	thiH	2-iminoacetate synthase [EC:4.1.99.19]	-	-	-	-	-	-	-	-	-	-	-	-	-	-	-	-	-	-	-	-	1	279	478	1.713	0.865	-	-	-	-	-	-	-	-	-	-	-	-	-	-	-
K03151	thiI	tRNA uracil 4-sulfurtransferase [EC:2.8.1.4]	44	11268	178228	15.817	700.252	75	16818	343253	20.410	1325.985	28	10998	401218	36.481	514.353	42	10869	258438	23.778	1151.205	45	17814	334830	18.796	461.707	39	9888	587996	59.466	1407.373	64	16560	380433	22.973	796.187	61	20970	388466	18.525	502.439
K03152	thiJ	protein deglycase [EC:3.5.1.124]	3	735	1210	1.646	5.369	1	279	531	1.903	2.051	7	2391	45333	18.960	80.640	-	-	-	-	-	18	4812	107459	22.331	259.037	-	-	-	-	-	21	4776	154836	32.420	423.739	16	4689	69093	14.735	123.916
K03154	thiS	sulfur carrier protein	-	-	-	-	-	-	-	-	-	-	-	-	-	-	-	-	-	-	-	-	1	273	446	1.634	0.884	-	-	-	-	-	-	-	-	-	-	-	-	-	-	-
K03168	topA	DNA topoisomerase I [EC:5.99.1.2]	85	26250	341759	13.019	984.603	96	22155	491950	22.205	1628.889	47	28215	710170	25.170	542.147	66	19722	438216	22.220	1397.425	71	34938	871648	24.948	864.462	72	26820	1033038	38.517	1459.645	66	26331	802666	30.484	941.062	88	40821	847006	20.749	744.266
K03169	topB	DNA topoisomerase III [EC:5.99.1.2]	71	26715	421415	15.774	1031.268	2	4443	211234	47.543	74.521	455	128430	1497373	11.659	2805.431	24	16821	81358	4.837	120.640	398	117846	1512167	12.832	2598.290	25	18513	108932	5.884	82.006	16	11460	64483	5.627	42.218	591	157731	2039431	12.930	3344.813
K03177	truB, PUS4, TRUB1	tRNA pseudouridine55 synthase [EC:5.4.99.25]	43	12993	152353	11.726	518.753	50	11106	201065	18.104	795.113	40	14718	278514	18.923	396.846	31	9426	170256	18.062	616.324	46	17334	416970	24.055	625.265	42	11625	455604	39.192	965.659	33	10563	394720	37.368	681.469	72	23931	386945	16.169	537.522
K03181	ubiC	chorismate--pyruvate lyase [EC:4.1.3.40]	-	-	-	-	-	-	-	-	-	-	-	-	-	-	-	-	-	-	-	-	-	-	-	-	-	1	321	595	1.854	0.839	-	-	-	-	-	-	-	-	-	-
K03182	ubiD	4-hydroxy-3-polyprenylbenzoate decarboxylase [EC:4.1.1.98]	2	1632	586	0.359	1.075	-	-	-	-	-	60	16725	414536	24.785	737.589	1	1473	521	0.354	0.336	44	15057	116791	7.757	180.857	-	-	-	-	-	-	-	-	-	-	65	20058	221122	11.024	312.301
K03183	ubiE	demethylmenaquinone methyltransferase / 2-methoxy-6-polyprenyl-1,4-benzoquinol methylase [EC:2.1.1.163 2.1.1.201]	14	5925	212153	35.806	551.677	1	738	236122	319.949	313.738	37	13239	358623	27.088	558.509	7	4203	243113	57.843	510.995	45	16719	530574	31.735	814.391	8	5001	384950	76.975	473.443	36	11955	522928	43.741	878.245	46	17517	494346	28.221	624.493
K03184	ubiF	3-demethoxyubiquinol 3-hydroxylase [EC:1.14.99.60]	-	-	-	-	-	-	-	-	-	-	-	-	-	-	-	-	-	-	-	-	-	-	-	-	-	-	-	-	-	-	-	-	-	-	-	2	666	1109	1.665	1.208
K03186	ubiX, bsdB, PAD1	flavin prenyltransferase [EC:2.5.1.129]	3	1908	4783	2.507	8.962	1	243	179	0.737	0.785	42	9675	157834	16.314	427.759	-	-	-	-	-	26	7281	42192	5.795	110.718	-	-	-	-	-	2	849	663	0.781	0.816	28	7380	98140	13.298	201.901
K03189	ureG	urease accessory protein	2	1200	3343	2.786	4.750	1	354	540	1.525	1.078	-	-	-	-	-	1	351	599	1.707	1.409	-	-	-	-	-	1	282	14	0.050	0.477	-	-	-	-	-	-	-	-	-	-
K03199	virB4, lvhB4	type IV secretion system protein VirB4	-	-	-	-	-	-	-	-	-	-	-	-	-	-	-	-	-	-	-	-	-	-	-	-	-	1	237	184	0.776	0.568	-	-	-	-	-	-	-	-	-	-
K03201	virB6, lvhB6	type IV secretion system protein VirB6	-	-	-	-	-	-	-	-	-	-	-	-	-	-	-	-	-	-	-	-	1	291	544	1.869	0.829	-	-	-	-	-	-	-	-	-	-	1	279	500	1.792	0.721
K03205	virD4, lvhD4	type IV secretion system protein VirD4	37	15237	249605	16.382	563.227	1	3648	318668	87.354	65.195	39	25107	537938	21.426	390.087	11	9933	42979	4.327	53.389	85	35721	1270023	35.554	1504.570	16	11670	52527	4.501	43.753	7	10674	4008	0.375	1.362	118	39291	1769701	45.041	2234.436
K03210	yajC	preprotein translocase subunit YajC	17	3429	82716	24.122	627.123	21	4113	103331	25.123	682.628	13	3933	149810	38.091	344.368	12	2520	83157	32.999	658.110	16	4824	200638	41.592	486.574	16	3399	203415	59.846	814.477	11	2715	185023	68.148	512.496	25	6660	195157	29.303	452.004
K03214	yfiF, trmG	RNA methyltransferase, TrmH family [EC:2.1.1.-]	-	-	-	-	-	-	-	-	-	-	2	942	1712	1.817	2.447	-	-	-	-	-	1	606	10225	16.873	11.348	1	606	1472	2.429	1.778	1	606	17441	28.781	18.474	2	975	1791	1.837	2.889
K03215	rumA	23S rRNA (uracil1939-C5)-methyltransferase [EC:2.1.1.190]	105	29676	585722	19.737	1983.398	96	22200	527334	23.754	1885.384	84	32139	581346	18.088	744.311	69	21366	495081	23.171	1666.304	107	38955	901300	23.137	1282.433	81	24552	927468	37.776	1773.800	109	31956	730679	22.865	1249.113	156	53097	932478	17.562	1165.960
K03216	trmL, cspR	tRNA (cytidine/uridine-2'-O-)-methyltransferase [EC:2.1.1.207]	17	4368	126882	29.048	548.621	18	3726	148965	39.980	686.422	21	7017	209964	29.922	391.125	14	3663	141908	38.741	656.722	29	9606	226852	23.616	451.627	23	6261	244394	39.034	581.699	28	6576	228104	34.687	608.871	40	12354	244536	19.794	446.878
K03217	yidC, spoIIIJ, OXA1, ccfA	YidC/Oxa1 family membrane protein insertase	69	19290	411757	21.346	1547.958	74	15459	442225	28.606	1889.845	57	24726	684479	27.683	848.044	37	12309	426802	34.674	1454.372	69	27936	840822	30.098	1184.175	62	20055	927953	46.270	1824.099	57	15750	779465	49.490	1562.152	99	37488	922513	24.608	1140.475
K03218	rlmB	23S rRNA (guanosine2251-2'-O)-methyltransferase [EC:2.1.1.185]	43	12696	200092	15.760	777.398	39	9687	233290	24.083	904.536	32	12888	372613	28.912	525.378	31	8955	205420	22.939	902.075	48	16338	448084	27.426	787.925	30	9636	462079	47.953	923.939	32	8838	443439	50.174	897.192	52	18543	477038	25.726	643.756
K03219	yscC, sctC, ssaC	type III secretion protein C	-	-	-	-	-	1	321	571	1.779	1.188	-	-	-	-	-	-	-	-	-	-	1	327	598	1.829	0.738	-	-	-	-	-	-	-	-	-	-	-	-	-	-	-
K03222	yscJ, sctJ, hrcJ, ssaJ	type III secretion protein J	-	-	-	-	-	-	-	-	-	-	-	-	-	-	-	-	-	-	-	-	1	321	553	1.723	0.752	-	-	-	-	-	-	-	-	-	-	-	-	-	-	-
K03225	yscQ, sctQ, hrcQ, ssaQ, spaO	type III secretion protein Q	-	-	-	-	-	-	-	-	-	-	-	-	-	-	-	-	-	-	-	-	1	210	384	1.829	1.149	-	-	-	-	-	-	-	-	-	-	-	-	-	-	-
K03226	yscR, sctR, hrcR, ssaR	type III secretion protein R	-	-	-	-	-	-	-	-	-	-	-	-	-	-	-	-	-	-	-	-	1	135	233	1.726	1.787	-	-	-	-	-	-	-	-	-	-	-	-	-	-	-
K03230	yscV, sctV, hrcV, ssaV, invA	type III secretion protein V	-	-	-	-	-	-	-	-	-	-	1	378	597	1.579	0.610	-	-	-	-	-	-	-	-	-	-	-	-	-	-	-	-	-	-	-	-	-	-	-	-	-
K03235	EF3, TEF3	elongation factor 3	5	10302	41503	4.029	17.769	3	3903	1240	0.318	0.733	2	831	839	1.010	0.832	-	-	-	-	-	-	-	-	-	-	5	3918	2691	0.687	1.718	-	-	-	-	-	5	1404	1416	1.009	3.582
K03272	gmhC, hldE, waaE, rfaE	D-beta-D-heptose 7-phosphate kinase / D-beta-D-heptose 1-phosphate adenosyltransferase [EC:2.7.1.167 2.7.7.70]	-	-	-	-	-	-	-	-	-	-	1	288	513	1.781	0.800	-	-	-	-	-	-	-	-	-	-	-	-	-	-	-	-	-	-	-	-	-	-	-	-	-
K03273	gmhB	D-glycero-D-manno-heptose 1,7-bisphosphate phosphatase [EC:3.1.3.82 3.1.3.83]	-	-	-	-	-	-	-	-	-	-	1	321	494	1.539	0.718	-	-	-	-	-	-	-	-	-	-	-	-	-	-	-	-	-	-	-	-	1	540	1075	1.991	0.931
K03276	waaR, waaT, rfaJ	UDP-glucose/galactose:(glucosyl)LPS alpha-1,2-glucosyl/galactosyltransferase [EC:2.4.1.-]	-	-	-	-	-	-	-	-	-	-	1	1701	3280	1.928	0.949	-	-	-	-	-	1	1701	1845	1.085	0.638	-	-	-	-	-	-	-	-	-	-	1	1701	1660	0.976	0.355
K03279	waaJ, rfaJ	UDP-glucose:(galactosyl)LPS alpha-1,2-glucosyltransferase [EC:2.4.1.58]	-	-	-	-	-	-	-	-	-	-	1	1650	12379	7.502	3.492	-	-	-	-	-	1	1650	17545	10.633	4.826	-	-	-	-	-	-	-	-	-	-	1	1650	55241	33.479	14.023
K03281	TC.CIC	chloride channel protein, CIC family	12	7749	632128	81.575	920.705	7	4410	83270	18.882	101.114	18	19290	592492	30.715	285.199	6	6585	431573	65.539	412.467	27	21537	897402	41.668	615.719	19	10119	837157	82.731	787.303	17	12636	1004737	79.514	729.629	39	24444	807622	33.040	579.886
K03282	mscL	large conductance mechanosensitive channel	17	4227	86816	20.538	476.990	14	2805	89947	32.067	515.941	15	4935	129207	26.182	294.952	11	3021	82846	27.423	477.116	25	7695	157179	20.426	411.159	13	3300	184173	55.810	574.997	18	3843	117690	30.625	468.682	23	6816	179005	26.262	394.445
K03284	corA	magnesium transporter	25	11595	283714	24.469	643.313	27	8979	254984	28.398	708.285	57	23409	510138	21.792	643.754	13	7092	220982	31.159	493.071	78	29820	471160	15.800	693.929	28	11853	615128	51.896	894.124	80	22896	326504	14.260	621.427	88	35292	599222	16.979	709.362
K03286	TC.OOP	OmpA-OmpF porin, OOP family	-	-	-	-	-	-	-	-	-	-	1	285	536	1.881	0.809	-	-	-	-	-	-	-	-	-	-	-	-	-	-	-	-	-	-	-	-	-	-	-	-	-
K03288	citA, tcuC	MFS transporter, MHS family, citrate/tricarballylate:H+ symporter	-	-	-	-	-	-	-	-	-	-	1	291	494	1.698	0.792	-	-	-	-	-	1	444	598	1.347	0.543	-	-	-	-	-	-	-	-	-	-	2	648	773	1.193	0.931
K03290	nanT	MFS transporter, SHS family, sialic acid transporter	1	258	1490	5.775	5.948	1	258	2155	8.353	7.392	-	-	-	-	-	1	258	2550	9.884	11.499	1	273	194	0.711	0.442	1	258	8688	33.674	21.398	1	258	430	1.667	0.895	2	531	689	1.298	1.137
K03292	TC.GPH	glycoside/pentoside/hexuronide:cation symporter, GPH family	29	16323	342539	20.985	572.157	1	1377	257	0.187	0.277	60	30708	1109332	36.125	1045.747	11	8844	79551	8.995	106.089	72	38526	892527	23.167	852.263	16	12441	141350	11.362	105.807	6	6162	125322	20.338	62.258	92	45111	1068471	23.685	924.850
K03293	TC.AAT	amino acid transporter, AAT family	210	61611	1336244	21.688	4351.887	197	44265	1102518	24.907	3949.519	225	90093	2306403	25.600	2874.493	126	42765	1177667	27.538	3583.148	303	112170	2943165	26.238	4214.715	178	57939	2243428	38.721	3837.635	337	91179	2641088	28.966	4997.293	412	140232	2937064	20.944	3782.163
K03294	TC.APA	basic amino acid/polyamine antiporter, APA family	447	120150	2087884	17.377	7572.061	468	111105	2336877	21.033	8398.470	245	99789	2445071	24.502	2968.769	302	86568	2252804	26.024	8423.966	271	108486	2575082	23.737	3298.484	359	104493	4023084	38.501	7993.426	258	81192	2708416	33.358	4268.175	448	155352	2897852	18.653	3606.776
K03296	TC.HAE1	hydrophobic/amphiphilic exporter-1 (mainly G- bacteria), HAE1 family	-	-	-	-	-	-	-	-	-	-	-	-	-	-	-	-	-	-	-	-	-	-	-	-	-	1	273	489	1.791	0.986	1	300	503	1.677	0.769	-	-	-	-	-
K03297	emrE, qac, mmr, smr	small multidrug resistance pump	3	1017	3913	3.848	17.461	-	-	-	-	-	14	3966	270831	68.288	674.926	-	-	-	-	-	12	3528	187174	53.054	470.262	2	543	362	0.667	1.984	4	1332	192382	144.431	398.229	14	3927	241671	61.541	546.197
K03298	TC.DME	drug/metabolite transporter, DME family	2	1845	5482	2.971	6.654	-	-	-	-	-	3	2745	6159	2.244	3.527	1	918	336	0.366	0.539	3	2745	29364	10.697	17.009	1	918	505	0.550	0.293	-	-	-	-	-	3	2745	80599	29.362	39.359
K03299	TC.GNTP	gluconate:H+ symporter, GntP family	14	10698	238744	22.317	298.943	4	2094	67171	32.078	98.732	74	32754	610121	18.627	689.738	7	7557	67607	8.946	64.352	100	39852	1078484	27.062	1381.349	12	14217	153508	10.797	71.601	110	32034	996303	31.101	1685.522	112	45012	961038	21.351	1033.765
K03300	TC.CITMHS	citrate-Mg2+:H+ or citrate-Ca2+:H+ symporter, CitMHS family	-	-	-	-	-	-	-	-	-	-	2	1605	1554	0.968	0.862	1	324	577	1.781	1.526	1	1350	466	0.345	0.179	-	-	-	-	-	1	1350	593	0.439	0.171	1	1350	2777	2.057	0.820
K03303	lctP	lactate permease	-	-	-	-	-	-	-	-	-	-	24	8805	378047	42.935	507.328	1	1593	274	0.172	0.310	14	6105	157799	25.848	178.445	1	1620	6788	4.190	2.410	1	1620	60932	37.612	17.811	18	7419	191323	25.788	194.033
K03304	tehA	tellurite resistance protein	2	774	749	0.968	1.699	1	453	272	0.600	0.421	-	-	-	-	-	1	453	231	0.510	0.546	-	-	-	-	-	2	810	1270	1.568	1.662	-	-	-	-	-	-	-	-	-	-
K03305	TC.POT	proton-dependent oligopeptide transporter, POT family	80	22041	244641	11.099	828.332	89	21477	398668	18.563	1318.311	81	31629	727286	22.994	917.308	59	16341	342501	20.960	1287.196	96	34953	883566	25.279	1297.575	73	22758	858766	37.735	1481.028	116	32580	1176122	36.100	2168.460	131	44901	853162	19.001	1095.315
K03306	TC.PIT	inorganic phosphate transporter, PiT family	-	-	-	-	-	1	438	92	0.210	0.435	4	1752	2548	1.454	3.157	-	-	-	-	-	5	2253	17969	7.976	23.026	2	1470	1756	1.195	1.649	1	1032	21301	20.641	10.177	2	1254	5076	4.048	3.369
K03307	TC.SSS	solute:Na+ symporter, SSS family	1	1509	532	0.353	0.291	-	-	-	-	-	6	3906	85669	21.933	65.502	1	1509	537	0.356	0.328	7	4224	126745	30.006	108.162	-	-	-	-	-	1	1509	1136	0.753	0.306	10	4923	200127	40.651	180.840
K03309	TC.DAACS	dicarboxylate/amino acid:cation (Na+ or H+) symporter, DAACS family	6	1428	2810	1.968	11.975	8	2160	4645	2.150	14.834	2	1323	1487	1.124	1.045	3	828	1988	2.401	7.166	3	1845	1231	0.667	1.373	3	777	4426	5.696	8.838	1	423	236	0.558	0.273	5	2754	3220	1.169	2.557
K03311	TC.LIVCS	branched-chain amino acid:cation transporter, LIVCS family	111	31707	352586	11.120	1244.841	93	22845	291603	12.764	1055.156	157	52605	1224274	23.273	1850.158	69	21648	347985	16.075	1223.007	182	62340	708415	11.364	1118.987	92	27831	417555	15.003	940.515	190	51321	473212	9.221	966.515	241	78429	1039367	13.252	1446.666
K03315	nhaC	Na+:H+ antiporter, NhaC family	63	20190	476766	23.614	1424.230	58	14397	496350	34.476	1648.888	94	32895	1036141	31.498	1466.182	37	14643	462907	31.613	1236.298	96	34785	793119	22.801	1107.067	53	16344	781369	47.808	1415.590	72	22101	652859	29.540	1041.496	121	42207	1005928	23.833	1238.354
K03316	TC.CPA1	monovalent cation:H+ antiporter, CPA1 family	81	35232	718422	20.391	1479.282	69	19785	507250	25.638	1390.825	158	69285	2370189	34.209	2575.864	46	20871	601302	28.810	1300.142	173	79113	1819897	23.004	2042.728	64	34038	1061813	31.195	1074.987	121	45864	1072060	23.375	1480.727	242	101544	2150899	21.182	2165.824
K03317	TC.CNT	concentrative nucleoside transporter, CNT family	-	-	-	-	-	1	480	242	0.504	0.397	2	1320	2565	1.943	1.746	-	-	-	-	-	1	351	13	0.037	0.344	-	-	-	-	-	-	-	-	-	-	1	969	1948	2.010	0.934
K03319	TC.DASS	divalent anion:Na+ symporter, DASS family	31	11280	161692	14.334	432.586	2	708	808	1.141	1.616	61	21720	1341749	61.775	1944.296	10	5676	26943	4.747	50.527	100	30825	807944	26.211	1372.574	13	6930	49753	7.179	53.044	58	16389	387048	23.616	659.229	107	33474	992243	29.642	1425.784
K03320	amt, AMT, MEP	ammonium transporter, Amt family	58	21270	271546	12.767	707.795	44	11349	239560	21.108	738.696	63	23517	468626	19.927	634.153	30	8925	252403	28.280	830.203	71	23880	515356	21.581	803.839	36	13263	264243	19.923	451.007	67	19959	456079	22.851	801.206	100	33912	544095	16.044	708.671
K03321	TC.SULP	sulfate permease, SulP family	2	3210	10948	3.411	5.873	1	276	498	1.804	1.382	-	-	-	-	-	-	-	-	-	-	-	-	-	-	-	-	-	-	-	-	-	-	-	-	-	-	-	-	-	-
K03322	mntH	manganese transport protein	152	41532	510631	12.295	1832.534	154	36687	551293	15.027	2059.135	134	54852	1582414	28.849	1862.980	97	30318	569105	18.771	1963.265	164	63606	1228963	19.321	1628.105	131	41019	965410	23.536	1828.035	127	41823	782404	18.708	1168.804	265	90744	1572156	17.325	1970.621
K03324	yjbB	phosphate:Na+ symporter	-	-	-	-	-	-	-	-	-	-	1	372	578	1.554	0.620	-	-	-	-	-	1	324	588	1.815	0.745	-	-	-	-	-	-	-	-	-	-	-	-	-	-	-
K03326	TC.DCUC, dcuC, dcuD	C4-dicarboxylate transporter, DcuC family	-	-	-	-	-	-	-	-	-	-	2	1773	5817	3.281	2.860	-	-	-	-	-	2	1800	9424	5.236	5.764	-	-	-	-	-	-	-	-	-	-	3	1956	41035	20.979	26.538
K03327	TC.MATE, SLC47A, norM, mdtK, dinF	multidrug resistance protein, MATE family	30	12207	23454	1.921	55.494	18	5520	7794	1.412	21.767	6	4188	351462	83.921	244.861	31	9732	13954	1.434	44.889	6	3273	100053	30.569	92.445	20	6525	8826	1.353	14.858	1	1392	561	0.403	0.166	7	4737	162180	34.237	101.233
K03328	TC.PST	polysaccharide transporter, PST family	14	9381	249856	26.634	336.986	13	7740	511127	66.037	682.319	52	28434	1087662	38.252	959.406	13	7623	421400	55.280	728.563	45	32010	834497	26.070	580.885	17	13068	1091521	83.526	803.831	12	13959	850381	60.920	342.992	73	42978	923885	21.497	657.326
K03335	iolE	inosose dehydratase [EC:4.2.1.44]	-	-	-	-	-	-	-	-	-	-	2	1293	992	0.767	0.891	1	264	212	0.803	0.936	5	2802	2618	0.934	2.368	-	-	-	-	-	-	-	-	-	-	4	2319	6495	2.801	4.858
K03336	iolD	3D-(3,5/4)-trihydroxycyclohexane-1,2-dione acylhydrolase (decyclizing) [EC:3.7.1.22]	-	-	-	-	-	-	-	-	-	-	1	1962	2001	1.020	0.470	-	-	-	-	-	1	1962	725	0.370	0.246	-	-	-	-	-	2	2310	1152	0.499	0.400	1	1962	4933	2.514	1.128
K03337	iolB	5-deoxy-glucuronate isomerase [EC:5.3.1.30]	-	-	-	-	-	-	-	-	-	-	-	-	-	-	-	-	-	-	-	-	-	-	-	-	-	-	-	-	-	-	1	780	506	0.649	0.296	1	780	1425	1.827	0.903
K03338	iolC	5-dehydro-2-deoxygluconokinase [EC:2.7.1.92]	-	-	-	-	-	-	-	-	-	-	-	-	-	-	-	-	-	-	-	-	2	468	1447	3.092	3.093	1	975	541	0.555	0.276	2	552	717	1.299	1.254	3	1488	4945	3.323	4.665
K03339	iolJ	6-phospho-5-dehydro-2-deoxy-D-gluconate aldolase [EC:4.1.2.29]	-	-	-	-	-	-	-	-	-	-	-	-	-	-	-	-	-	-	-	-	2	792	581	0.734	0.914	-	-	-	-	-	-	-	-	-	-	2	792	2762	3.487	3.048
K03346	dnaB	replication initiation and membrane attachment protein	22	9510	231704	24.364	507.151	17	4680	258687	55.275	755.846	26	15924	494455	31.051	397.796	20	9099	279555	30.724	647.223	40	20040	662627	33.065	686.535	20	9525	576310	60.505	698.626	35	11718	638600	54.497	931.790	51	23823	626428	26.295	593.519
K03366	butA, budC	meso-butanediol dehydrogenase / (S,S)-butanediol dehydrogenase / diacetyl reductase [EC:1.1.1.- 1.1.1.76 1.1.1.304]	61	16839	285088	16.930	1105.473	64	15522	268017	17.267	994.783	42	14046	151417	10.780	236.749	37	11124	241994	21.754	930.056	84	25215	552536	21.913	1044.953	66	18183	993890	54.660	2222.828	92	24066	613288	25.484	1273.761	90	27513	446937	16.245	687.095
K03367	dltA	D-alanine--poly(phosphoribitol) ligase subunit 1 [EC:6.1.1.13]	10	6522	130665	20.034	187.227	-	-	-	-	-	30	15909	580446	36.485	533.972	5	4092	24745	6.047	31.418	45	21387	743502	34.764	798.083	7	5946	42390	7.129	28.058	23	8646	735749	85.097	968.963	65	27795	757541	27.255	759.621
K03382	atzB	hydroxydechloroatrazine ethylaminohydrolase [EC:3.5.4.43]	-	-	-	-	-	-	-	-	-	-	1	261	497	1.904	0.883	-	-	-	-	-	-	-	-	-	-	-	-	-	-	-	-	-	-	-	-	-	-	-	-	-
K03386	PRDX2_4, ahpC	peroxiredoxin (alkyl hydroperoxide reductase subunit C) [EC:1.11.1.15]	6	2448	46940	19.175	134.868	-	-	-	-	-	13	4302	52262	12.148	87.414	3	954	7302	7.654	34.986	18	5430	151507	27.902	329.536	1	567	11287	19.907	14.961	29	6702	189548	28.282	502.399	16	4941	120337	24.355	215.322
K03387	ahpF	alkyl hydroperoxide reductase subunit F [EC:1.6.4.-]	-	-	-	-	-	-	-	-	-	-	-	-	-	-	-	-	-	-	-	-	1	168	288	1.714	1.436	-	-	-	-	-	-	-	-	-	-	-	-	-	-	-
K03394	cobI-cbiL	precorrin-2/cobalt-factor-2 C20-methyltransferase [EC:2.1.1.130 2.1.1.151]	-	-	-	-	-	-	-	-	-	-	-	-	-	-	-	-	-	-	-	-	-	-	-	-	-	-	-	-	-	-	-	-	-	-	-	1	357	1034	2.896	1.127
K03399	cbiE	cobalt-precorrin-7 (C5)-methyltransferase [EC:2.1.1.289]	-	-	-	-	-	-	-	-	-	-	1	243	401	1.650	0.949	-	-	-	-	-	-	-	-	-	-	-	-	-	-	-	-	-	-	-	-	1	327	507	1.550	0.615
K03402	argR, ahrC	transcriptional regulator of arginine metabolism	11	3879	95013	24.494	356.224	1	261	120	0.460	0.731	40	13473	340998	25.310	675.426	5	1833	21719	11.849	92.392	53	14979	427862	28.564	1050.528	9	3477	27982	8.048	60.645	51	12165	367403	30.202	1016.580	58	17832	437619	24.541	818.321
K03406	mcp	methyl-accepting chemotaxis protein	-	-	-	-	-	2	657	1044	1.589	2.322	7	3420	4180	1.222	4.718	4	1428	1991	1.394	4.848	5	2277	1952	0.857	2.384	4	1047	1800	1.719	4.115	1	234	399	1.705	0.986	10	4920	6800	1.382	5.316
K03407	cheA	two-component system, chemotaxis family, sensor kinase CheA [EC:2.7.13.3]	-	-	-	-	-	-	-	-	-	-	3	2211	2534	1.146	1.407	-	-	-	-	-	3	2187	1730	0.791	1.324	2	507	927	1.828	2.125	1	387	520	1.344	0.596	2	1884	2741	1.455	1.068
K03408	cheW	purine-binding chemotaxis protein CheW	-	-	-	-	-	-	-	-	-	-	3	1221	3426	2.806	4.247	-	-	-	-	-	1	396	258	0.652	0.305	-	-	-	-	-	-	-	-	-	-	1	396	304	0.768	0.762
K03410	cheC	chemotaxis protein CheC	-	-	-	-	-	-	-	-	-	-	1	627	1092	1.742	0.735	-	-	-	-	-	-	-	-	-	-	1	270	444	1.644	0.997	-	-	-	-	-	1	627	1155	1.842	0.642
K03411	cheD	chemotaxis protein CheD [EC:3.5.1.44]	-	-	-	-	-	-	-	-	-	-	1	504	161	0.319	0.457	-	-	-	-	-	-	-	-	-	-	-	-	-	-	-	-	-	-	-	-	-	-	-	-	-
K03412	cheB	two-component system, chemotaxis family, protein-glutamate methylesterase/glutaminase [EC:3.1.1.61 3.5.1.44]	-	-	-	-	-	-	-	-	-	-	1	690	1114	1.614	0.668	-	-	-	-	-	3	1212	1273	1.050	1.493	-	-	-	-	-	-	-	-	-	-	1	690	1637	2.372	0.875
K03413	cheY	two-component system, chemotaxis family, chemotaxis protein CheY	-	-	-	-	-	-	-	-	-	-	1	369	1096	2.970	1.249	-	-	-	-	-	-	-	-	-	-	-	-	-	-	-	-	-	-	-	-	-	-	-	-	-
K03414	cheZ	chemotaxis protein CheZ	-	-	-	-	-	-	-	-	-	-	-	-	-	-	-	1	186	356	1.914	2.658	-	-	-	-	-	-	-	-	-	-	-	-	-	-	-	-	-	-	-	-
K03415	cheV	two-component system, chemotaxis family, chemotaxis protein CheV	-	-	-	-	-	-	-	-	-	-	1	252	447	1.774	0.915	-	-	-	-	-	-	-	-	-	-	1	135	238	1.763	1.995	1	192	293	1.526	1.202	-	-	-	-	-
K03417	prpB	methylisocitrate lyase [EC:4.1.3.30]	-	-	-	-	-	-	-	-	-	-	-	-	-	-	-	-	-	-	-	-	1	222	420	1.892	1.087	-	-	-	-	-	-	-	-	-	-	-	-	-	-	-
K03424	tatD	TatD DNase family protein [EC:3.1.21.-]	44	11910	188219	15.803	745.926	33	6846	214622	31.350	934.982	50	15780	260637	16.517	485.679	30	8040	218396	27.164	946.495	49	17178	374219	21.785	603.610	35	10629	308755	29.048	657.543	32	9483	336336	35.467	597.041	76	24072	366369	15.220	557.074
K03426	NUDT12, nudC	NAD+ diphosphatase [EC:3.6.1.22]	1	1155	1770	1.532	2.088	-	-	-	-	-	13	3870	257906	66.642	477.343	1	825	299	0.362	0.599	8	2751	74590	27.114	122.441	-	-	-	-	-	-	-	-	-	-	17	5085	129982	25.562	206.831
K03427	hsdM	type I restriction enzyme M protein [EC:2.1.1.72]	131	38241	423293	11.069	1406.614	83	22275	298316	13.392	928.841	58	24504	227931	9.302	255.057	93	30096	496776	16.506	1630.326	85	32532	603631	18.555	796.241	134	42756	1110736	25.978	1930.661	124	36273	911161	25.120	1510.315	135	46521	506790	10.894	624.129
K03430	phnW	2-aminoethylphosphonate-pyruvate transaminase [EC:2.6.1.37]	2	1578	1407	0.892	1.667	-	-	-	-	-	7	4563	358748	78.621	285.178	-	-	-	-	-	7	5124	115108	22.464	81.583	2	1248	631	0.506	0.647	1	1101	599	0.544	0.210	10	6291	208007	33.064	149.351
K03431	glmM	phosphoglucosamine mutase [EC:5.4.2.10]	69	18720	300324	16.043	1107.837	76	18987	376312	19.819	1277.199	54	21960	584998	26.639	724.648	41	11469	358457	31.254	1353.130	56	22923	709562	30.954	911.001	65	19215	712888	37.101	1466.682	58	19020	715314	37.609	1124.113	107	35739	738454	20.662	985.154
K03435	fruR1, fruR	LacI family transcriptional regulator, fructose operon transcriptional repressor	1	270	502	1.859	1.624	-	-	-	-	-	-	-	-	-	-	-	-	-	-	-	3	1752	1913	1.092	1.859	-	-	-	-	-	-	-	-	-	-	4	2499	6289	2.517	4.509
K03436	fruR2, fruR	DeoR family transcriptional regulator, fructose operon transcriptional repressor	8	2979	58575	19.663	167.199	-	-	-	-	-	14	6372	205181	32.200	241.819	1	765	14881	19.452	22.623	14	6609	143579	21.725	174.804	3	2307	20650	8.951	19.611	5	2133	17557	8.231	25.702	24	8850	192672	21.771	253.162
K03437	spoU	RNA methyltransferase, TrmH family	19	6120	172846	28.243	594.171	21	4605	211250	45.874	939.331	12	7758	297379	38.332	251.175	13	3819	199280	52.181	812.132	17	8289	401908	48.487	472.094	16	5847	464530	79.448	896.471	14	5220	380626	72.917	558.408	23	10413	383073	36.788	409.949
K03438	mraW, rsmH	16S rRNA (cytosine1402-N4)-methyltransferase [EC:2.1.1.199]	37	10107	288154	28.510	1040.914	42	9501	333869	35.140	1248.649	49	18090	312038	17.249	438.288	28	7845	314276	40.061	1215.080	44	17238	352398	20.443	526.273	26	8859	545600	61.587	919.190	50	14301	305108	21.335	570.975	70	24075	400441	16.633	531.165
K03439	trmB, METTL1, TRM8	tRNA (guanine-N7-)-methyltransferase [EC:2.1.1.33]	24	6711	119714	17.838	467.267	35	7212	156007	21.632	705.298	28	9963	236192	23.707	382.195	23	5709	161235	28.242	766.945	51	14616	268719	18.385	571.248	24	6951	327257	47.081	731.772	38	9087	267635	29.453	621.636	61	17832	281580	15.791	492.094
K03442	mscS	small conductance mechanosensitive channel	-	-	-	-	-	-	-	-	-	-	-	-	-	-	-	-	-	-	-	-	-	-	-	-	-	-	-	-	-	-	-	-	-	-	-	2	459	744	1.621	1.753
K03445	nepI	MFS transporter, DHA1 family, purine ribonucleoside efflux pump	1	339	574	1.693	1.293	1	345	177	0.513	0.553	2	660	866	1.312	1.048	-	-	-	-	-	2	588	599	1.019	1.231	-	-	-	-	-	-	-	-	-	-	1	375	268	0.715	0.268
K03446	emrB	MFS transporter, DHA2 family, multidrug resistance protein	12	6270	14940	2.383	26.014	11	2586	14766	5.710	52.733	29	17703	431830	24.393	355.686	4	1038	7346	7.077	29.535	33	20037	194380	9.701	160.743	8	5157	34105	6.613	30.706	9	5922	79121	13.361	59.812	51	26373	303555	11.510	250.169
K03449	MFS.CP	MFS transporter, CP family, cyanate transporter	6	3222	120490	37.396	218.003	2	789	464	0.588	0.967	54	20421	516706	25.303	667.414	4	2778	24391	8.780	35.243	59	22542	598248	26.539	808.987	7	6786	39363	5.801	25.557	54	14781	567583	38.399	1055.800	74	27864	637699	22.886	738.428
K03451	TC.BCT	betaine/carnitine transporter, BCCT family	71	19587	346228	17.676	1136.375	78	20985	501547	23.900	1453.974	26	12450	555993	44.658	569.207	43	13623	432806	31.770	1324.291	26	12348	194272	15.733	205.762	61	16860	689172	40.876	1349.457	19	7629	30510	3.999	35.642	53	21939	467125	21.292	468.299
K03453	TC.BASS	bile acid:Na+ symporter, BASS family	-	-	-	-	-	-	-	-	-	-	-	-	-	-	-	1	297	296	0.997	0.832	-	-	-	-	-	1	168	332	1.976	1.603	-	-	-	-	-	-	-	-	-	-
K03455	TC.KEF	monovalent cation:H+ antiporter-2, CPA2 family	113	32094	709522	22.108	2275.502	91	23076	542332	23.502	1656.917	53	25524	907735	35.564	898.372	61	18471	723208	39.154	2429.027	69	31776	933490	29.377	1024.306	58	17556	712000	40.556	1229.109	71	25422	993457	39.079	1342.843	104	40737	989540	24.291	1086.599
K03457	TC.NCS1	nucleobase:cation symporter-1, NCS1 family	80	35454	782602	22.074	1621.545	48	14241	300007	21.066	794.556	77	31986	1052645	32.910	1233.211	42	17661	630643	35.708	1513.969	114	42156	946065	22.442	1292.270	42	18399	367049	19.949	518.227	104	30306	786779	25.961	1356.509	130	46641	979059	20.991	1189.120
K03458	TC.NCS2	nucleobase:cation symporter-2, NCS2 family	84	19722	266832	13.530	1062.590	91	20856	373842	17.925	1324.826	18	8967	198509	22.138	184.845	57	14556	382203	26.257	1467.702	39	13587	597598	43.983	879.239	67	18447	488333	26.472	1123.355	55	16224	969412	59.752	1600.633	47	16572	376868	22.741	457.054
K03462	NAMPT	nicotinamide phosphoribosyltransferase [EC:2.4.2.12]	3	2997	109359	36.489	107.968	-	-	-	-	-	2	2760	6556	2.375	2.255	2	1614	23216	14.384	30.330	5	3414	142506	41.742	108.840	3	2913	30349	10.418	18.859	-	-	-	-	-	8	4131	126739	30.680	109.290
K03466	ftsK, spoIIIE	DNA segregation ATPase FtsK/SpoIIIE, S-DNA-T family	90	29628	635246	21.441	1761.412	105	27243	1195857	43.896	3621.782	132	58602	1469882	25.082	1522.784	62	23730	1038852	43.778	2724.623	154	65835	1089696	16.552	1206.997	75	26382	2318954	87.899	3644.544	128	41907	1011122	24.128	1403.373	208	79917	1488380	18.624	1567.267
K03468	aaeB	p-hydroxybenzoic acid efflux pump subunit AaeB	-	-	-	-	-	-	-	-	-	-	1	264	448	1.697	0.873	-	-	-	-	-	-	-	-	-	-	-	-	-	-	-	-	-	-	-	-	-	-	-	-	-
K03469	rnhA, RNASEH1	ribonuclease HI [EC:3.1.26.4]	2026	634941	1277032	2.011	3847.370	835	265737	787389	2.963	2173.639	170	54303	480230	8.844	898.378	1413	456219	1070500	2.346	3597.391	313	101061	386303	3.822	718.153	1213	394782	1375987	3.485	2560.537	65	19884	241493	12.145	464.058	268	87843	469894	5.349	717.246
K03470	rnhB	ribonuclease HII [EC:3.1.26.4]	23	6897	131713	19.097	474.469	19	4665	163873	35.128	675.813	9	6369	271965	42.701	213.668	27	7914	153464	19.391	664.660	19	8733	352669	40.383	445.950	21	6810	395391	58.060	852.449	13	5247	327845	62.482	455.518	28	11985	347681	29.010	395.301
K03471	rnhC	ribonuclease HIII [EC:3.1.26.4]	6	2793	85536	30.625	190.735	-	-	-	-	-	25	9168	78312	8.542	116.279	3	2289	23817	10.405	34.023	35	10290	280795	27.288	557.667	3	1860	26293	14.136	27.147	54	13092	305576	23.341	709.302	32	10062	212126	21.082	328.243
K03472	epd	D-erythrose 4-phosphate dehydrogenase [EC:1.2.1.72]	-	-	-	-	-	-	-	-	-	-	-	-	-	-	-	-	-	-	-	-	-	-	-	-	-	-	-	-	-	-	-	-	-	-	-	1	318	600	1.887	0.633
K03473	pdxB	erythronate-4-phosphate dehydrogenase [EC:1.1.1.290]	-	-	-	-	-	-	-	-	-	-	-	-	-	-	-	-	-	-	-	-	-	-	-	-	-	-	-	-	-	-	1	321	539	1.679	0.719	-	-	-	-	-
K03474	pdxJ	pyridoxine 5-phosphate synthase [EC:2.6.99.2]	-	-	-	-	-	-	-	-	-	-	-	-	-	-	-	-	-	-	-	-	-	-	-	-	-	-	-	-	-	-	-	-	-	-	-	1	357	595	1.667	0.564
K03475	PTS-Ula-EIIC, ulaA, sgaT	PTS system, ascorbate-specific IIC component	6	5475	4636	0.847	4.805	1	1377	439	0.319	0.277	44	19872	853693	42.960	934.467	2	2775	2854	1.028	1.960	38	19086	403124	21.121	433.800	2	1911	1376	0.720	0.846	52	15183	411887	27.128	760.516	62	25581	559828	21.885	607.825
K03476	ulaG	L-ascorbate 6-phosphate lactonase [EC:3.1.1.-]	2	1437	8894	6.189	11.900	-	-	-	-	-	3	1671	1549	0.927	1.862	1	1173	128	0.109	0.422	7	3672	24420	6.650	25.068	1	1173	602	0.513	0.230	-	-	-	-	-	9	4203	40138	9.550	38.558
K03478	chbG	chitin disaccharide deacetylase [EC:3.5.1.105]	-	-	-	-	-	-	-	-	-	-	3	1797	202079	112.454	191.824	-	-	-	-	-	4	2376	58606	24.666	56.869	-	-	-	-	-	1	759	568	0.748	0.304	4	2376	115300	48.527	99.580
K03481	glvR	RpiR family transcriptional regulator, glv operon transcriptional regulator	-	-	-	-	-	-	-	-	-	-	5	1908	248305	130.139	357.282	2	414	73	0.176	2.389	6	2508	64970	25.905	94.379	-	-	-	-	-	1	777	382	0.492	0.297	14	4344	139730	32.166	220.784
K03483	mtlR	mannitol operon transcriptional antiterminator	5	8634	3291	0.381	1.777	1	2055	545	0.265	0.186	42	21330	2128749	99.801	1996.763	1	2052	602	0.293	0.241	33	20754	954280	45.981	715.715	1	2064	816	0.395	0.196	9	7902	1029465	130.279	517.127	46	24249	1288245	53.126	991.170
K03484	scrR	LacI family transcriptional regulator, sucrose operon repressor	19	10014	257137	25.678	499.556	-	-	-	-	-	78	28005	785149	28.036	1141.446	11	7866	58024	7.377	87.817	110	34416	1549577	45.025	2697.647	17	9111	81510	8.946	101.250	128	32925	1761946	53.514	3597.108	133	40935	1296726	31.678	1929.353
K03486	treR2, treR	GntR family transcriptional regulator, trehalose operon transcriptional repressor	7	2880	68540	23.799	181.167	-	-	-	-	-	30	10476	445784	42.553	722.778	3	2019	11763	5.826	21.674	20	8709	247384	28.406	341.054	5	2622	21412	8.166	26.447	2	1431	24329	17.001	17.582	35	12819	366560	28.595	501.804
K03487	ascG	LacI family transcriptional regulator, asc operon repressor	-	-	-	-	-	-	-	-	-	-	1	393	599	1.524	0.587	-	-	-	-	-	-	-	-	-	-	-	-	-	-	-	-	-	-	-	-	-	-	-	-	-
K03488	licT, bglG	beta-glucoside operon transcriptional antiterminator	16	6750	130726	19.367	335.694	1	180	34	0.189	1.060	46	15252	1022735	67.056	1819.280	6	2610	31387	12.026	86.389	43	15429	494780	32.068	800.559	5	2289	37625	16.437	52.648	7	4491	2736	0.609	2.878	57	20172	712400	35.316	1003.135
K03489	yydK	GntR family transcriptional regulator, transcriptional regulator of bglA	2	1443	1531	1.061	1.823	1	264	149	0.564	0.722	50	14703	534021	36.321	1018.995	-	-	-	-	-	26	8781	96320	10.969	175.036	1	735	602	0.819	0.366	2	1494	674	0.451	0.773	49	15918	246370	15.477	381.195
K03491	licR	lichenan operon transcriptional antiterminator	1	555	501	0.903	0.790	-	-	-	-	-	12	7152	475148	66.436	375.524	-	-	-	-	-	11	8826	44162	5.004	26.163	-	-	-	-	-	2	1869	1400	0.749	0.618	17	11868	168204	14.173	100.147
K03492	ydhQ	GntR family transcriptional regulator	21	7320	244006	33.334	715.095	13	3129	266959	85.318	961.971	48	16620	530880	31.942	849.759	13	4986	229636	46.056	665.237	41	15219	461363	30.315	692.928	17	6249	471222	75.408	785.729	21	6792	367669	54.133	620.909	63	21765	553689	25.439	762.313
K03493	bglG1	transcriptional antiterminator	1	1497	4184	2.795	2.929	-	-	-	-	-	1	1497	2948	1.969	0.924	1	1497	798	0.533	0.661	2	1977	28279	14.304	15.134	-	-	-	-	-	-	-	-	-	-	2	1977	46949	23.748	19.743
K03495	gidA, mnmG, MTO1	tRNA uridine 5-carboxymethylaminomethyl modification enzyme	140	35769	453612	12.682	1777.895	146	33879	592901	17.501	2169.038	77	27900	898110	32.190	1177.173	87	23637	582305	24.635	2270.405	108	37776	631623	16.720	912.298	112	29133	1060886	36.415	2386.387	114	31413	756678	24.088	1367.109	155	50127	849577	16.948	1122.610
K03496	parA, soj	chromosome partitioning protein	107	32238	898325	27.865	3155.734	82	20007	461729	23.078	1722.074	66	30777	1407053	45.718	1652.166	82	26895	727713	27.058	2583.225	83	33867	1122738	33.151	1587.146	76	24705	1303717	52.771	2598.845	31	14109	163412	11.582	212.504	114	42648	1604528	37.623	2062.182
K03497	parB, spo0J	chromosome partitioning protein, ParB family	77	19287	240033	12.445	1047.648	78	17307	215159	12.432	933.487	59	21219	788071	37.140	1163.879	44	12012	212084	17.656	938.216	84	27663	866890	31.338	1439.712	57	16287	194710	11.955	476.422	56	15471	825134	53.334	1601.275	112	35697	882081	24.710	1297.210
K03498	trkH, trkG, ktrB	trk system potassium uptake protein	14	6474	148451	22.930	302.462	-	-	-	-	-	18	10578	464307	43.894	402.617	5	3564	31322	8.788	44.396	29	14496	572916	39.522	605.796	6	6042	54341	8.994	31.155	15	5655	399973	70.729	563.599	29	13809	521942	37.797	478.504
K03499	trkA, ktrA	trk system potassium uptake protein	21	5553	71049	12.795	315.872	-	-	-	-	-	22	7599	248937	32.759	411.733	7	2553	14266	5.588	46.774	28	9042	325015	35.945	605.218	9	4023	19035	4.732	28.617	7	2229	283587	127.226	510.326	33	10764	284339	26.416	452.123
K03500	rsmB, sun	16S rRNA (cytosine967-C5)-methyltransferase [EC:2.1.1.176]	48	14625	254336	17.390	861.261	53	13038	320892	24.612	1222.650	65	25521	486891	19.078	635.489	45	13806	322307	23.345	1170.890	81	30228	612327	20.257	866.067	42	15240	640826	42.049	1142.194	59	16206	559140	34.502	1046.244	102	35736	614329	17.191	778.692
K03501	gidB, rsmG	16S rRNA (guanine527-N7)-methyltransferase [EC:2.1.1.170]	36	9228	207234	22.457	880.902	37	8253	215146	26.069	917.477	71	22020	232646	10.565	411.361	24	6390	208308	32.599	895.145	79	24633	280551	11.389	561.023	28	8190	455172	55.577	1044.517	87	21708	255740	11.781	630.916	120	34557	309073	8.944	549.834
K03502	umuC	DNA polymerase V	103	28782	392248	13.628	1551.023	105	25419	369736	14.546	1478.770	305	94923	1730783	18.234	2756.573	62	20544	360321	17.539	1365.412	264	84873	1516492	17.868	2449.351	75	23733	521961	21.993	1130.170	88	27132	1138103	41.947	1822.628	374	113421	1789275	15.776	2587.347
K03517	nadA	quinolinate synthase [EC:2.5.1.72]	-	-	-	-	-	-	-	-	-	-	1	1092	12542	11.485	5.805	1	339	299	0.882	0.729	2	1425	11032	7.742	8.974	-	-	-	-	-	1	1092	474	0.434	0.211	1	1092	23072	21.128	9.304
K03518	coxS	aerobic carbon-monoxide dehydrogenase small subunit [EC:1.2.5.3]	-	-	-	-	-	-	-	-	-	-	-	-	-	-	-	-	-	-	-	-	-	-	-	-	-	-	-	-	-	-	-	-	-	-	-	1	195	366	1.877	1.032
K03521	fixA, etfB	electron transfer flavoprotein beta subunit	1	786	2811	3.576	4.184	1	111	110	0.991	1.718	1	315	569	1.806	0.732	-	-	-	-	-	1	270	205	0.759	0.447	-	-	-	-	-	-	-	-	-	-	1	270	376	1.393	0.745
K03522	fixB, etfA	electron transfer flavoprotein alpha subunit	2	2577	4491	1.743	3.063	1	537	299	0.557	0.355	2	1782	456259	256.038	236.705	-	-	-	-	-	2	2136	131506	61.566	57.498	1	537	500	0.931	0.501	1	1542	1133	0.735	0.299	3	2496	244944	98.135	115.952
K03523	bioY	biotin transport system substrate-specific component	29	7896	127959	16.206	526.579	23	5826	115670	19.854	459.296	19	8034	242395	30.171	341.513	19	5229	110190	21.073	526.427	23	8934	283884	31.776	457.807	32	9117	246470	27.034	637.554	17	5223	237841	45.537	462.804	39	13266	306334	23.092	467.561
K03524	birA	BirA family transcriptional regulator, biotin operon repressor / biotin---[acetyl-CoA-carboxylase] ligase [EC:6.3.4.15]	35	10413	268424	25.778	971.187	41	9093	254089	27.943	1088.719	60	20955	691922	33.019	1061.242	24	7863	250671	31.880	898.754	64	23751	697161	29.353	1019.801	34	11286	408554	36.200	836.845	36	9744	616247	63.244	1150.868	84	27237	648159	23.797	931.350
K03526	gcpE, ispG	(E)-4-hydroxy-3-methylbut-2-enyl-diphosphate synthase [EC:1.17.7.1 1.17.7.3]	1	303	335	1.106	1.447	-	-	-	-	-	-	-	-	-	-	3	609	863	1.417	6.089	1	225	391	1.738	1.072	-	-	-	-	-	-	-	-	-	-	-	-	-	-	-
K03527	ispH, lytB	4-hydroxy-3-methylbut-2-en-1-yl diphosphate reductase [EC:1.17.7.4]	1	213	357	1.676	2.058	1	210	379	1.805	1.816	-	-	-	-	-	-	-	-	-	-	-	-	-	-	-	-	-	-	-	-	-	-	-	-	-	-	-	-	-	-
K03529	smc	chromosome segregation protein	109	37362	634136	16.973	1634.754	142	35835	811541	22.647	2489.488	116	56121	1275826	22.733	1176.063	94	32913	759362	23.072	2090.056	121	57786	1631094	28.226	1598.067	103	39768	1651541	41.529	2290.222	80	36600	1479159	40.414	1450.555	180	76329	1688351	22.119	1574.953
K03530	hupB	DNA-binding protein HU-beta	17	3588	53653	14.953	387.437	16	3036	97892	32.244	675.450	24	5607	76959	13.726	299.929	10	2313	70644	30.542	515.202	24	5565	139635	25.092	508.848	10	2235	135725	60.727	590.413	8	2073	122952	59.311	394.177	33	7572	121273	16.016	371.776
K03531	ftsZ	cell division protein FtsZ	55	15672	323893	20.667	1109.427	46	10401	363090	34.909	1375.758	36	16443	458436	27.880	512.972	36	11958	360622	30.157	1170.789	58	22230	586611	26.388	818.399	36	11067	709131	64.076	1376.214	52	14187	504025	35.527	964.083	93	31545	602312	19.094	796.897
K03534	rhaM	L-rhamnose mutarotase [EC:5.1.3.32]	1	171	38	0.222	1.282	-	-	-	-	-	3	738	120878	163.791	371.512	-	-	-	-	-	2	630	30319	48.125	77.365	-	-	-	-	-	1	315	274	0.870	1.099	2	630	65362	103.749	134.128
K03535	gudP	MFS transporter, ACS family, glucarate transporter	-	-	-	-	-	1	366	599	1.637	1.042	2	1536	2076	1.352	1.651	-	-	-	-	-	2	1536	19598	12.759	13.667	2	1491	4595	3.082	3.432	2	1536	30600	19.922	20.889	3	2019	5160	2.556	3.438
K03536	rnpA	ribonuclease P protein component [EC:3.1.26.5]	28	5301	111546	21.042	780.468	30	5928	99094	16.716	573.330	14	4059	180426	44.451	443.219	23	4653	108871	23.398	779.689	16	4938	199053	40.310	482.768	23	5001	182184	36.430	702.868	11	2514	185943	73.963	589.831	28	7893	217428	27.547	481.761
K03544	clpX, CLPX	ATP-dependent Clp protease ATP-binding subunit ClpX	50	15783	334096	21.168	1024.396	49	11004	432027	39.261	1566.922	64	25134	418986	16.670	549.069	30	10128	402270	39.719	1236.896	82	29244	489459	16.737	771.962	45	15324	805927	52.592	1336.881	108	26703	360497	13.500	850.024	106	37365	529261	14.165	688.336
K03545	tig	trigger factor	60	17325	384922	22.218	1269.432	42	11013	468521	42.543	1451.809	32	16344	522209	31.951	507.251	38	10344	390366	37.738	1503.138	47	21135	624580	29.552	740.470	35	13152	937351	71.271	1420.062	39	13137	594086	45.222	886.385	71	26811	635110	23.688	742.445
K03546	sbcC, rad50	DNA repair protein SbcC/Rad50	3	3972	1999	0.503	1.325	2	537	643	1.197	2.131	67	27672	1106988	40.004	1206.576	1	3186	941	0.295	0.310	90	36420	1082821	29.731	1233.960	6	12420	7119	0.573	1.951	92	32556	1370172	42.087	1747.499	107	40935	941187	22.992	975.803
K03547	sbcD, mre11	DNA repair protein SbcD/Mre11	44	13437	255223	18.994	831.293	51	11349	370293	32.628	1451.025	47	20895	794313	38.015	894.872	27	10695	318380	29.769	871.313	53	24195	670487	27.712	781.985	35	14634	784364	53.599	1122.315	53	18588	591175	31.804	877.326	84	33582	778045	23.169	857.037
K03548	perM	putative permease	7	4221	218125	51.676	356.654	9	2982	220583	73.971	594.622	12	9471	455882	48.135	294.528	5	4116	218044	52.975	296.127	15	11043	482427	43.686	353.310	8	5667	383829	67.731	346.332	4	4587	539911	117.705	250.906	19	12291	502937	40.919	351.756
K03549	kup	KUP system potassium uptake protein	133	43245	494083	11.425	1397.688	121	28479	526595	18.491	1759.243	250	75426	1998423	26.495	3012.767	72	25728	505601	19.652	1374.079	194	62364	1325756	21.258	1971.791	92	28779	798973	27.762	1300.809	63	23991	758164	31.602	899.829	337	95361	1662235	17.431	2397.145
K03550	ruvA	holliday junction DNA helicase RuvA [EC:3.6.4.12]	25	7017	123249	17.564	537.368	25	5865	183502	31.288	807.285	39	11916	231731	19.447	474.515	14	4356	177577	40.766	750.893	41	12408	242261	19.525	550.926	17	5031	391305	77.779	965.033	26	6645	184553	27.773	510.287	62	18006	261622	14.530	511.954
K03551	ruvB	holliday junction DNA helicase RuvB [EC:3.6.4.12]	54	14907	221955	14.889	805.261	54	11850	253857	21.423	1047.292	23	12648	376109	29.737	356.907	31	9399	249084	26.501	927.958	45	17892	482847	26.987	682.411	46	13002	530188	40.777	1171.422	37	10581	434561	41.070	834.205	63	22503	494152	21.959	645.782
K03553	recA	recombination protein RecA	64	17496	399896	22.856	1518.855	69	15534	369144	23.764	1426.636	52	19926	402548	20.202	544.373	55	15000	386377	25.758	1588.223	69	24441	458820	18.773	713.879	55	15438	706996	45.796	1424.259	49	15225	351992	23.119	609.915	90	30429	504153	16.568	669.154
K03555	mutS	DNA mismatch repair protein MutS	111	38688	694430	17.949	1793.872	114	26829	806863	30.074	2689.757	61	33852	1105758	32.664	910.024	85	26229	753359	28.722	2394.799	93	44379	1383783	31.181	1388.478	89	32361	1487616	45.969	2195.617	65	24105	1242394	51.541	1524.342	140	59844	1359410	22.716	1269.170
K03558	cvpA	membrane protein required for colicin V production	-	-	-	-	-	-	-	-	-	-	-	-	-	-	-	-	-	-	-	-	1	279	501	1.796	0.865	-	-	-	-	-	-	-	-	-	-	-	-	-	-	-
K03559	exbD	biopolymer transport protein ExbD	-	-	-	-	-	-	-	-	-	-	-	-	-	-	-	-	-	-	-	-	-	-	-	-	-	-	-	-	-	-	-	-	-	-	-	1	177	161	0.910	0.568
K03560	tolR	biopolymer transport protein TolR	-	-	-	-	-	-	-	-	-	-	-	-	-	-	-	-	-	-	-	-	1	201	320	1.592	1.200	-	-	-	-	-	1	132	208	1.576	1.749	-	-	-	-	-
K03562	tolQ	biopolymer transport protein TolQ	-	-	-	-	-	-	-	-	-	-	-	-	-	-	-	-	-	-	-	-	1	207	346	1.671	1.166	-	-	-	-	-	1	210	362	1.724	1.099	-	-	-	-	-
K03563	csrA	carbon storage regulator	-	-	-	-	-	-	-	-	-	-	-	-	-	-	-	-	-	-	-	-	-	-	-	-	-	1	204	372	1.824	1.320	-	-	-	-	-	-	-	-	-	-
K03564	BCP, PRXQ, DOT5	peroxiredoxin Q/BCP [EC:1.11.1.15]	1	648	3911	6.035	5.413	-	-	-	-	-	-	-	-	-	-	1	303	598	1.974	1.632	-	-	-	-	-	-	-	-	-	-	-	-	-	-	-	-	-	-	-	-
K03565	recX	regulatory protein	40	9840	230674	23.442	998.109	51	10485	252975	24.127	1166.118	26	11100	336136	30.283	423.553	28	6573	233617	35.542	1218.523	30	13497	400523	29.675	513.250	23	8100	491535	60.683	905.381	29	8373	383689	45.825	725.922	48	17406	385498	22.147	523.198
K03566	gcvA	LysR family transcriptional regulator, glycine cleavage system transcriptional activator	-	-	-	-	-	1	267	461	1.727	1.429	1	321	1198	3.732	2.513	-	-	-	-	-	4	1185	3114	2.628	7.737	2	624	1088	1.744	1.726	2	477	6129	12.849	17.421	6	1887	4090	2.167	7.997
K03568	tldD	TldD protein	-	-	-	-	-	-	-	-	-	-	2	708	1108	1.565	1.302	-	-	-	-	-	1	315	509	1.616	0.766	-	-	-	-	-	-	-	-	-	-	-	-	-	-	-
K03569	mreB	rod shape-determining protein MreB and related proteins	106	27186	515682	18.969	1959.162	121	26988	593414	21.988	2177.101	62	26064	779802	29.919	963.905	75	21078	563245	26.722	2125.371	94	33768	974113	28.847	1504.875	90	28401	1162007	40.914	2205.578	106	28785	946985	32.899	1863.660	146	47127	962065	20.414	1383.408
K03570	mreC	rod shape-determining protein MreC	45	10671	212487	19.913	952.226	41	7941	269988	33.999	1268.323	30	12492	318641	25.508	410.731	28	7884	257290	32.634	1051.899	36	13716	429543	31.317	645.964	30	8721	511540	58.656	1063.028	21	6792	463975	68.312	773.639	44	16533	430566	26.043	535.710
K03571	mreD	rod shape-determining protein MreD	19	5220	136370	26.125	585.699	19	4452	156138	35.071	662.565	26	8790	200067	22.761	360.666	13	3627	154422	42.576	701.822	24	8664	231202	26.685	409.051	16	4965	253647	51.087	563.660	19	5199	226646	43.594	494.332	38	12069	246622	20.434	424.423
K03572	mutL	DNA mismatch repair protein MutL	80	23508	434487	18.483	1407.055	89	20325	491642	24.189	1795.574	75	33024	732184	22.171	772.388	48	16437	485304	29.525	1456.954	89	37275	938738	25.184	1098.066	54	22404	977295	43.621	1297.532	63	22995	912309	39.674	1178.168	120	45732	950655	20.788	1028.664
K03573	mutH	DNA mismatch repair protein MutH	-	-	-	-	-	2	1686	54792	32.498	52.489	1	1467	1923	1.311	0.628	1	1467	10357	7.060	8.426	-	-	-	-	-	1	1467	17144	11.686	6.976	2	1686	26801	15.896	15.744	2	1686	10499	6.227	5.489
K03574	mutT, NUDT15, MTH2	8-oxo-dGTP diphosphatase [EC:3.6.1.55]	25	10365	316541	30.539	907.367	8	3003	61351	20.430	264.206	53	22122	1166801	52.744	1695.055	14	7884	128540	16.304	368.779	73	28416	1092786	38.457	1789.223	21	9999	853503	85.359	1231.284	55	16776	806187	48.056	1685.318	92	33243	1163086	34.987	1700.469
K03575	mutY	A/G-specific adenine glycosylase [EC:3.2.2.31]	10	4083	99285	24.317	243.228	-	-	-	-	-	20	9930	345007	34.744	336.344	5	2625	14292	5.445	37.203	31	13473	232624	17.266	290.357	7	4125	34330	8.322	34.960	2	2202	41040	18.638	19.183	36	15660	343291	21.922	344.571
K03576	metR	LysR family transcriptional regulator, regulator for metE and metH	-	-	-	-	-	1	984	557	0.566	0.388	1	984	263033	267.310	144.412	1	984	212	0.215	0.503	3	2436	76810	31.531	52.596	-	-	-	-	-	-	-	-	-	-	3	2436	147371	60.497	82.137
K03577	acrR, smeT	TetR/AcrR family transcriptional regulator, acrAB operon repressor	5	1917	111275	58.046	339.648	4	1140	150498	132.016	500.567	5	3057	1574	0.515	1.885	4	1224	154237	126.011	645.552	4	2466	16395	6.648	15.851	4	1185	130054	109.750	312.707	4	1599	4440	2.777	7.507	5	3057	33646	11.006	28.300
K03578	hrpA	ATP-dependent helicase HrpA [EC:3.6.4.13]	-	-	-	-	-	-	-	-	-	-	-	-	-	-	-	-	-	-	-	-	1	282	539	1.911	0.856	-	-	-	-	-	-	-	-	-	-	1	360	596	1.656	0.559
K03579	hrpB	ATP-dependent helicase HrpB [EC:3.6.4.13]	-	-	-	-	-	-	-	-	-	-	-	-	-	-	-	-	-	-	-	-	-	-	-	-	-	-	-	-	-	-	-	-	-	-	-	1	282	520	1.844	0.713
K03580	hepA	ATP-dependent helicase HepA [EC:3.6.4.-]	3	1038	1438	1.385	3.168	2	660	853	1.292	1.734	-	-	-	-	-	2	786	600	0.763	1.887	-	-	-	-	-	1	249	440	1.767	1.082	-	-	-	-	-	1	321	578	1.801	0.627
K03581	recD	exodeoxyribonuclease V alpha subunit [EC:3.1.11.5]	112	32286	415979	12.884	1340.761	131	34086	683872	20.063	2138.878	87	44646	923546	20.686	819.044	75	21978	599084	27.258	2049.304	131	57693	1031587	17.881	1145.880	84	32436	1338417	41.263	1881.616	121	39684	1195966	30.137	1744.049	160	66672	930277	13.953	903.604
K03582	recB	exodeoxyribonuclease V beta subunit [EC:3.1.11.5]	-	-	-	-	-	-	-	-	-	-	1	249	457	1.835	0.926	-	-	-	-	-	-	-	-	-	-	-	-	-	-	-	-	-	-	-	-	1	267	496	1.858	0.754
K03583	recC	exodeoxyribonuclease V gamma subunit [EC:3.1.11.5]	-	-	-	-	-	1	432	736	1.704	1.324	1	432	557	1.289	0.534	-	-	-	-	-	-	-	-	-	-	-	-	-	-	-	-	-	-	-	-	-	-	-	-	-
K03584	recO	DNA repair protein RecO (recombination protein O)	18	5784	156537	27.064	546.477	30	6753	148192	21.945	667.661	24	9858	246745	25.030	333.049	17	5706	201740	35.356	743.951	43	15084	292330	19.380	466.353	22	7014	452952	64.578	936.754	46	11121	231748	20.839	489.323	45	16359	338101	20.668	446.347
K03585	acrA, mexA, adeI, smeD, mtrC, cmeA	membrane fusion protein, multidrug efflux system	-	-	-	-	-	-	-	-	-	-	1	306	441	1.441	0.753	-	-	-	-	-	1	339	600	1.770	0.712	-	-	-	-	-	-	-	-	-	-	2	510	873	1.712	1.578
K03586	ftsL	cell division protein FtsL	-	-	-	-	-	-	-	-	-	-	-	-	-	-	-	-	-	-	-	-	-	-	-	-	-	1	183	291	1.590	1.472	-	-	-	-	-	-	-	-	-	-
K03587	ftsI	cell division protein FtsI (penicillin-binding protein 3) [EC:3.4.16.4]	-	-	-	-	-	-	-	-	-	-	-	-	-	-	-	-	-	-	-	-	1	246	469	1.907	0.981	-	-	-	-	-	-	-	-	-	-	-	-	-	-	-
K03588	ftsW, spoVE	cell division protein FtsW	60	16935	290412	17.149	1019.826	67	15465	362343	23.430	1373.287	33	15987	447290	27.978	453.900	30	10248	317292	30.961	1008.906	51	20886	567099	27.152	723.218	56	17541	582316	33.197	1093.169	52	15804	473839	29.982	780.759	65	24663	564764	22.899	649.820
K03589	ftsQ	cell division protein FtsQ	63	14925	132613	8.885	663.499	50	10134	130724	12.900	705.758	17	8736	308952	35.365	323.622	35	8292	130694	15.761	735.705	27	11442	392674	34.319	528.945	35	8634	278118	32.212	767.447	24	7800	403967	51.791	685.380	48	16713	414110	24.778	588.518
K03590	ftsA	cell division protein FtsA	50	16056	312873	19.486	942.122	43	10269	404028	39.344	1425.555	53	22899	497857	21.741	580.167	25	10410	379598	36.465	970.762	67	26160	621678	23.764	837.973	35	11910	896149	75.243	1475.161	53	16911	559966	33.113	902.112	76	29076	634498	21.822	748.072
K03592	pmbA	PmbA protein	-	-	-	-	-	-	-	-	-	-	1	324	576	1.778	0.711	-	-	-	-	-	-	-	-	-	-	1	354	589	1.664	0.761	-	-	-	-	-	-	-	-	-	-
K03593	mrp, NUBPL	ATP-binding protein involved in chromosome partitioning	1	987	3632	3.680	4.220	-	-	-	-	-	1	264	276	1.045	0.873	-	-	-	-	-	3	642	1375	2.142	3.946	2	654	650	0.994	1.235	2	558	1614	2.892	2.482	3	834	1226	1.470	2.171
K03595	era, ERAL1	GTPase	29	9438	195732	20.739	608.950	38	8700	212267	24.399	842.211	25	11511	318861	27.701	366.190	23	6942	246778	35.549	939.534	41	16131	313780	19.452	440.945	21	6453	554234	85.888	1107.312	49	12960	290177	22.390	555.927	55	20202	378375	18.730	486.947
K03596	lepA	GTP-binding protein LepA	61	20991	401496	19.127	1041.621	110	23457	541272	23.075	1960.497	112	41436	1232585	29.747	1585.908	59	17310	534036	30.851	1719.060	121	48162	1015069	21.076	1237.552	59	20805	1096539	52.706	1654.551	99	34977	791056	22.616	1046.979	173	60873	1139415	18.718	1345.984
K03597	rseA	sigma-E factor negative regulatory protein RseA	-	-	-	-	-	-	-	-	-	-	-	-	-	-	-	-	-	-	-	-	-	-	-	-	-	-	-	-	-	-	-	-	-	-	-	1	318	598	1.881	0.633
K03598	rseB	sigma-E factor negative regulatory protein RseB	-	-	-	-	-	-	-	-	-	-	-	-	-	-	-	-	-	-	-	-	1	315	542	1.721	0.766	-	-	-	-	-	-	-	-	-	-	-	-	-	-	-
K03601	xseA	exodeoxyribonuclease VII large subunit [EC:3.1.11.6]	59	16599	258971	15.602	929.621	67	14976	319626	21.343	1192.866	47	20325	522100	25.688	604.695	41	13638	302593	22.187	960.288	52	21018	645978	30.735	840.221	52	17250	669169	38.792	1186.858	49	14712	641271	43.588	1090.154	91	30309	647380	21.359	860.789
K03602	xseB	exodeoxyribonuclease VII small subunit [EC:3.1.11.6]	7	1371	58744	42.848	493.622	12	2133	63074	29.571	536.495	20	4038	97986	24.266	417.840	7	1308	67925	51.930	656.263	18	3753	125084	33.329	537.542	9	2034	148466	72.992	677.422	11	2310	128414	55.590	466.052	24	4893	132147	27.007	474.671
K03604	purR	LacI family transcriptional regulator, purine nucleotide synthesis repressor	-	-	-	-	-	-	-	-	-	-	-	-	-	-	-	-	-	-	-	-	-	-	-	-	-	-	-	-	-	-	-	-	-	-	-	1	231	400	1.732	0.871
K03606	wcaJ	putative colanic acid biosysnthesis UDP-glucose lipid carrier transferase	3	1440	45919	31.888	110.984	-	-	-	-	-	14	4518	212175	46.962	382.478	1	612	7027	11.482	15.755	14	5937	160794	27.083	239.823	1	612	9527	15.567	9.241	2	954	817	0.856	0.968	14	6171	223772	36.262	262.225
K03608	minE	cell division topological specificity factor	-	-	-	-	-	-	-	-	-	-	-	-	-	-	-	-	-	-	-	-	1	267	452	1.693	0.904	-	-	-	-	-	-	-	-	-	-	-	-	-	-	-
K03609	minD	septum site-determining protein MinD	37	8949	115013	12.852	512.119	41	8676	230529	26.571	994.135	14	4938	217370	44.020	337.203	29	6270	199722	31.854	1102.334	13	5124	69496	13.563	102.537	38	8445	413142	48.921	1191.778	8	3363	16598	4.935	24.160	33	9381	157958	16.838	272.482
K03610	minC	septum site-determining protein MinC	28	7593	93380	12.298	409.063	41	9141	183829	20.110	808.402	14	4644	189436	40.792	327.282	23	6096	178778	29.327	814.335	12	4113	64568	15.699	110.876	36	8799	305331	34.701	897.423	13	4305	19047	4.424	33.109	23	7437	144516	19.432	226.176
K03612	rnfG	Na+-translocating ferredoxin:NAD+ oxidoreductase subunit G	-	-	-	-	-	-	-	-	-	-	-	-	-	-	-	-	-	-	-	-	-	-	-	-	-	-	-	-	-	-	-	-	-	-	-	1	321	589	1.835	0.627
K03614	rnfD	Na+-translocating ferredoxin:NAD+ oxidoreductase subunit D [EC:7.2.1.2]	-	-	-	-	-	-	-	-	-	-	-	-	-	-	-	1	300	494	1.647	1.648	-	-	-	-	-	1	294	517	1.759	0.916	-	-	-	-	-	1	300	121	0.403	0.335
K03615	rnfC	Na+-translocating ferredoxin:NAD+ oxidoreductase subunit C [EC:7.2.1.2]	-	-	-	-	-	-	-	-	-	-	1	321	569	1.773	0.718	-	-	-	-	-	1	354	731	2.065	1.022	-	-	-	-	-	-	-	-	-	-	-	-	-	-	-
K03616	rnfB	Na+-translocating ferredoxin:NAD+ oxidoreductase subunit B [EC:7.2.1.2]	-	-	-	-	-	1	291	392	1.347	1.311	-	-	-	-	-	-	-	-	-	-	-	-	-	-	-	-	-	-	-	-	-	-	-	-	-	1	291	120	0.412	0.346
K03621	plsX	phosphate acyltransferase [EC:2.3.1.274]	21	8181	225909	27.614	576.809	34	7986	331773	41.544	1198.509	39	16179	410292	25.360	512.281	23	6756	309329	45.786	1155.619	53	21156	438173	20.712	611.422	26	8943	633260	70.811	1096.896	44	12306	393097	31.944	736.187	80	27021	469841	17.388	645.996
K03623	yhcO	ribonuclease inhibitor	-	-	-	-	-	-	-	-	-	-	-	-	-	-	-	-	-	-	-	-	1	117	220	1.880	2.062	-	-	-	-	-	-	-	-	-	-	-	-	-	-	-
K03624	greA	transcription elongation factor GreA	19	5577	126212	22.631	525.800	14	3414	177726	52.058	771.946	43	12261	397643	32.432	847.975	11	3255	176015	54.075	781.194	40	11823	437462	37.001	965.309	18	5157	355387	68.914	952.656	31	7593	471384	62.081	1200.148	63	17691	442837	25.032	872.307
K03625	nusB	N utilization substance protein B	22	5466	92273	16.881	456.183	14	2715	120423	44.355	634.342	17	5475	158256	28.905	323.137	7	1587	100906	63.583	618.315	19	6051	229411	37.913	487.538	13	2841	248074	87.319	820.082	15	3687	218093	59.152	579.416	25	7119	198522	27.886	412.969
K03628	rho	transcription termination factor Rho	1	1293	153	0.118	0.339	-	-	-	-	-	38	11556	415401	35.947	694.283	1	1293	602	0.466	0.382	25	8427	121207	14.383	185.754	-	-	-	-	-	1	1293	647	0.500	0.357	33	9708	258045	26.581	384.013
K03629	recF	DNA replication and repair protein RecF	72	19173	374591	19.537	1366.614	54	12957	342757	26.453	1218.532	56	21816	406065	18.613	551.434	36	11301	349480	30.925	1206.564	72	26517	555786	20.960	817.300	47	15255	737852	48.368	1295.167	54	16590	575477	34.688	988.008	90	32250	635607	19.709	799.249
K03630	radC	DNA repair protein RadC	4	1701	55285	32.501	156.720	-	-	-	-	-	17	6207	220525	35.528	357.313	4	2151	15618	7.261	34.022	20	6885	292295	42.454	534.790	3	1380	17777	12.882	25.759	28	6654	300546	45.168	767.343	27	9501	297030	31.263	443.392
K03631	recN	DNA repair protein RecN (Recombination protein N)	57	18864	361705	19.174	1007.547	52	12501	457949	36.633	1557.343	55	26676	605961	22.716	600.695	32	13206	427402	32.364	1041.200	65	29979	767303	25.595	813.242	52	19098	969458	50.762	1465.402	55	17523	644205	36.763	946.566	99	38760	783589	20.216	836.343
K03635	MOCS2B, moaE	molybdopterin synthase catalytic subunit [EC:2.8.1.12]	1	402	985	2.450	2.181	-	-	-	-	-	13	3111	115970	37.277	346.264	1	402	504	1.254	1.230	18	4509	94876	21.041	294.264	1	402	373	0.928	0.670	22	4464	114645	25.682	424.321	16	3624	63131	17.420	177.654
K03636	moaD, cysO	sulfur-carrier protein	1	246	120	0.488	2.674	-	-	-	-	-	5	999	76366	76.442	316.673	1	246	80	0.325	3.015	3	720	77401	107.501	291.555	1	174	32	0.184	0.774	1	246	96168	390.927	348.587	5	1086	47951	44.154	171.829
K03637	moaC, CNX3	cyclic pyranopterin monophosphate synthase [EC:4.6.1.17]	-	-	-	-	-	2	591	971	1.643	2.582	6	2268	190127	83.830	295.743	-	-	-	-	-	5	2169	239606	110.468	307.866	1	354	598	1.689	0.761	2	1206	337825	280.120	299.731	7	2388	164115	68.725	237.379
K03638	moaB	molybdopterin adenylyltransferase [EC:2.7.7.75]	1	468	396	0.846	0.937	-	-	-	-	-	9	2502	146915	58.719	337.039	-	-	-	-	-	14	3807	122520	32.183	289.265	-	-	-	-	-	10	2478	155185	62.625	391.233	6	1944	93966	48.336	154.931
K03639	moaA, CNX2	GTP 3',8-cyclase [EC:4.1.99.22]	1	318	597	1.877	1.379	-	-	-	-	-	9	3618	272683	75.368	357.213	1	999	1053	1.054	0.990	17	5340	228340	42.760	415.180	1	999	547	0.548	0.270	24	6315	330045	52.264	696.978	19	5508	196478	35.671	313.003
K03641	tolB	TolB protein	-	-	-	-	-	-	-	-	-	-	-	-	-	-	-	-	-	-	-	-	1	264	408	1.545	0.914	-	-	-	-	-	-	-	-	-	-	-	-	-	-	-
K03642	rlpA	rare lipoprotein A	-	-	-	-	-	-	-	-	-	-	-	-	-	-	-	1	279	507	1.817	1.772	-	-	-	-	-	-	-	-	-	-	-	-	-	-	-	1	240	217	0.904	0.419
K03644	lipA	lipoyl synthase [EC:2.8.1.8]	2	903	3812	4.221	7.283	-	-	-	-	-	-	-	-	-	-	-	-	-	-	-	-	-	-	-	-	1	255	463	1.816	1.056	1	348	559	1.606	0.663	-	-	-	-	-
K03646	tolA	colicin import membrane protein	-	-	-	-	-	-	-	-	-	-	4	2589	6090	2.352	5.520	-	-	-	-	-	4	2589	37269	14.395	34.110	3	1995	6055	3.035	5.467	3	1995	56124	28.132	52.934	3	1995	2888	1.448	1.967
K03647	nrdI	protein involved in ribonucleotide reduction	34	6984	173503	24.843	987.215	25	5460	190891	34.962	833.981	38	10842	228753	21.099	486.739	17	4497	183718	40.853	890.686	46	12429	341199	27.452	830.050	24	6195	330429	53.338	875.846	36	8619	378596	43.926	1047.521	52	14238	328101	23.044	664.622
K03648	UNG, UDG	uracil-DNA glycosylase [EC:3.2.2.27]	27	8754	170770	19.508	536.875	25	5766	203566	35.305	760.779	20	8697	238102	27.377	318.301	20	6180	191811	31.037	673.689	30	11013	305635	27.752	502.489	24	6444	365678	56.747	898.671	20	7179	278020	38.727	464.291	37	13146	304509	23.164	429.796
K03649	mug	double-stranded uracil-DNA glycosylase [EC:3.2.2.28]	-	-	-	-	-	-	-	-	-	-	-	-	-	-	-	-	-	-	-	-	1	315	599	1.902	0.766	-	-	-	-	-	-	-	-	-	-	-	-	-	-	-
K03650	mnmE, trmE, MSS1	tRNA modification GTPase [EC:3.6.-.-]	69	17616	451519	25.631	1692.480	88	18369	580596	31.607	2323.534	66	21225	659642	31.079	1055.040	53	12204	547513	44.863	2496.333	66	22326	562466	25.193	857.731	76	18687	1126618	60.289	2618.730	67	17664	703344	39.818	1315.490	106	35142	724343	20.612	950.956
K03651	cpdA	3',5'-cyclic-AMP phosphodiesterase [EC:3.1.4.53]	1	855	1593	1.863	1.538	-	-	-	-	-	12	3498	209428	59.871	402.875	1	855	596	0.697	0.578	8	2637	53969	20.466	106.140	-	-	-	-	-	-	-	-	-	-	13	4089	121548	29.726	200.209
K03652	MPG	DNA-3-methyladenine glycosylase [EC:3.2.2.21]	29	6807	74430	10.934	387.602	43	9402	149028	15.851	689.098	26	7653	209791	27.413	429.520	21	4983	118132	23.707	650.158	20	6630	201477	30.389	367.571	32	7836	184165	23.502	495.436	23	5259	306766	58.332	737.450	40	11478	193106	16.824	347.416
K03654	recQ	ATP-dependent DNA helicase RecQ [EC:3.6.4.12]	60	24309	962234	39.583	2070.798	64	17802	1180744	66.326	3173.977	102	45306	986458	21.773	1073.927	37	19299	1256032	65.083	2277.067	102	49197	917539	18.650	970.502	47	19317	891284	46.140	1230.526	62	26490	531027	20.046	631.286	147	64350	1066075	16.567	1032.953
K03655	recG	ATP-dependent DNA helicase RecG [EC:3.6.4.12]	55	20013	363101	18.143	949.515	51	13119	471617	35.949	1488.808	73	31821	733813	23.061	790.788	44	17799	453035	25.453	1172.838	108	44532	927001	20.817	1104.807	49	19647	894464	45.527	1209.289	87	24381	811675	33.291	1363.180	148	54222	949436	17.510	1072.233
K03656	rep	ATP-dependent DNA helicase Rep [EC:3.6.4.12]	-	-	-	-	-	-	-	-	-	-	1	279	246	0.882	0.413	-	-	-	-	-	-	-	-	-	-	-	-	-	-	-	-	-	-	-	-	-	-	-	-	-
K03657	uvrD, pcrA	DNA helicase II / ATP-dependent DNA helicase PcrA [EC:3.6.4.12]	312	91158	1502766	16.485	4743.616	304	75966	2276621	29.969	7208.016	238	108681	2714076	24.973	2758.029	170	57360	1845089	32.167	5431.016	278	123792	2822800	22.803	3053.639	255	88713	3296447	37.159	5240.572	250	84669	3112676	36.763	4296.884	425	161793	2989577	18.478	3208.760
K03658	helD	DNA helicase IV [EC:3.6.4.12]	-	-	-	-	-	-	-	-	-	-	-	-	-	-	-	1	336	568	1.690	1.472	1	273	489	1.791	0.884	1	360	597	1.658	0.748	-	-	-	-	-	2	546	779	1.427	1.105
K03664	smpB	SsrA-binding protein	33	8112	80585	9.934	398.647	32	6690	97319	14.547	461.615	13	4458	205166	46.022	376.070	22	5628	91242	16.212	413.636	20	6942	240304	34.616	451.152	21	5439	194387	35.739	575.513	15	4113	228184	55.479	524.455	28	9459	273359	28.899	445.180
K03665	hflX	GTPase	50	15144	295999	19.546	975.696	49	11175	205575	18.396	780.253	63	24687	504461	20.434	639.097	36	12519	303613	24.252	945.563	89	30063	631861	21.018	956.827	46	15219	550857	36.195	966.997	84	22092	504645	22.843	950.956	126	40257	646410	16.057	883.169
K03666	hfq	host factor-I protein	-	-	-	-	-	-	-	-	-	-	-	-	-	-	-	-	-	-	-	-	-	-	-	-	-	-	-	-	-	-	1	147	283	1.925	1.570	-	-	-	-	-
K03667	hslU	ATP-dependent HslUV protease ATP-binding subunit HslU	1	1419	528	0.372	0.309	1	165	840	5.091	21.962	15	7740	327031	42.252	315.370	-	-	-	-	-	14	7767	123596	15.913	117.211	-	-	-	-	-	1	1419	544	0.383	0.163	19	9828	213032	21.676	183.976
K03669	mdoH	membrane glycosyltransferase [EC:2.4.1.-]	-	-	-	-	-	1	300	486	1.620	1.271	-	-	-	-	-	-	-	-	-	-	-	-	-	-	-	1	357	598	1.675	0.754	-	-	-	-	-	-	-	-	-	-
K03670	mdoG	periplasmic glucans biosynthesis protein	-	-	-	-	-	-	-	-	-	-	-	-	-	-	-	-	-	-	-	-	1	369	569	1.542	0.654	-	-	-	-	-	-	-	-	-	-	1	366	573	1.566	0.550
K03671	trxA	thioredoxin 1	56	13626	194425	14.269	1109.106	49	9072	264951	29.205	1652.353	93	23505	563313	23.966	1598.253	34	7728	250594	32.427	1645.722	103	25533	536787	21.023	1664.426	47	10443	446360	42.743	1658.649	101	20310	459477	22.623	1759.710	147	33474	617189	18.438	1740.556
K03672	trxC	thioredoxin 2 [EC:1.8.1.8]	-	-	-	-	-	-	-	-	-	-	1	336	597	1.777	0.686	-	-	-	-	-	-	-	-	-	-	-	-	-	-	-	-	-	-	-	-	-	-	-	-	-
K03673	dsbA	thiol:disulfide interchange protein DsbA	-	-	-	-	-	-	-	-	-	-	-	-	-	-	-	-	-	-	-	-	-	-	-	-	-	-	-	-	-	-	-	-	-	-	-	1	357	595	1.667	0.564
K03675	grxB	glutaredoxin 2	-	-	-	-	-	-	-	-	-	-	-	-	-	-	-	1	213	82	0.385	2.321	1	213	206	0.967	0.566	-	-	-	-	-	-	-	-	-	-	-	-	-	-	-
K03683	rnt	ribonuclease T [EC:3.1.13.-]	-	-	-	-	-	-	-	-	-	-	-	-	-	-	-	-	-	-	-	-	-	-	-	-	-	-	-	-	-	-	-	-	-	-	-	1	369	667	1.808	0.818
K03685	rnc, DROSHA, RNT1	ribonuclease III [EC:3.1.26.3]	25	8229	170776	20.753	544.139	19	5127	223468	43.587	750.620	35	11586	232973	20.108	424.746	12	4089	211718	51.777	743.693	44	14448	346145	23.958	629.369	20	6408	485971	75.838	966.590	29	7659	332409	43.401	721.490	51	16209	359323	22.168	572.578
K03686	dnaJ	molecular chaperone DnaJ	3652	1133679	2097762	1.850	6189.959	1635	522090	901441	1.727	2270.260	261	86742	491607	5.667	770.531	2634	850410	1632255	1.919	5067.807	586	190800	763324	4.001	1266.098	2395	768306	1728974	2.250	2957.475	132	44067	537435	12.196	817.961	488	164232	651646	3.968	866.248
K03687	GRPE	molecular chaperone GrpE	20	6066	105777	17.438	393.207	21	5403	156090	28.890	567.089	17	7146	220268	30.824	300.491	19	5166	132164	25.583	638.325	17	6801	248028	36.469	395.953	19	5334	260370	48.813	609.612	18	5820	244978	42.092	438.691	32	10671	258605	24.234	396.993
K03688	ubiB, aarF	ubiquinone biosynthesis protein	3	2292	1433	0.625	1.722	-	-	-	-	-	48	13320	647369	48.601	1096.832	1	228	65	0.285	1.084	41	12333	560615	45.456	925.665	2	1962	486	0.248	0.412	55	13992	579246	41.398	1106.048	50	14301	488140	34.133	717.138
K03690	ubiJ	ubiquinone biosynthesis protein UbiJ	-	-	-	-	-	-	-	-	-	-	-	-	-	-	-	-	-	-	-	-	1	339	566	1.670	0.712	-	-	-	-	-	-	-	-	-	-	-	-	-	-	-
K03693	pbp1b	penicillin-binding protein 1B	1	249	460	1.847	1.761	-	-	-	-	-	3	3192	2209	0.692	0.867	-	-	-	-	-	4	3780	2291	0.606	1.277	-	-	-	-	-	-	-	-	-	-	9	5982	13124	2.194	7.567
K03694	clpA	ATP-dependent Clp protease ATP-binding subunit ClpA	-	-	-	-	-	2	450	3174	7.053	14.410	-	-	-	-	-	-	-	-	-	-	1	243	378	1.556	0.993	-	-	-	-	-	-	-	-	-	-	1	135	218	1.615	1.490
K03695	clpB	ATP-dependent Clp protease ATP-binding subunit ClpB	36	17418	32590	1.871	64.341	17	5469	10091	1.845	29.050	53	21885	654258	29.895	733.203	13	3909	6184	1.582	25.489	38	17931	224147	12.501	230.616	17	5103	8114	1.590	15.251	2	4629	1050	0.227	0.199	51	22956	423793	18.461	380.602
K03696	clpC	ATP-dependent Clp protease ATP-binding subunit ClpC	113	39189	909358	23.204	2420.443	105	32016	1004930	31.388	2623.349	149	56673	1381840	24.383	1723.473	83	30885	1026307	33.230	2828.395	180	70140	1729059	24.652	2207.803	89	37683	1592743	42.267	1970.439	157	48048	1212228	25.230	1865.999	302	96717	2029167	20.980	2658.654
K03697	clpE	ATP-dependent Clp protease ATP-binding subunit ClpE	71	23340	554164	23.743	1494.495	75	17775	677595	38.121	2142.225	72	32538	805197	24.746	817.088	48	15999	615317	38.460	1780.928	137	47526	963041	20.263	1309.355	67	22341	1234837	55.272	1942.740	134	35505	867580	24.435	1494.927	182	59382	1046392	17.621	1285.069
K03698	cbf, cbf1	3'-5' exoribonuclease [EC:3.1.-.-]	6	4101	69963	17.060	107.449	-	-	-	-	-	33	12786	309888	24.237	415.835	4	3183	14046	4.413	17.709	54	17634	370525	21.012	597.757	4	3294	24164	7.336	17.332	51	12375	296232	23.938	597.885	70	23562	373950	15.871	496.108
K03699	tlyC	putative hemolysin	9	5943	289933	48.786	392.418	8	3234	381841	118.071	730.342	16	12363	531772	43.013	333.804	7	4245	381255	89.813	620.091	22	15321	529390	34.553	386.143	10	5940	731363	123.125	632.901	11	6894	681989	98.925	535.701	24	16464	579551	35.201	350.181
K03700	recU	recombination protein U	22	6573	116056	17.656	475.477	23	5295	152807	28.859	711.640	18	6738	190119	28.216	298.948	15	4869	140944	28.947	575.810	28	9564	256237	26.792	461.280	21	6546	296606	45.311	705.834	19	5391	230881	42.827	477.540	49	14652	266468	18.186	459.549
K03701	uvrA	excinuclease ABC subunit A	218	71250	1318258	18.502	3602.649	245	61371	1347694	21.960	4215.066	254	109989	2490843	22.646	2626.324	140	51912	1334936	25.715	3527.800	275	119124	2155944	18.098	2390.706	210	73332	2267055	30.915	3543.244	199	67911	1395469	20.548	1905.743	415	156645	2728987	17.421	2917.485
K03702	uvrB	excinuclease ABC subunit B	87	25923	472645	18.233	1417.787	89	22401	554832	24.768	1689.791	79	35490	865840	24.397	890.708	50	18186	549620	30.222	1441.715	107	43338	983031	22.683	1169.414	97	30297	1217944	40.200	2148.177	108	29646	900482	30.374	1541.372	167	58920	1082150	18.366	1263.960
K03703	uvrC	excinuclease ABC subunit C	91	24714	483326	19.557	1685.482	80	18732	603964	32.242	2075.442	94	36849	588679	15.975	734.394	42	15735	547599	34.801	1466.333	79	34950	821648	23.509	924.448	57	19059	888018	46.593	1448.110	42	14556	788417	54.164	1070.312	112	45879	827030	18.026	848.465
K03704	cspA	cold shock protein (beta-ribbon, CspA family)	65	11922	123561	10.364	1075.727	68	12588	140849	11.189	1089.012	54	10422	225053	21.594	1173.384	50	9333	124965	13.390	1266.230	61	11064	154986	14.008	866.693	71	13029	267295	20.515	1485.865	41	7695	82441	10.714	427.383	104	20406	218962	10.730	927.462
K03705	hrcA	heat-inducible transcriptional repressor	26	8721	156282	17.920	465.353	24	5643	216528	38.371	829.817	25	13485	375506	27.846	357.026	13	5301	156098	29.447	446.241	27	13347	484181	36.276	518.611	26	8478	368243	43.435	733.795	32	9195	467577	50.851	823.397	39	17376	449070	25.844	452.249
K03707	tenA	thiaminase (transcriptional activator TenA) [EC:3.5.99.2]	7	3321	62764	18.899	150.641	1	174	45	0.259	1.096	16	6774	75421	11.134	99.630	4	2226	12111	5.441	29.766	25	9654	271640	28.138	420.827	4	2298	17987	7.827	27.422	22	5022	274889	54.737	660.308	29	11004	227815	20.703	294.539
K03708	ctsR	transcriptional regulator of stress and heat shock response	29	7008	97772	13.951	514.378	32	7344	153837	20.947	747.106	17	5382	178423	33.152	364.396	17	4635	127453	27.498	643.818	19	6003	135949	22.647	306.622	30	6912	134582	19.471	468.120	26	6714	162931	24.267	404.034	35	9045	167616	18.531	366.684
K03709	troR	DtxR family transcriptional regulator, Mn-dependent transcriptional regulator	2	909	1343	1.477	3.376	-	-	-	-	-	20	6585	335826	50.999	581.055	-	-	-	-	-	21	7224	359454	49.758	626.714	6	2781	2814	1.012	4.648	10	3279	429196	130.892	734.931	39	12243	371060	30.308	586.421
K03710	K03710	GntR family transcriptional regulator	35	10140	213535	21.059	745.352	32	7158	245184	34.253	934.489	51	17604	644295	36.599	1019.009	23	6831	227430	33.294	833.266	43	18645	417306	22.382	569.544	29	9225	498745	54.064	1014.628	33	10035	345365	34.416	626.236	79	27144	541471	19.948	770.879
K03711	fur, zur, furB	Fur family transcriptional regulator, ferric uptake regulator	1	417	578	1.386	3.154	-	-	-	-	-	1	168	318	1.893	1.372	-	-	-	-	-	2	648	7215	11.134	15.267	1	417	542	1.300	0.646	-	-	-	-	-	1	417	9432	22.619	12.786
K03712	marR	MarR family transcriptional regulator, multiple antibiotic resistance protein MarR	1	354	69	0.195	1.239	-	-	-	-	-	1	354	21567	60.924	66.089	-	-	-	-	-	1	354	5428	15.333	18.403	-	-	-	-	-	-	-	-	-	-	2	765	9970	13.033	25.511
K03713	glnR	MerR family transcriptional regulator, glutamine synthetase repressor	18	3576	78309	21.898	538.505	23	4008	73998	18.463	510.025	10	3003	106178	35.357	244.082	13	2781	92909	33.408	632.172	12	4287	74113	17.288	158.381	13	3000	120620	40.207	436.446	5	1212	13869	11.443	43.804	23	6753	108503	16.067	225.102
K03717	nhaR	LysR family transcriptional regulator, transcriptional activator of nhaA	-	-	-	-	-	-	-	-	-	-	-	-	-	-	-	-	-	-	-	-	-	-	-	-	-	1	261	459	1.759	1.032	-	-	-	-	-	-	-	-	-	-
K03719	lrp	Lrp/AsnC family transcriptional regulator, leucine-responsive regulatory protein	1	465	553	1.189	0.943	-	-	-	-	-	7	2061	185348	89.931	402.391	-	-	-	-	-	10	2634	165776	62.937	407.182	1	456	277	0.607	0.591	4	951	255217	268.367	659.230	11	2673	176931	66.192	385.412
K03722	dinG	ATP-dependent DNA helicase DinG [EC:3.6.4.12]	61	21693	284986	13.137	713.245	69	19773	585702	29.621	1568.706	66	32472	948104	29.198	865.065	49	17310	553537	31.978	1519.374	94	40659	972602	23.921	1074.386	58	25032	1072505	42.845	1300.371	95	33507	1105506	32.993	1447.967	132	54825	939765	17.141	912.374
K03723	mfd	transcription-repair coupling factor (superfamily II helicase) [EC:3.6.4.-]	127	40008	1005144	25.124	2754.406	137	35262	1137917	32.270	3324.873	121	57324	1577323	27.516	1473.713	72	29613	1012935	34.206	2344.340	185	76674	1669107	21.769	1867.049	86	35469	2159301	60.879	2661.465	206	62892	1530309	24.332	2245.135	272	98991	1933797	19.535	2083.586
K03724	lhr	ATP-dependent helicase Lhr and Lhr-like helicase [EC:3.6.4.-]	-	-	-	-	-	-	-	-	-	-	2	657	1187	1.807	1.403	1	330	582	1.764	1.498	-	-	-	-	-	1	318	586	1.843	0.847	-	-	-	-	-	2	474	830	1.751	1.698
K03731	-	trehalose 6-phosphate phosphorylase [EC:2.4.1.216]	7	5889	212836	36.141	229.577	5	3291	1371	0.417	2.318	5	5271	15629	2.965	7.543	4	5100	45735	8.968	34.903	7	5907	266784	45.164	155.547	7	5670	61241	10.801	42.224	2	2559	1251	0.489	0.451	17	8004	289753	36.201	251.478
K03732	rhlB	ATP-dependent RNA helicase RhlB [EC:3.6.4.13]	-	-	-	-	-	-	-	-	-	-	-	-	-	-	-	-	-	-	-	-	1	324	300	0.926	0.372	-	-	-	-	-	-	-	-	-	-	-	-	-	-	-
K03733	xerC	integrase/recombinase XerC	41	10878	140685	12.933	522.212	38	8514	232197	27.272	880.189	31	14418	317082	21.992	357.815	21	5739	143900	25.074	569.036	29	14364	373593	26.009	426.736	29	8238	465229	56.474	997.781	18	7185	352624	49.078	487.774	36	17715	373582	21.088	352.436
K03734	apbE	FAD:protein FMN transferase [EC:2.7.1.180]	11	7002	162613	23.224	251.758	-	-	-	-	-	103	34773	1004786	28.896	1537.888	5	3825	34119	8.920	53.002	97	34170	648166	18.969	1000.029	8	5376	52324	9.733	45.485	56	16533	233258	14.109	428.845	106	37371	802474	21.473	1038.615
K03735	eutB	ethanolamine ammonia-lyase large subunit [EC:4.3.1.7]	-	-	-	-	-	-	-	-	-	-	-	-	-	-	-	-	-	-	-	-	-	-	-	-	-	-	-	-	-	-	-	-	-	-	-	2	555	863	1.555	1.450
K03736	eutC	ethanolamine ammonia-lyase small subunit [EC:4.3.1.7]	-	-	-	-	-	-	-	-	-	-	1	372	576	1.548	0.620	-	-	-	-	-	-	-	-	-	-	-	-	-	-	-	-	-	-	-	-	1	222	377	1.698	0.906
K03739	dltB	membrane protein involved in D-alanine export	11	5280	108916	20.628	226.078	-	-	-	-	-	46	19200	404278	21.056	506.949	5	3225	19501	6.047	32.964	57	20667	500855	24.235	757.974	9	5205	39827	7.652	40.977	47	13746	475091	34.562	854.747	60	22725	494633	21.766	592.024
K03740	dltD	D-alanine transfer protein	5	4425	93503	21.131	104.783	1	240	99	0.412	0.795	26	14763	480008	32.514	427.456	5	4029	24247	6.018	31.295	47	20343	599359	29.463	721.357	4	4179	40795	9.762	24.359	43	12126	594531	49.029	1046.909	40	18840	583869	30.991	552.105
K03741	arsC2, arsC	arsenate reductase (thioredoxin) [EC:1.20.4.4]	19	4530	111012	24.506	671.233	-	-	-	-	-	18	5052	191111	37.829	438.957	10	2898	19982	6.895	116.024	30	7554	205400	27.191	604.175	8	2052	19551	9.528	67.719	20	5043	206057	40.860	547.889	40	10629	223204	21.000	487.981
K03742	pncC	nicotinamide-nucleotide amidase [EC:3.5.1.42]	56	14025	281394	20.064	1082.805	59	13206	317238	24.022	1169.921	32	13110	503429	38.400	604.531	38	10632	339021	31.887	1271.555	37	16485	639042	38.765	748.705	50	15609	701579	44.947	1295.692	30	11655	594326	50.993	772.990	69	25527	599381	23.480	701.266
K03744	lemA	LemA protein	24	6141	102919	16.759	565.472	34	7803	128167	16.425	664.002	29	10581	246452	23.292	417.894	18	5211	129363	24.825	669.535	33	11487	298502	25.986	537.207	32	7821	181748	23.238	662.766	35	9525	306063	32.133	678.548	59	16989	298086	17.546	552.679
K03745	slyX	SlyX protein	-	-	-	-	-	-	-	-	-	-	-	-	-	-	-	-	-	-	-	-	-	-	-	-	-	-	-	-	-	-	-	-	-	-	-	1	207	412	1.990	0.972
K03746	hns	DNA-binding protein H-NS	-	-	-	-	-	-	-	-	-	-	1	255	245	0.961	0.904	-	-	-	-	-	-	-	-	-	-	2	579	1001	1.729	1.860	-	-	-	-	-	1	255	468	1.835	0.789
K03748	sanA	SanA protein	-	-	-	-	-	-	-	-	-	-	1	1023	88353	86.367	54.639	-	-	-	-	-	1	1023	65306	63.838	36.559	1	1023	592	0.579	0.263	1	1023	783	0.765	0.338	1	1023	106464	104.070	48.971
K03749	dedD	DedD protein	-	-	-	-	-	-	-	-	-	-	1	174	299	1.718	1.325	-	-	-	-	-	-	-	-	-	-	1	126	199	1.579	2.137	-	-	-	-	-	1	348	601	1.727	0.578
K03750	moeA	molybdopterin molybdotransferase [EC:2.10.1.1]	2	1458	685	0.470	0.902	-	-	-	-	-	7	3759	315423	83.911	300.461	-	-	-	-	-	15	5139	264498	51.469	408.131	1	1215	873	0.719	0.332	28	6867	357941	52.125	752.954	21	6360	220211	34.624	327.840
K03752	mobA	molybdenum cofactor guanylyltransferase [EC:2.7.7.77]	-	-	-	-	-	-	-	-	-	-	3	1416	175052	123.624	226.834	1	336	553	1.646	1.472	5	1872	155882	83.270	269.385	-	-	-	-	-	7	1572	199139	126.679	570.461	10	2943	125000	42.474	224.573
K03753	mobB	molybdopterin-guanine dinucleotide biosynthesis adapter protein	-	-	-	-	-	-	-	-	-	-	3	957	94241	98.475	192.924	-	-	-	-	-	1	498	6472	12.996	9.932	1	150	124	0.827	1.795	2	492	762	1.549	2.346	4	1044	26262	25.155	60.127
K03756	potE	putrescine:ornithine antiporter	2	1566	25494	16.280	30.238	-	-	-	-	-	-	-	-	-	-	1	1326	22593	17.038	19.204	5	3048	2863	0.939	2.177	2	1566	223948	143.006	164.573	1	1326	597	0.450	0.261	4	2784	13484	4.843	8.238
K03758	arcD, lysl, lysP	arginine:ornithine antiporter / lysine permease	140	35682	570477	15.988	2252.732	148	35064	748047	21.334	2704.861	34	18930	289450	15.291	239.495	104	25956	692361	26.674	3008.474	67	28398	837329	29.485	974.594	115	33921	1475214	43.490	2925.678	82	24546	1108937	45.178	1727.303	107	39441	857015	21.729	992.024
K03760	eptA, pmrC	lipid A ethanolaminephosphotransferase [EC:2.7.8.43]	-	-	-	-	-	-	-	-	-	-	-	-	-	-	-	-	-	-	-	-	2	543	958	1.764	1.777	-	-	-	-	-	-	-	-	-	-	-	-	-	-	-
K03761	kgtP	MFS transporter, MHS family, alpha-ketoglutarate permease	6	3522	90541	25.707	148.642	-	-	-	-	-	25	8922	140460	15.743	182.780	3	2808	24181	8.611	25.885	39	12591	445738	35.401	686.088	6	4605	25381	5.512	20.176	49	12042	567138	47.097	1105.976	43	12993	350223	26.955	483.734
K03762	proP	MFS transporter, MHS family, proline/betaine transporter	-	-	-	-	-	1	477	511	1.071	0.800	1	324	545	1.682	0.711	-	-	-	-	-	1	237	438	1.848	1.018	-	-	-	-	-	1	477	585	1.226	0.484	2	630	1060	1.683	1.277
K03763	polC	DNA polymerase III subunit alpha, Gram-positive type [EC:2.7.7.7]	167	49743	565707	11.373	1720.776	206	52650	1116917	21.214	3441.625	143	65403	1494688	22.854	1440.845	120	36054	882030	24.464	2893.227	176	75123	1592433	21.198	1719.618	175	55869	2101433	37.614	3563.523	170	55584	1843590	33.168	2499.841	255	99183	1570780	15.837	1578.441
K03764	metJ	MetJ family transcriptional regulator, methionine regulon repressor	-	-	-	-	-	-	-	-	-	-	-	-	-	-	-	1	228	227	0.996	1.084	-	-	-	-	-	1	228	56	0.246	1.181	-	-	-	-	-	-	-	-	-	-
K03767	PPIA	peptidyl-prolyl cis-trans isomerase A (cyclophilin A) [EC:5.2.1.8]	2	1557	54040	34.708	76.596	1	315	528	1.676	1.211	3	1890	5006	2.649	5.122	2	1557	19297	12.394	26.041	4	2538	78411	30.895	76.816	2	1575	19313	12.262	14.705	3	1710	21920	12.819	20.450	5	2745	83982	30.595	76.409
K03768	PPIB, ppiB	peptidyl-prolyl cis-trans isomerase B (cyclophilin B) [EC:5.2.1.8]	10	3129	49810	15.919	194.075	1	432	286	0.662	0.441	20	6999	374254	53.472	631.651	5	2124	12804	6.028	40.740	33	12297	307871	25.036	532.579	5	1770	10563	5.968	20.920	38	8811	233111	26.457	607.261	46	15243	380705	24.976	598.047
K03771	surA	peptidyl-prolyl cis-trans isomerase SurA [EC:5.2.1.8]	-	-	-	-	-	-	-	-	-	-	-	-	-	-	-	-	-	-	-	-	2	528	856	1.621	1.828	-	-	-	-	-	-	-	-	-	-	2	588	940	1.599	1.369
K03776	aer	aerotaxis receptor	-	-	-	-	-	-	-	-	-	-	-	-	-	-	-	-	-	-	-	-	1	330	554	1.679	0.731	-	-	-	-	-	-	-	-	-	-	1	375	184	0.491	0.268
K03777	dld	D-lactate dehydrogenase (quinone) [EC:1.1.5.12]	83	23046	448526	19.462	1565.671	93	21138	531207	25.130	1939.208	53	18123	198279	10.941	271.991	67	19764	523753	26.500	1827.938	90	26367	586673	22.250	995.317	63	18414	862314	46.829	1709.123	126	31596	901943	28.546	1724.105	121	34065	499588	14.666	765.025
K03778	ldhA	D-lactate dehydrogenase [EC:1.1.1.28]	258	63804	1215979	19.058	4911.964	228	52497	1193234	22.730	4377.748	98	39432	822416	20.857	1066.077	149	42972	1314361	30.586	4988.327	131	46146	1357678	29.421	2106.277	130	39831	1235669	31.023	2411.372	133	38235	1349567	35.297	2401.565	199	66465	1301685	19.585	1786.665
K03779	ttdA	L(+)-tartrate dehydratase alpha subunit [EC:4.2.1.32]	1	933	578	0.620	0.470	-	-	-	-	-	21	5442	208819	38.372	407.817	-	-	-	-	-	15	4263	60857	14.276	104.003	-	-	-	-	-	1	933	602	0.645	0.247	21	5124	98241	19.173	170.272
K03780	ttdB	L(+)-tartrate dehydratase beta subunit [EC:4.2.1.32]	-	-	-	-	-	-	-	-	-	-	18	4896	117676	24.035	270.749	-	-	-	-	-	12	3504	33018	9.423	74.782	-	-	-	-	-	1	612	420	0.686	0.377	16	3750	57902	15.441	143.356
K03781	katE, CAT, catB, srpA	catalase [EC:1.11.1.6]	4	5061	15805	3.123	11.609	4	2418	1507	0.623	2.209	18	8040	483188	60.098	530.228	1	486	269	0.553	0.509	18	8187	154697	18.895	178.246	3	3261	4064	1.246	2.106	2	2901	27340	9.424	10.105	18	7896	272863	34.557	271.748
K03782	katG	catalase-peroxidase [EC:1.11.1.21]	-	-	-	-	-	-	-	-	-	-	1	345	547	1.586	0.668	-	-	-	-	-	-	-	-	-	-	-	-	-	-	-	-	-	-	-	-	1	171	143	0.836	0.588
K03784	deoD	purine-nucleoside phosphorylase [EC:2.4.2.1]	1	708	837	1.182	1.858	-	-	-	-	-	3	2133	57337	26.881	46.683	1	708	116	0.164	0.698	5	3192	174039	54.523	165.166	-	-	-	-	-	2	861	260546	302.609	359.244	6	3294	119601	36.309	109.575
K03785	aroD	3-dehydroquinate dehydratase I [EC:4.2.1.10]	9	4740	63383	13.372	123.628	1	159	45	0.283	1.200	29	10251	456124	44.496	722.171	3	2556	13098	5.124	22.344	27	10434	219697	21.056	338.099	5	2910	21873	7.516	23.598	3	2373	20931	8.820	14.737	29	10653	319853	30.025	431.309
K03786	aroQ, qutE	3-dehydroquinate dehydratase II [EC:4.2.1.10]	-	-	-	-	-	-	-	-	-	-	-	-	-	-	-	1	192	339	1.766	2.575	-	-	-	-	-	-	-	-	-	-	-	-	-	-	-	-	-	-	-	-
K03787	surE	5'-nucleotidase [EC:3.1.3.5]	1	1761	7670	4.355	3.610	1	366	503	1.374	1.042	-	-	-	-	-	-	-	-	-	-	-	-	-	-	-	-	-	-	-	-	-	-	-	-	-	1	267	496	1.858	0.754
K03788	aphA	acid phosphatase (class B) [EC:3.1.3.2]	-	-	-	-	-	-	-	-	-	-	-	-	-	-	-	-	-	-	-	-	1	384	600	1.562	0.628	-	-	-	-	-	-	-	-	-	-	-	-	-	-	-
K03789	rimI	[ribosomal protein S18]-alanine N-acetyltransferase [EC:2.3.1.266]	21	6621	209049	31.574	781.551	8	2496	163535	65.519	514.710	36	12414	395415	31.852	711.543	14	4581	169179	36.931	673.967	52	16383	409716	25.009	831.329	15	5757	341427	59.306	609.399	35	9489	276751	29.165	596.833	52	15627	442987	28.348	802.041
K03790	rimJ	[ribosomal protein S5]-alanine N-acetyltransferase [EC:2.3.1.267]	10	5148	76487	14.858	176.728	-	-	-	-	-	30	12795	596664	46.633	872.267	4	2184	18135	8.304	45.734	30	13146	316104	24.046	467.486	7	3627	25838	7.124	35.602	20	6168	26444	4.287	48.650	49	19341	471025	24.354	667.474
K03791	K03791	putative chitinase	3	2124	112209	52.829	158.228	-	-	-	-	-	8	3954	15865	4.012	17.955	3	2088	24964	11.956	37.298	6	3081	147383	47.836	152.008	3	2124	27339	12.871	23.773	9	2601	21678	8.334	40.335	11	5157	148831	28.860	144.408
K03793	PTR1	pteridine reductase [EC:1.5.1.33]	-	-	-	-	-	-	-	-	-	-	-	-	-	-	-	-	-	-	-	-	1	129	415	3.217	3.741	-	-	-	-	-	-	-	-	-	-	1	273	375	1.374	0.737
K03796	bax	Bax protein	-	-	-	-	-	2	381	166	0.436	2.002	2	495	283	0.572	0.931	-	-	-	-	-	-	-	-	-	-	1	153	152	0.993	0.880	1	150	140	0.933	0.769	1	150	134	0.893	0.671
K03797	prc, ctpA	carboxyl-terminal processing protease [EC:3.4.21.102]	2	1776	1429	0.805	1.234	1	267	406	1.521	1.429	11	6240	363838	58.307	318.761	2	1638	1171	0.715	1.509	9	6018	137919	22.918	101.578	3	2553	594	0.233	0.791	2	792	768	0.970	1.166	23	9438	229107	24.275	245.884
K03798	ftsH, hflB	cell division protease FtsH [EC:3.4.24.-]	126	36375	480909	13.221	1559.779	125	30735	439051	14.285	1455.174	133	48111	703287	14.618	974.589	78	25251	445373	17.638	1412.842	165	54873	863114	15.729	1328.454	100	34461	910479	26.421	1475.796	149	41205	657758	15.963	1234.085	203	65934	980165	14.866	1284.717
K03799	htpX	heat shock protein HtpX [EC:3.4.24.-]	6	3315	79143	23.874	145.226	1	282	118	0.418	0.676	28	10113	406081	40.154	606.589	6	2625	13479	5.135	38.427	35	13398	471007	35.155	702.492	3	1986	25337	12.758	23.391	28	7593	482736	63.576	965.687	53	18024	467930	25.961	636.574
K03800	lplA, lplJ	lipoate---protein ligase [EC:6.3.1.20]	13	6582	106050	16.112	212.599	1	207	65	0.314	0.921	59	22020	846435	38.439	1174.036	5	3066	14732	4.805	27.417	90	32211	993745	30.851	1519.586	3	2346	23869	10.174	20.490	81	21378	1165300	54.509	2316.793	96	33288	934796	28.082	1231.525
K03801	lipB	lipoyl(octanoyl) transferase [EC:2.3.1.181]	4	1287	2641	2.052	8.858	-	-	-	-	-	-	-	-	-	-	-	-	-	-	-	-	-	-	-	-	1	270	510	1.889	0.997	1	336	489	1.455	0.687	-	-	-	-	-
K03802	cphA	cyanophycin synthetase [EC:6.3.2.29 6.3.2.30]	-	-	-	-	-	-	-	-	-	-	-	-	-	-	-	1	318	566	1.780	1.555	-	-	-	-	-	-	-	-	-	-	-	-	-	-	-	1	345	598	1.733	0.583
K03804	mukE	chromosome partition protein MukE	-	-	-	-	-	-	-	-	-	-	-	-	-	-	-	-	-	-	-	-	-	-	-	-	-	1	390	597	1.531	0.691	-	-	-	-	-	-	-	-	-	-
K03805	dsbG	thiol:disulfide interchange protein DsbG	-	-	-	-	-	-	-	-	-	-	-	-	-	-	-	-	-	-	-	-	1	273	458	1.678	0.884	-	-	-	-	-	-	-	-	-	-	-	-	-	-	-
K03807	ampE	AmpE protein	-	-	-	-	-	-	-	-	-	-	-	-	-	-	-	-	-	-	-	-	-	-	-	-	-	-	-	-	-	-	-	-	-	-	-	1	273	484	1.773	0.737
K03808	pqiA	paraquat-inducible protein A	-	-	-	-	-	-	-	-	-	-	-	-	-	-	-	-	-	-	-	-	-	-	-	-	-	1	324	533	1.645	0.831	-	-	-	-	-	-	-	-	-	-
K03809	wrbA	NAD(P)H dehydrogenase (quinone) [EC:1.6.5.2]	6	2415	4266	1.766	15.251	2	510	904	1.773	2.992	-	-	-	-	-	3	834	1457	1.747	5.336	1	174	32	0.184	0.693	3	753	1191	1.582	3.219	-	-	-	-	-	1	291	525	1.804	0.691
K03810	mviM	virulence factor	1	903	5	0.006	0.243	-	-	-	-	-	14	5613	281931	50.228	373.402	1	291	151	0.519	0.850	4	2973	96159	32.344	70.122	-	-	-	-	-	1	918	602	0.656	0.251	17	6390	153769	24.064	195.635
K03811	pnuC	nicotinamide mononucleotide transporter	17	7857	267144	34.001	581.063	12	5484	72985	13.309	139.809	55	21201	683615	32.244	973.776	14	7113	144992	20.384	302.185	58	20793	754295	36.276	1157.300	25	11460	515962	45.023	704.975	73	19656	696158	35.417	1354.479	85	28866	796327	27.587	1117.638
K03816	xpt	xanthine phosphoribosyltransferase [EC:2.4.2.22]	38	9753	136473	13.993	614.997	29	6132	111883	18.246	540.291	31	9462	232447	24.566	454.233	25	6456	113557	17.589	600.275	41	12789	303380	23.722	610.706	31	8142	132400	16.261	402.958	32	8100	243585	30.072	579.063	64	17406	311314	17.885	600.688
K03817	rimL	ribosomal-protein-serine acetyltransferase [EC:2.3.1.-]	5	2415	63813	26.424	154.776	-	-	-	-	-	28	7593	291633	38.408	657.461	2	1095	19239	17.570	37.480	28	8571	170027	19.837	354.315	2	1095	18158	16.583	24.102	1	558	414	0.742	0.414	31	9099	257680	28.320	467.481
K03820	lnt	apolipoprotein N-acyltransferase [EC:2.3.1.269]	-	-	-	-	-	-	-	-	-	-	-	-	-	-	-	-	-	-	-	-	1	249	248	0.996	0.485	-	-	-	-	-	-	-	-	-	-	1	324	555	1.713	0.621
K03821	phbC, phaC	polyhydroxyalkanoate synthase subunit PhaC [EC:2.3.1.-]	-	-	-	-	-	-	-	-	-	-	-	-	-	-	-	-	-	-	-	-	-	-	-	-	-	-	-	-	-	-	-	-	-	-	-	1	297	506	1.704	0.677
K03823	pat	phosphinothricin acetyltransferase [EC:2.3.1.183]	22	5604	93065	16.607	375.238	28	7278	122944	16.893	438.052	12	3837	196619	51.243	391.069	13	3459	106468	30.780	488.747	10	3681	172686	46.913	314.308	21	5859	75124	12.822	194.977	9	3225	191933	59.514	344.631	22	6963	178073	25.574	310.212
K03824	yhbS	putative acetyltransferase [EC:2.3.1.-]	-	-	-	-	-	-	-	-	-	-	1	681	1012	1.486	1.185	-	-	-	-	-	3	1584	2610	1.648	3.884	-	-	-	-	-	1	645	273	0.423	0.179	4	2229	10030	4.500	8.665
K03825	yhhY	putative acetyltransferase [EC:2.3.1.-]	2	987	124037	125.671	294.080	1	483	134869	279.232	302.473	7	3195	154326	48.302	224.220	2	987	136465	138.262	385.252	7	3195	129131	40.417	178.416	4	1986	320627	161.444	468.632	5	2271	38307	16.868	58.444	6	3021	161601	53.493	187.607
K03826	yiaC	putative acetyltransferase [EC:2.3.1.-]	3	1362	48827	35.849	134.724	-	-	-	-	-	7	2052	148919	72.573	334.175	2	909	11975	13.174	35.902	2	909	98233	108.067	151.036	1	465	11963	25.727	23.166	-	-	-	-	-	11	3351	135436	40.417	253.607
K03827	yjaB	putative acetyltransferase [EC:2.3.1.-]	-	-	-	-	-	-	-	-	-	-	10	2988	108356	36.264	234.508	-	-	-	-	-	5	1974	44423	22.504	74.867	-	-	-	-	-	-	-	-	-	-	6	2232	60986	27.323	100.326
K03828	yjgM	putative acetyltransferase [EC:2.3.1.-]	1	435	1442	3.315	5.040	-	-	-	-	-	1	435	450	1.034	1.060	-	-	-	-	-	3	1146	5938	5.182	10.738	-	-	-	-	-	1	501	204	0.407	0.461	3	1170	15195	12.987	21.409
K03829	yedL	putative acetyltransferase [EC:2.3.1.-]	-	-	-	-	-	-	-	-	-	-	-	-	-	-	-	-	-	-	-	-	-	-	-	-	-	-	-	-	-	-	-	-	-	-	-	2	534	916	1.715	1.507
K03830	yafP	putative acetyltransferase [EC:2.3.1.-]	-	-	-	-	-	-	-	-	-	-	-	-	-	-	-	-	-	-	-	-	1	549	820	1.494	0.659	-	-	-	-	-	-	-	-	-	-	1	549	899	1.638	0.550
K03832	tonB	periplasmic protein TonB	-	-	-	-	-	-	-	-	-	-	1	315	506	1.606	0.732	-	-	-	-	-	-	-	-	-	-	-	-	-	-	-	-	-	-	-	-	1	318	493	1.550	0.633
K03837	sdaC	serine transporter	2	1482	595	0.401	0.888	-	-	-	-	-	18	5613	405624	72.265	640.488	1	1281	1404	1.096	1.158	12	4731	107132	22.645	144.435	1	276	495	1.793	0.976	1	1281	1769	1.381	0.541	12	4320	208784	48.330	254.006
K03839	fldA, nifF, isiB	flavodoxin I	10	2871	95963	33.425	469.610	14	3132	101058	32.266	552.442	13	5565	269759	48.474	407.874	10	3069	106451	34.686	568.740	17	7167	212067	29.589	368.579	11	3507	207578	59.190	591.701	5	1749	203296	116.236	407.808	25	8871	243511	27.450	407.386
K03841	FBP, fbp	fructose-1,6-bisphosphatase I [EC:3.1.3.11]	4	1632	4485	2.748	10.209	1	363	539	1.485	1.051	-	-	-	-	-	-	-	-	-	-	-	-	-	-	-	1	144	254	1.764	1.870	1	366	563	1.538	0.631	2	402	598	1.488	1.501
K03856	AROA2, aroA	3-deoxy-7-phosphoheptulonate synthase [EC:2.5.1.54]	4	3117	73102	23.453	99.029	-	-	-	-	-	12	6426	298935	46.520	289.466	4	2466	12428	5.040	25.265	12	5622	193135	34.353	227.896	2	1986	24844	12.510	15.458	1	990	24478	24.725	14.456	13	6450	253132	39.245	231.138
K03867	BGLUT	UDP-glucose:tetrahydrobiopterin glucosyltransferase [EC:2.4.1.-]	1	1101	3407	3.094	3.186	-	-	-	-	-	1	1101	386	0.351	0.419	1	1101	851	0.773	0.898	1	1101	15083	13.699	7.013	1	1101	596	0.541	0.367	-	-	-	-	-	3	1707	29574	17.325	24.751
K03885	ndh	NADH dehydrogenase [EC:1.6.99.3]	47	17568	345163	19.647	853.363	30	7389	374730	50.715	1211.868	69	30423	1114810	36.644	1233.479	33	11571	373503	32.279	1075.273	69	32229	834331	25.888	898.070	36	15051	805617	53.526	1069.902	51	21135	521341	24.667	623.840	104	42459	1031338	24.290	1068.402
K03892	arsR	ArsR family transcriptional regulator, arsenate/arsenite/antimonite-responsive transcriptional repressor	3	861	25926	30.111	119.162	3	756	42780	56.587	200.563	21	6195	313909	50.671	831.351	3	756	51663	68.337	288.438	23	6582	156762	23.817	426.632	3	861	60260	69.988	163.269	13	2508	135158	53.891	473.205	29	7560	218784	28.940	575.355
K03893	arsB	arsenical pump membrane protein	-	-	-	-	-	-	-	-	-	-	6	3153	101928	32.327	97.374	-	-	-	-	-	15	4803	292116	60.819	483.025	1	1296	514	0.397	0.208	23	6591	535624	81.266	941.223	15	6036	173871	28.806	187.243
K03919	alkB	DNA oxidative demethylase [EC:1.14.11.33]	-	-	-	-	-	-	-	-	-	-	-	-	-	-	-	1	381	572	1.501	1.298	-	-	-	-	-	-	-	-	-	-	-	-	-	-	-	-	-	-	-	-
K03923	mdaB	modulator of drug activity B	4	1356	48190	35.538	164.906	-	-	-	-	-	1	555	4009	7.223	3.738	2	816	13489	16.531	44.841	6	1728	56757	32.845	127.346	4	1326	10569	7.971	24.371	-	-	-	-	-	4	1326	54853	41.367	88.003
K03924	moxR	MoxR-like ATPase [EC:3.6.3.-]	1	255	453	1.776	1.719	-	-	-	-	-	-	-	-	-	-	1	225	435	1.933	2.198	2	1380	1301	0.943	0.874	1	351	556	1.584	0.767	-	-	-	-	-	1	945	2482	2.626	1.384
K03925	mraZ	MraZ protein	18	3996	90934	22.756	557.944	16	3189	117788	36.936	644.000	19	5391	149346	27.703	323.726	19	4287	98882	23.066	653.059	24	6474	211605	32.685	528.192	19	4449	202457	45.506	699.824	25	5478	194836	35.567	576.226	31	9063	181828	20.063	344.778
K03928	yvaK	carboxylesterase [EC:3.1.1.1]	1	750	1254	1.672	1.754	-	-	-	-	-	10	3486	231410	66.383	366.639	-	-	-	-	-	7	2859	72537	25.371	101.612	-	-	-	-	-	-	-	-	-	-	16	5832	131575	22.561	179.114
K03929	pnbA	para-nitrobenzyl esterase [EC:3.1.1.-]	3	1803	122813	68.116	192.599	1	174	32	0.184	1.096	3	3360	15806	4.704	6.380	2	1674	25075	14.979	29.538	3	3213	162081	50.445	80.429	4	3438	40593	11.807	27.259	1	1665	35624	21.396	10.606	4	3507	126217	35.990	61.729
[truncated: 1,997 more rows]

## Sheet: 12.8_extract_kegg_yeasts
KEGG			SD1					SD43					SD44					SD69					SD88					SD93					SD102					SD104
[truncated: 3,060 more rows]
