# Supplementary material for: Metabolic framework of spontaneous and synthetic sourdough metacommunities to reveal microbial players responsible for resilience and performance
Source: Microbiome. 2022 Sep 14;10:148. doi: 10.1186/s40168-022-01301-3 (PMC9472446; doi:10.1186/s40168-022-01301-3)
Supplement: Supplementary file 12 — Additional file 11: Supplementary Table S9. Core and accessory genes encoding the enzymatic portfolio related to protein/peptide degradation in the eight spontaneous sourdoughs as estimated by metagenomic analyses. [file 40168_2022_1301_MOESM11_ESM.xlsx]

## Sheet: Sheet2
Supplementary Table S9. Core and accessory genes encoding for the enzymatic portfolio related to proteins/peptides degradation in the eight spontaneous sourdoughs as estimated by meta-genomic analyses.
Gene/KO	Name and EC code	Reaction/substrate	Product	Sourdough-related microorganisms	Sourdough
K01361	Lactocepin [EC:3.4.21.96]	Endopeptidase activity with very broad specificity (large hydrophobic residues in the P1 and P4 positions, and Pro in the P2 position)	Peptides	Lactococcus, Bacillus, Staphylococcaceae	All
				Leuc. pseudomesenteroides; Lb paracasei; Leuc. Pseudomesenteroides; L. Rhamnosus, L. plantarum
ampS, pepS, ampT	Aminopeptidase [EC:3.4.11.-]	Esopeptidase activity with very broad specificity	Aminoacid + peptide	L. curvatus; L. harbinensis; P. pentosaceus	All
				Leuc. citreum; Leuc. mesenteroides; W. confusa
BLMH, pepC	Bleomycin hydrolase [EC:3.4.22.40]	Inactivates bleomycin B2 (a cytotoxic glycometallopeptide) by hydrolysis of a carboxyamide bond of beta-aminoalanine, but also shows general aminopeptidase activity. The specificity varies somewhat with source, but amino acid arylamides of Met, Leu and Ala are preferred	Aminoacid + peptide	S. cerevisiae; L. plantarum	All
				C. lusitaniae; L. brevis; L. curvatus; L. fermentum; L. harbinensis; L. paracasei; L. plantarum; L. rossiae; L. sanfranciscensis; Leuc. mesenteroides; P. parvulus; P. pentosaceus; S. cerevisiae; W. confusa
pepD	Dipeptidase D [EC:3.4.13.-]	Cys-Gly	L-Cysteine; glycine	Bacillus, Acnetobacter,	All
				L. sanfranciscensis; W. confusa; Leuc. citreum
pepDA, pepDB	Dipeptidase [EC:3.4.-.-]	Dipeptide	Aminoacids	L. brevis; L. curvatus; L. fermentum; L. harbinensis; L. plantarum; L. rossiae; L. sanfranciscensis; P. parvulus; P. pentosaceus	All
pepF, pepB	Oligoendopeptidase F [EC:3.4.24.-]	Oligopeptide	Small peptides	L. brevis; L. curvatus; L. fermentum; L. harbinensis; L. plantarum; L. rossiae; L. sanfranciscensis; Leuc. citreum; Leuc. mesenteroides; P. parvulus; P. pentosaceus; W. confusa	All
pepN	Aminopeptidase N [EC:3.4.11.2]	Release of an N-terminal amino acid, Xaa-|-Yaa- from a peptide, amide or arylamide. Xaa is preferably Ala, but may be most amino acids including Pro (slow action).	Aminoacid + peptide	L. brevis; L. curvatus; L. fermentum; L. harbinensis; L. plantarum; L. rossiae; L. sanfranciscensis; P. parvulus; P. pentosaceus; Leuc. citreum; Leuc. mesenteroides; W. confusa	All
map	Methionyl aminopeptidase [EC:3.4.11.18]	Release of N-terminal amino acids, preferentially methionine, from peptides and arylamides	Aminoacid + peptide	L. brevis; L. fermentum; L. sanfranciscensis; Leuc. mesenteroides; S. cerevisiae	All
pepO	Putative endopeptidase [EC:3.4.24.-]	Oligopeptide/peptide	Peptides/di-/tri-peptides	L. brevis; L. curvatus; L. fermentum; L. harbinensis; L. plantarum; L. rhamnosus; L. rossiae; L. sanfranciscensis; species n_L. casei group; P. pentosaceus; Leuc. citreum; Leuc. mesenteroides; W. confusa	All
pepP	Xaa-Pro aminopeptidase [EC:3.4.11.9]	Release of any N-terminal amino acid, including proline, that is linked to proline, even from a dipeptide or tripeptide	Proline + Aminoacid or peptide	Paenibacillus sp.;L. brevis; L. fermentum; L. plantarum; L. rossiae; species n_L. casei group; P. parvulus; Leuc. citreum; Leuc. mesenteroides; Pichia kudriavzevii; S. cerevisiae	All
pip	Proline iminopeptidase [EC:3.4.11.5]	P-R peptide	Proline	L. plantarum	All
				L. brevis; L. fermentum; L. plantarum: L. sanfranciscensis; W. confusa
pepT	Tripeptide aminopeptidase [EC:3.4.11.4]	Release of the N-terminal residue from a tripeptide excluding proline	Aminoacid + dipeptide	L. fermentum; L. harbinensis; L. plantarum; L. rossiae; L. sanfranciscensis; species n_L. casei group; P.parvulus; P. pentosaceus; Leuc. citreum; Leuc. mesenteroides; Leuc. pseudomesenteroides; W. confusa	All
pepX	X-Pro dipeptidyl-peptidase [EC:3.4.14.11]	Hydrolyses Xaa-Pro-/- bonds to release unblocked, N-terminal dipeptides from substrates including Ala-Pro-/-p-nitroanilide and (sequentially) Tyr-Pro-/-Phe-Pro-/-Gly-Pro-/-Ile	Aminoacid + dipeptide	L. brevis; L. curvatus; L. fermentum; L. harbinensis; L. plantarum; L. rossiae; L. sanfranciscensis; P. parvulus; P. pentosaceus; Leuc. gelidum; Leuc. mesenteroides; W. confusa; Lact. lactis	All
K01274	D-alanyl-D-alanine dipeptidase [EC:3.4.13.-]	Dipeptide	Aminoacids	L. brevis; L. plantarum; L. rossiae; L. sanfranciscensis	All
PDF, def	Peptide deformylase [EC:3.5.1.88]	N-terminal N-formyl-L-methionyl-[peptide]	Formic acid + L-methionyl-[peptide]	L. brevis; L. curvatus; L. fermentum; L. plantarum; L. rossiae; L. sanfranciscensis; P. parvulus; P. pentosaceus; Leuc. citreum; Leuc. mesenteroides	All
degP, htrA/ degQ, hhoA	Serine protease Do [EC:3.4.21.107]/ serine protease DegQ [EC:3.4.21.-]	Acts on substrates that are at least partially unfolded. The cleavage site P1 residue is normally between a pair of hydrophobic residues, such as Val-/-Val	Peptides	L. brevis; L. curvatus; L. fermentum; L.harbinensis; L. plantarum; L. rossiae; P. pentosaceus; Leuc. citreum; Leuc. mesenteroides; W. confusa	All
gluP	Rhomboid protease GluP [EC:3.4.21.105]	Cleaves type-1 transmembrane domains using a catalytic dyad composed of serine and histidine that are contributed by different transmembrane domains	Peptides	L. brevis; L. curvatus; L. fermentum; L. harbinensis; L. plantarum; L. rossiae; L. sanfranciscensis; P. Parvulus; P. pentosaceus; Leuc. citreum; Leuc. mesenteroides; W. confusa	All
APEH	Acylaminoacyl-peptidase [EC:3.4.19.1]			S. cerevisiae; L. brevis; L. harbinensis; L. rossiae; L. Paracasei; W. confusa	All, except for SD43
pcp	Pyroglutamyl-peptidase [EC:3.4.19.3]	Removes 5-oxoproline from various penultimate amino acid residues except L-proline	5-Oxoproline + peptide	L. rossiae	All, except for SD43
pepA	Glutamyl aminopeptidase [EC:3.4.11.7]	Release of N-terminal glutamate (and to a lesser extent aspartate) from a peptide	Glutamic acid or aspartic acid + peptide	Leuc. citreum; Leuc. mesenteroides; W. confusa	All, except for SD43
CARP, pepA	Leucyl aminopeptidase [EC:3.4.11.1]	Release of an N-terminal amino acid, Xaa-/-Yaa-, in which Xaa is preferably Leu, but may be other amino acids including Pro although not Arg or Lys, and Yaa may be Pro. Amino acid amides and methyl esters are also readily hydrolysed, but rates on arylamides are exceedingly low		S. cerevisiae; g_Stenotrophomonas	SD93; SD102
				g_Stenotrophomonas
dcp	Peptidyl-dipeptidase Dcp [EC:3.4.15.5]	Hydrolysis of unblocked, C-terminal dipeptides from oligopeptides, with broad specificity. Does not hydrolyze bonds in which P1' is Pro, or both P1 and P1' are Gly	Dipeptide + peptide	g_Pantoea	SD44; SD93
DNPEP	Aspartyl aminopeptidase [EC:3.4.11.21]	Release of an N-terminal aspartate or glutamate from a peptide, with a preference for aspartate	Aspartate or glutamate + peptide	S. cerevisiae; Pichia kudriavzevii; S. cerevisiae; g_Pseudomonas; g_Stenotrophomonas	SD88
DPEP	Membrane dipeptidase [EC:3.4.13.19]	Hydrolysis of dipeptides	Aminoacids	g_Stenotrophomonas	SD93
DPP4, CD26	Dipeptidyl-peptidase 4 [EC:3.4.14.5]	Release of an N-terminal dipeptide, Xaa-Yaa-/-Zaa-, from a polypeptide, preferentially when Yaa is Pro, provided Zaa is neither Pro nor hydroxyproline	Dipeptide + peptide	g_Stenotrophomonas	SD1
DUG2	Di- and tripeptidase [EC:3.4.-.-]	Component of the GSH degradosomal complex involved in the degradation of glutathione (GSH) and other peptides containing a gamma-glu-X bond.	Aminoacids	L. brevis; Pichia kudriavzevii; S. cerevisiae	SD44, SD88, SD104
frvX	Aminopeptidase FrvX [EC:3.4.11.-]	Putative	unknown	g_Lactobacillus	SD44, SD88, SD102, SD104
ggt	Gamma-glutamyltranspeptidase / glutathione hydrolase [EC:2.3.2.2 3.4.19.13]	Cleaves the gamma-glutamyl bond of extracellular glutathione (gamma-Glu-Cys-Gly), glutathione conjugates, and other gamma-glutamyl compounds. The metabolism of glutathione releases free glutamate and the dipeptide cysteinyl-glycine, which is hydrolyzed to cysteine and glycine by dipeptidases.	5-L-glutamyl amino acid + N-terminal L-α-aminoacyl-[peptide]	g_Staphylococcus; g_Erwinia; g_Pantoea; Paenibacillus sp; S. cerevisiae	SD1, SD88, SD102, SD104
				g_Staphylococcus; g_Erwinia; g_Pantoea
				Paenibacillus sp; S. cerevisiae
hipO	Hippurate hydrolase [EC:3.5.1.32]	Hippuric acid	Benzoic acid + glycine	L. plantarum; g_Erwinia; g_Pseudomonas	SD44, SD69, SD88, SD102, SD104
iaaA, ASRGL1	Beta-aspartyl-peptidase (threonine type) [EC:3.4.19.5]	Cleavage of a beta-linked Asp residue from the N-terminus of a polypeptide	Aspartic acid + peptide	g_Stenotrophomonas	SD43
pepB	PepB aminopeptidase [EC:3.4.11.23]	Release of an N-terminal amino acid, Xaa, from a peptide or arylamide. Xaa is preferably Glu or Asp but may be other amino acids, including Leu, Met, His, Cys and Gln.	Aminoacid + peptide	g_Pantoea	SD88
pepE	dipeptidase E [EC:3.4.13.21]	Dipeptidase E catalyses the hydrolysis of dipeptides Asp-/-Xaa. It does not act on peptides with N-terminal Glu, Asn or Gln, nor does it cleave isoaspartyl peptides	Aminoacids	L. plantarum; Leuc. citreum; Leuc. mesenteroides	SD43, SD102
prlC	Oligopeptidase A [EC:3.4.24.70]	Hydrolysis of oligopeptides, with broad specificity. Gly or Ala commonly occur as P1 or P1' residues, but more distant residues are also important, as is shown by the fact that Z-Gly-Pro-Gly-|-Gly-Pro-Ala is cleaved, but not Z-(Gly)(5)	Aminoacid + peptide	g_Pantoea	SD104
PREP	Prolyl oligopeptidase [EC:3.4.21.26]	Hydrolysis of --Pro-/- and to a lesser extent --Ala-/- in oligopeptides	Proline or Alanine + peptide	Plants: f_Poaceae	SD88, SD102, SD104
ptrB	Oligopeptidase B [EC:3.4.21.83]	Hydrolysis of -Arg-/-, -Lys-/- bonds in oligopeptides, even when P1' residue is proline	Arginine or Lysine + peptide	E. gerundensis; g_Pantoea; g_Pseudomonas	SD44, SD88, SD93, SD102
yxeP	Uncharacterized hydrolase [EC:3.-.-.-]	N-acetylcysteine (NAC)	Acetate + cysteine	L. fermentum; L. plantarum	SD1, SD44,SD88,SD93, SD102, SD104
thiJ	Protein deglycase [EC:3.5.1.124]	The enzyme acts on glycated L-arginine, L-lysine, and L-cysteine residues within proteins that have been attacked and modified by glyoxal or 2-oxopropanal. The attack forms hemithioacetal in the case of cysteines and aminocarbinols in the case of arginines and lysines.	Hemithioacetal or aminocarbinols; glycolate or lactate (70-80% (S)-lactate and 20-30% (R)-lactate)	g_Pantoea; L. brevis; L. fermentum; L. rossiae	SD44, SD88, SD102, SD104
