# Supplementary material for: Metabolic framework of spontaneous and synthetic sourdough metacommunities to reveal microbial players responsible for resilience and performance
Source: Microbiome. 2022 Sep 14;10:148. doi: 10.1186/s40168-022-01301-3 (PMC9472446; doi:10.1186/s40168-022-01301-3)
Supplement: Supplementary file 13 — Additional file 12: Supplementary Table S10. Distribution of genes encoding the catabolism of branched chain amino acids (BCAAs), aromatic amino acids (ArAAs) and free amino acids. The expressed genes, evaluated through metatranscriptomic analyses, are marked by asterisks. [file 40168_2022_1301_MOESM12_ESM.xlsx]

## Sheet: valine_leucine_isoleucine_degra
Supplementary Table S10: Distribution of gene encoding for the catabolism of branched chain amino acids (BCAA), aromatic amino acids (ArAA) and free amino The expressed genes, evaluated through meta-tascriptomic analyses, have been marked by asterisk.
		Dominant							Sub-dominant
	Genes	Lac. plantarum	Lim. fermentum	Leu. citreum	Wes. confusa	Sac. cerevisiae	Fru. sanfranciscensis	Pic. kudriavzevii	Lac.rhamnosus	Lac. paracasei	Lat. curvatus	Fur. rossiae	Ped. pentosaceus	Leu. mesenteroides	Leu. pseudomesenteroides	Lev. brevis	Lb.lindneri	Ped. parvulus	Lac.lactis	Lac.paraplantarum	Lac. sakey
CORE GENES	hydroxymethylglutaryl-CoA synthase [EC:2.3.3.10]	*	*		*	*	*					*	*			*
	dihydrolipoamide dehydrogenase [EC:1.8.1.4]	*	*	*		*					*
	S-adenosylmethionine synthetase [EC:2.5.1.6]	*	*	*		*	*					*	*
	cysteine-S-conjugate beta-lyase [EC:4.4.1.13]	*	*			*
	L-asparaginase [EC:3.5.1.1]	*		*			*						*
	shikimate dehydrogenase [EC:1.1.1.25]	*		*
	3-hydroxyisobutyrate dehydrogenase [EC:1.1.1.31]	*		*									*
	3-dehydroquinate dehydratase I [EC:4.2.1.10]	*		*											*
	3-dehydroquinate synthase [EC:4.2.3.4]	*		*
	ornithine carbamoyltransferase [EC:2.1.3.3]	*	*	*	*	*		*					*
	fumarate hydratase, class II [EC:4.2.1.2]	*	*	*		*	*								*	*
	acetyl-CoA C-acetyltransferase [EC:2.3.1.9]		*	*			*					*
	branched-chain amino acid aminotransferase [EC:2.6.1.42]	*	*	*		*
	3-deoxy-7-phosphoheptulonate synthase [EC:2.5.1.54]	*		*		*		*
	histidinol-phosphate aminotransferase [EC:2.6.1.9]		*	*		*		*
	5-methyltetrahydropteroyltriglutamate--homocysteine methyltransferase [EC:2.1.1.14]	*		*		*										*
	chorismate synthase [EC:4.2.3.5]			*	*			*
	phosphoribosylanthranilate isomerase [EC:5.3.1.24]					*						*
	shikimate kinase [EC:2.7.1.71]			*
	threonine dehydratase [EC:4.3.1.19]					*		*					*
	homocysteine S-methyltransferase [EC:2.1.1.10]	*	*	*		*	*
	DNA (cytosine-5)-methyltransferase 1 [EC:2.1.1.37]																*
	anthranilate phosphoribosyltransferase [EC:2.4.2.18]					*
	anthranilate synthase component I [EC:4.1.3.27]	*				*		*
	prephenate dehydrogenase [EC:1.3.1.12]			*
	D-serine dehydratase [EC:4.3.1.18]	*											*
	carbamate kinase [EC:2.7.2.2]	*		*	*								*
	arginine deiminase [EC:3.5.3.6]	*		*	*								*
	3-phosphoshikimate 1-carboxyvinyltransferase [EC:2.5.1.19]			*	*
	L-serine dehydratase [EC:4.3.1.17]	*	*
ACCESSORY GENES	aspartate ammonia-lyase [EC:4.3.1.1]	*		*
	2-oxoisovalerate dehydrogenase E1 component beta subunit [EC:1.2.4.4]					*
	3-hydroxyisobutyryl-CoA hydrolase [EC:3.1.2.4]					*
	4-aminobutyrate aminotransferase / (S)-3-amino-2-methylpropionate transaminase [EC:2.6.1.19 2.6.1.22]					*		*
	acetyl-CoA acyltransferase 1 [EC:2.3.1.16]
	aldehyde dehydrogenase (NAD+) [EC:1.2.1.3]					*
	anthranilate synthase / indole-3-glycerol phosphate synthase [EC:4.1.3.27 4.1.1.48]					*		*
	aromatic amino acid aminotransferase I / 2-aminoadipate transaminase [EC:2.6.1.57 2.6.1.39 2.6.1.27 2.6.1.5]					*		*
	aspartate aminotransferase, cytoplasmic [EC:2.6.1.1]					*		*
	pentafunctional AROM polypeptide [EC:4.2.3.4 4.2.1.10 1.1.1.25 2.7.1.71 2.5.1.19]					*		*
	tryptophan synthase [EC:4.2.1.20]					*		*
	tryptophan synthase alpha chain [EC:4.2.1.20]	*
	cystathionine gamma-lyase [EC:4.4.1.1]					*
	arginase [EC:3.5.3.1]	*				*
	2-oxoisovalerate dehydrogenase E1 component alpha subunit [EC:1.2.4.4]
	4-hydroxyisobutyrate dehydrogenase [EC:1.1.1.31]
	5-hydroxyisobutyrate dehydrogenase [EC:1.1.1.31]
	6-hydroxyisobutyrate dehydrogenase [EC:1.1.1.31]
	7-hydroxyisobutyrate dehydrogenase [EC:1.1.1.31]
	8-hydroxyisobutyrate dehydrogenase [EC:1.1.1.31]
	aromatic amino acid aminotransferase II [EC:2.6.1.58 2.6.1.28]					*
	aspartate aminotransferase [EC:2.6.1.1]
	aspartate aminotransferase, mitochondrial [EC:2.6.1.1]					*
	bifunctional aspartate aminotransferase [EC:2.6.1.1 2.6.1.78 2.6.1.79]
	chorismate mutase [EC:5.4.99.5]						*
	indole-3-glycerol phosphate synthase [EC:4.1.1.48]	*
	prephenate dehydratase [EC:4.2.1.51]					*
	prephenate dehydrogenase (NADP+) [EC:1.3.1.13]					*
	threonine aldolase [EC:4.1.2.48]
	L-serine/L-threonine ammonia-lyase [EC:4.3.1.17 4.3.1.19]					*
	cystathionine beta-synthase [EC:4.2.1.22]					*
	adenosylhomocysteinase [EC:3.3.1.1]
	9-methyltetrahydropteroyltriglutamate--homocysteine methyltransferase [EC:2.1.1.14]
	8-methyltetrahydropteroyltriglutamate--homocysteine methyltransferase [EC:2.1.1.14]
	7-methyltetrahydropteroyltriglutamate--homocysteine methyltransferase [EC:2.1.1.14]
	6-methyltetrahydropteroyltriglutamate--homocysteine methyltransferase [EC:2.1.1.14]
	10-methyltetrahydropteroyltriglutamate--homocysteine methyltransferase [EC:2.1.1.14]
