# Supplementary material for: Metabolic framework of spontaneous and synthetic sourdough metacommunities to reveal microbial players responsible for resilience and performance
Source: Microbiome. 2022 Sep 14;10:148. doi: 10.1186/s40168-022-01301-3 (PMC9472446; doi:10.1186/s40168-022-01301-3)
Supplement: Supplementary file 14 — Additional file 13: Supplementary Table S11. Statistically significant VOCs in SDGlobal and SMC-SD43. VOC standardized abundance whole matrices were used to compute a Welch corrected test (Benjamini–Hochberg). Mean rel. freq. = mean relative frequency; std.dev. = standard deviation; CI = confidence interval. [file 40168_2022_1301_MOESM13_ESM.xlsx]

## Sheet: Welch_SMC-SD43
Supplementary Table S11. Statistically significant VOCs in the de novo reconstructed syntheric microbial communities (SMCs) SDGlobal and SMC-SD43. VOC standardized abundance whole matrices were used to compute a Welch corrected test (Benjamini-Hochberg). Mean rel. freq = mean relative frequency; std.dev. = standard deviation; CI = confidence interval
	Compounds	SD43_T0: mean rel. freq. (%)	SD43_T0: std. dev. (%)	SD43_T30: mean rel. freq. (%)	SD43_T30: std. dev. (%)	p-values	p-values (corrected)	Difference between means	95.0% lower CI	95.0% upper CI
SD43	1-Butanol, 3-methyl-	7.45438	0.846567	10.972	0.350681	0.00265624	0.00377466	-3.5176	-4.98644	-2.04877
	1-Butanol, 3-methyl-, acetate	0.940298	0.0646064	0.56373	0.00195607	0.0020565	0.00308476	0.376568	0.257929	0.495206
	1-Heptanol	1.38067	0.0835233	1.12423	0.046697	0.00653343	0.00860501	0.256439	0.111736	0.401141
	1-Nonanol	0.781027	0.00568127	1.28084	0.0115338	9.11859e-08	1.64135e-06	-0.499817	-0.519749	-0.479886
	1-Octanol	4.23448	0.238768	1.35896	0.0266369	0.000209521	0.000452566	2.87552	2.44009	3.31095
	1-Octen-3-ol	1.56012	0.0328242	3.35968	0.150408	0.000145683	0.000374613	-1.79956	-2.06902	-1.53009
	1-Pentanol	0.718051	0.102687	1.2483	0.139224	0.00235019	0.00343001	-0.530252	-0.77991	-0.280593
	1-Propanol, 2-methyl-	0.17273	0.0114163	0.237924	0.00294989	0.00141532	0.00224786	-0.0651932	-0.0854887	-0.0448977
	2,4-Decadienal	0.276979	0.0580156	2.29778	0.0421815	1.92077e-08	1.03721e-06	-2.0208	-2.12451	-1.91708
	2,4-Dodecadienal	1.88639	0.220581	4.74954	0.116244	1.34999e-05	6.07497e-05	-2.86315	-3.24456	-2.48173
	2,4-Nonadienal	1.08178	0.144172	1.57704	0.0114064	0.00924613	0.0118879	-0.495262	-0.75914	-0.231384
	2-Decenal	0.548927	0.0344219	0.271435	0.00572249	0.000623743	0.00120293	0.277492	0.215235	0.33975
	2-Heptenal	2.92482	0.155327	3.4283	0.0173678	0.0106389	0.0133604	-0.503484	-0.786736	-0.220232
	2-Hexenal	0.177006	0.001325	0.257535	0.0024311	1.565e-07	2.11275e-06	-0.0805294	-0.084737	-0.0763218
	2-Nonenal	0.443936	0.0244694	0.90891	0.0285671	8.64061e-07	5.18437e-06	-0.464974	-0.518418	-0.41153
	2-Undecenal	0.215575	0.00851011	0.146402	0.00268611	0.000337035	0.000699996	0.0691726	0.0542033	0.0841419
	3,5-Octadien-2-one,	0.0867146	0.000599632	0.155409	0.00533288	0.000170165	0.000382872	-0.0686947	-0.0784188	-0.0589705
	3-Octanol	0.212791	0.000827791	0	0	2.49851e-08	6.74597e-07	0.212791	0.21127	0.214312
	3-Octen-2-one	0.139197	0.00148957	0.287847	0.0211189	0.001141	0.00192544	-0.14865	-0.187334	-0.109966
	Acetic acid	3.7794	0.26775	6.50907	0.165186	2.38153e-05	7.56486e-05	-2.72968	-3.19674	-2.26262
	Acetic acid, heptyl ester	0.148722	0.00273803	0.0130429	0.000744467	8.41245e-07	7.5712e-06	0.135679	0.130824	0.140534
	Acetic acid, hexyl ester	1.19246	0.0191615	0.318605	0.0509869	1.46193e-05	6.07262e-05	0.873853	0.784999	0.962706
	Acetic acid, pentyl ester	0.100109	0.0206988	0.059505	0.00643953	0.0370998	0.0455315	0.0406041	0.00416583	0.0770424
	Benzaldehyde	0.544272	0.0234268	1.37013	0.00724794	1.89805e-06	1.02495e-05	-0.82586	-0.867113	-0.784607
	Decanoic acid, ethyl ester	0.388203	0.0165602	0	0	3.28749e-05	9.34339e-05	0.388203	0.357776	0.418631
	Ethanol	14.5839	0.777016	22.3207	0.823115	2.24875e-05	7.58954e-05	-7.73678	-9.33718	-6.13639
	Ethyl Acetate	6.51812	0.287465	4.05789	0.0408334	0.000553383	0.00110677	2.46023	1.93826	2.9822
	Gamma-n-Amylbutyrolactone	0.948958	0.0396787	0.243349	0.0194622	4.53609e-06	2.22681e-05	0.705609	0.637039	0.774178
	Heptanoic acid	0.265733	0.00191308	0.401746	0.0191772	0.00107119	0.00192814	-0.136013	-0.171036	-0.10099
	Heptanoic acid, ethyl ester	0.509462	0.0205685	0.0531909	0.00504143	1.61826e-05	6.24184e-05	0.456271	0.419611	0.492931
	Hexadecanoic acid, ethyl ester	0.292846	0.0249421	0.403751	0.0582905	0.0380132	0.0456158	-0.110905	-0.21192	-0.00988954
	Hexanal	6.24016	0.664879	2.75752	0.267418	0.00115751	0.0018941	3.48264	2.32763	4.63764
	Hexanoic acid	2.44295	0.0352546	4.0864	0.147764	0.000168189	0.000394877	-1.64344	-1.90714	-1.37975
	Hexanoic acid, ethenyl ester	0.193722	0.000455935	0.39733	0.0278337	0.001058	0.00197008	-0.203608	-0.25474	-0.152475
	Hexanoic acid, ethyl ester	7.08928	1.33392	0.983247	0.19129	0.00372507	0.00515779	6.10603	3.68443	8.52763
	Hexyl methoxyacetate	0.300937	0.0112252	0	0	2.19899e-05	7.91635e-05	0.300937	0.280312	0.321562
	Lactic acid, ethyl ester	6.105	0.226223	0.527199	0.00565435	2.79849e-05	8.39546e-05	5.57781	5.16231	5.9933
	Nonanoic acid	0.999175	0.0318763	2.14296	0.0120116	8.57449e-07	5.78778e-06	-1.14379	-1.19933	-1.08825
	Nonanoic acid, ethyl ester	0.280362	0.0139155	0	0	5.17426e-05	0.000139705	0.280362	0.254794	0.30593
	Octanal	0.202373	0.0230674	0.320783	0.0376624	0.00569012	0.00768166	-0.11841	-0.184063	-0.0527566
	Octanoic acid	0.999175	0.0318763	2.14296	0.0120116	8.57449e-07	6.6146e-06	-1.14379	-1.19933	-1.08825
	Octanoic acid, ethyl ester	3.57565	0.479617	0.658353	0.0530854	0.00167082	0.00257783	2.9173	2.04255	3.79205
	Pentanoic acid	0.0595823	0.00137838	0.0914809	0.000981476	1.9662e-07	2.1235e-06	-0.0318986	-0.0343525	-0.0294447
	Phenylethyl Alcohol	3.54219	0.15097	2.11318	0.0523115	0.000165568	0.000406395	1.42901	1.16481	1.69322
	trans-(2-Ethylcyclopentyl)methanol	0.496438	0.0166418	0.376688	0.0262696	0.00108045	0.00188207	0.11975	0.0737988	0.165701
SDGlobal	Compounds	SDglobal_T0: mean rel. freq. (%)	SDglobal_T0: std. dev. (%)	SDglobal_T30: mean rel. freq. (%)	SDglobal_T30: std. dev. (%)	p-values	p-values (corrected)	Difference between means	95.0% lower CI	95.0% upper CI
	1-Butanol, 3-methyl-	8.90882	0.295497	7.58773	0.166929	0.00134306	0.0362626	1.32109	0.808897	1.83329
	3-Octanol	0.0310984	0.00104626	0.0164264	0.000722215	3.22552e-06	0.000174178	0.014672	0.0128198	0.0165242
	Lactic acid, ethyl ester	0.614276	0.0146422	0.542102	0.00578618	0.00148981	0.0268166	0.0721736	0.0467178	0.0976295
